# Supplementary material for: Single- and Multi-Locus GWAS Unravels Novel Genomic Regions Related to Low-Phosphate Stress in Cotton Seedlings
Source: Plants (Basel). 2025 Jun 12;14(12):1803. doi: 10.3390/plants14121803 (PMC12196663; doi:10.3390/plants14121803)
Supplement: Supplementary file 1 [file plants-14-01803-s001.zip › Table S2.xlsx]

## Sheet: Sheet1
Number	Primer names	Sequences
1	qGhM_A08G1315-F	AAGCTTGAATCCGAAATCCCCT
2	qGhM_A08G1315-R	TCTTCAGTAGGAGGAGGTGGAG
3	qGhM_A10G2845-F	CAGAGCCTTCTGGAAAGGGAAT
4	qGhM_A10G2845-R	GCAGATGCAGCAGTAATTCCTG
5	qGhM_A10G2833-F	ACTGCCAAAATCGGAGAAGGAT
6	qGhM_A10G2833-R	CTCTAGCCCATTGACCAACTGT
7	qGhM_D06G1152-F	GGCCTGATAAGGGACAGAACAA
8	qGhM_D06G1152-R	ATCCATGCTTCCTTCAATGGGT
9	qGhM_D09G0217-F	GGGACGAGAGAGAATCGAACAA
10	qGhM_D09G0217-R	GTACTGCACTGTTTCGGCATAC
11	qGhM_D12G3169-F	TTCGTCTTTGGGATTTGAACGC
12	qGhM_D12G3169-R	GTCAAGTTCCAAACCTTCACGG
13	qGhUBQ14F	CAACGCTCCATCTTGTCCTT
14	qGhUBQ14R	TAGTCGTCTTTCCCGTAAGC
