# Supplementary material for: Single- and Multi-Locus GWAS Unravels Novel Genomic Regions Related to Low-Phosphate Stress in Cotton Seedlings
Source: Plants (Basel). 2025 Jun 12;14(12):1803. doi: 10.3390/plants14121803 (PMC12196663; doi:10.3390/plants14121803)
Supplement: Supplementary file 1 [file plants-14-01803-s001.zip › Table S1.xlsx]

## Sheet: emmax
GeneID	Anno	SNP	SNP category	Alt	Ref	P value of LP-PH	P value of LP-RDW	P value of LP-RSR	P value of LP-SDW
GhM_A01G0292	Cullin-1	A01:3312642	intronic;GhM_A01G0335	T	C	-	-	-	5.51117
GhM_A01G0292	Cullin-1	A01:3312651	intronic;GhM_A01G0335	C	T	-	-	-	5.22813
GhM_A01G0293	60S ribosome subunit biogenesis protein NIP7 homolog	A01:3312642	intronic;GhM_A01G0335	T	C	-	-	-	5.51117
GhM_A01G0293	60S ribosome subunit biogenesis protein NIP7 homolog	A01:3312651	intronic;GhM_A01G0335	C	T	-	-	-	5.22813
GhM_A01G0294	Flowering-promoting factor 1-like protein 3	A01:3312642	intronic;GhM_A01G0335	T	C	-	-	-	5.51117
GhM_A01G0294	Flowering-promoting factor 1-like protein 3	A01:3312651	intronic;GhM_A01G0335	C	T	-	-	-	5.22813
GhM_A01G0295	Vesicle-associated membrane protein 724	A01:3312642	intronic;GhM_A01G0335	T	C	-	-	-	5.51117
GhM_A01G0295	Vesicle-associated membrane protein 724	A01:3312651	intronic;GhM_A01G0335	C	T	-	-	-	5.22813
GhM_A01G0296	Protein RALF-like 33	A01:3312642	intronic;GhM_A01G0335	T	C	-	-	-	5.51117
GhM_A01G0296	Protein RALF-like 33	A01:3312651	intronic;GhM_A01G0335	C	T	-	-	-	5.22813
GhM_A01G0297	Ubiquitin-like-specific protease ESD4	A01:3312642	intronic;GhM_A01G0335	T	C	-	-	-	5.51117
GhM_A01G0297	Ubiquitin-like-specific protease ESD4	A01:3312651	intronic;GhM_A01G0335	C	T	-	-	-	5.22813
GhM_A01G0298	GhM_A01G0298	A01:3312642	intronic;GhM_A01G0335	T	C	-	-	-	5.51117
GhM_A01G0298	GhM_A01G0298	A01:3312651	intronic;GhM_A01G0335	C	T	-	-	-	5.22813
GhM_A01G0299	Eukaryotic translation initiation factor 2 subunit 3	A01:3312642	intronic;GhM_A01G0335	T	C	-	-	-	5.51117
GhM_A01G0299	Eukaryotic translation initiation factor 2 subunit 3	A01:3312651	intronic;GhM_A01G0335	C	T	-	-	-	5.22813
GhM_A01G0300	Probable acylpyruvase FAHD1, mitochondrial	A01:3312642	intronic;GhM_A01G0335	T	C	-	-	-	5.51117
GhM_A01G0300	Probable acylpyruvase FAHD1, mitochondrial	A01:3312651	intronic;GhM_A01G0335	C	T	-	-	-	5.22813
GhM_A01G0301	RING-H2 finger protein ATL2	A01:3312642	intronic;GhM_A01G0335	T	C	-	-	-	5.51117
GhM_A01G0301	RING-H2 finger protein ATL2	A01:3312651	intronic;GhM_A01G0335	C	T	-	-	-	5.22813
GhM_A01G0302	Phospholipase D zeta 1	A01:3312642	intronic;GhM_A01G0335	T	C	-	-	-	5.51117
GhM_A01G0302	Phospholipase D zeta 1	A01:3312651	intronic;GhM_A01G0335	C	T	-	-	-	5.22813
GhM_A01G0303	GhM_A01G0303	A01:3312642	intronic;GhM_A01G0335	T	C	-	-	-	5.51117
GhM_A01G0303	GhM_A01G0303	A01:3312651	intronic;GhM_A01G0335	C	T	-	-	-	5.22813
GhM_A01G0304	Diacylglycerol lipase-alpha	A01:3312642	intronic;GhM_A01G0335	T	C	-	-	-	5.51117
GhM_A01G0304	Diacylglycerol lipase-alpha	A01:3312651	intronic;GhM_A01G0335	C	T	-	-	-	5.22813
GhM_A01G0305	Chaperone protein DnaJ	A01:3312642	intronic;GhM_A01G0335	T	C	-	-	-	5.51117
GhM_A01G0305	Chaperone protein DnaJ	A01:3312651	intronic;GhM_A01G0335	C	T	-	-	-	5.22813
GhM_A01G0306	Two-component response regulator ARR1	A01:3312642	intronic;GhM_A01G0335	T	C	-	-	-	5.51117
GhM_A01G0306	Two-component response regulator ARR1	A01:3312651	intronic;GhM_A01G0335	C	T	-	-	-	5.22813
GhM_A01G0307	Two-component response regulator ARR2	A01:3312642	intronic;GhM_A01G0335	T	C	-	-	-	5.51117
GhM_A01G0307	Two-component response regulator ARR2	A01:3312651	intronic;GhM_A01G0335	C	T	-	-	-	5.22813
GhM_A01G0308	GATA transcription factor 15	A01:3312642	intronic;GhM_A01G0335	T	C	-	-	-	5.51117
GhM_A01G0308	GATA transcription factor 15	A01:3312651	intronic;GhM_A01G0335	C	T	-	-	-	5.22813
GhM_A01G0309	Defensin-like protein 4	A01:3312642	intronic;GhM_A01G0335	T	C	-	-	-	5.51117
GhM_A01G0309	Defensin-like protein 4	A01:3312651	intronic;GhM_A01G0335	C	T	-	-	-	5.22813
GhM_A01G0310	Defensin-like protein	A01:3312642	intronic;GhM_A01G0335	T	C	-	-	-	5.51117
GhM_A01G0310	Defensin-like protein	A01:3312651	intronic;GhM_A01G0335	C	T	-	-	-	5.22813
GhM_A01G0311	Importin subunit alpha-1	A01:3312642	intronic;GhM_A01G0335	T	C	-	-	-	5.51117
GhM_A01G0311	Importin subunit alpha-1	A01:3312651	intronic;GhM_A01G0335	C	T	-	-	-	5.22813
GhM_A01G0312	GhM_A01G0312	A01:3312642	intronic;GhM_A01G0335	T	C	-	-	-	5.51117
GhM_A01G0312	GhM_A01G0312	A01:3312651	intronic;GhM_A01G0335	C	T	-	-	-	5.22813
GhM_A01G0313	DNA-directed RNA polymerases II, IV and V subunit 9A	A01:3312642	intronic;GhM_A01G0335	T	C	-	-	-	5.51117
GhM_A01G0313	DNA-directed RNA polymerases II, IV and V subunit 9A	A01:3312651	intronic;GhM_A01G0335	C	T	-	-	-	5.22813
GhM_A01G0314	GhM_A01G0314	A01:3312642	intronic;GhM_A01G0335	T	C	-	-	-	5.51117
GhM_A01G0314	GhM_A01G0314	A01:3312651	intronic;GhM_A01G0335	C	T	-	-	-	5.22813
GhM_A01G0315	ATP-citrate synthase beta chain protein 1	A01:3312642	intronic;GhM_A01G0335	T	C	-	-	-	5.51117
GhM_A01G0315	ATP-citrate synthase beta chain protein 1	A01:3312651	intronic;GhM_A01G0335	C	T	-	-	-	5.22813
GhM_A01G0316	Huntingtin-interacting protein K	A01:3312642	intronic;GhM_A01G0335	T	C	-	-	-	5.51117
GhM_A01G0316	Huntingtin-interacting protein K	A01:3312651	intronic;GhM_A01G0335	C	T	-	-	-	5.22813
GhM_A01G0317	Probable pectinesterase 67	A01:3312642	intronic;GhM_A01G0335	T	C	-	-	-	5.51117
GhM_A01G0317	Probable pectinesterase 67	A01:3312651	intronic;GhM_A01G0335	C	T	-	-	-	5.22813
GhM_A01G0318	Probable enoyl-CoA hydratase 1, peroxisomal	A01:3312642	intronic;GhM_A01G0335	T	C	-	-	-	5.51117
GhM_A01G0318	Probable enoyl-CoA hydratase 1, peroxisomal	A01:3312651	intronic;GhM_A01G0335	C	T	-	-	-	5.22813
GhM_A01G0319	Probable prefoldin subunit 3	A01:3312642	intronic;GhM_A01G0335	T	C	-	-	-	5.51117
GhM_A01G0319	Probable prefoldin subunit 3	A01:3312651	intronic;GhM_A01G0335	C	T	-	-	-	5.22813
GhM_A01G0320	Galactokinase	A01:3312642	intronic;GhM_A01G0335	T	C	-	-	-	5.51117
GhM_A01G0320	Galactokinase	A01:3312651	intronic;GhM_A01G0335	C	T	-	-	-	5.22813
GhM_A01G0321	GhM_A01G0321	A01:3312642	intronic;GhM_A01G0335	T	C	-	-	-	5.51117
GhM_A01G0321	GhM_A01G0321	A01:3312651	intronic;GhM_A01G0335	C	T	-	-	-	5.22813
GhM_A01G0322	Cell wall / vacuolar inhibitor of fructosidase 1	A01:3312642	intronic;GhM_A01G0335	T	C	-	-	-	5.51117
GhM_A01G0322	Cell wall / vacuolar inhibitor of fructosidase 1	A01:3312651	intronic;GhM_A01G0335	C	T	-	-	-	5.22813
GhM_A01G0323	GhM_A01G0323	A01:3312642	intronic;GhM_A01G0335	T	C	-	-	-	5.51117
GhM_A01G0323	GhM_A01G0323	A01:3312651	intronic;GhM_A01G0335	C	T	-	-	-	5.22813
GhM_A01G0324	Putative invertase inhibitor	A01:3312642	intronic;GhM_A01G0335	T	C	-	-	-	5.51117
GhM_A01G0324	Putative invertase inhibitor	A01:3312651	intronic;GhM_A01G0335	C	T	-	-	-	5.22813
GhM_A01G0325	GhM_A01G0325	A01:3312642	intronic;GhM_A01G0335	T	C	-	-	-	5.51117
GhM_A01G0325	GhM_A01G0325	A01:3312651	intronic;GhM_A01G0335	C	T	-	-	-	5.22813
GhM_A01G0326	Pentatricopeptide repeat-containing protein At3g48810	A01:3312642	intronic;GhM_A01G0335	T	C	-	-	-	5.51117
GhM_A01G0326	Pentatricopeptide repeat-containing protein At3g48810	A01:3312651	intronic;GhM_A01G0335	C	T	-	-	-	5.22813
GhM_A01G0327	F-box protein At5g49610	A01:3312642	intronic;GhM_A01G0335	T	C	-	-	-	5.51117
GhM_A01G0327	F-box protein At5g49610	A01:3312651	intronic;GhM_A01G0335	C	T	-	-	-	5.22813
GhM_A01G0328	Protein AGENET DOMAIN (AGD)-CONTAINING P1	A01:3312642	intronic;GhM_A01G0335	T	C	-	-	-	5.51117
GhM_A01G0328	Protein AGENET DOMAIN (AGD)-CONTAINING P1	A01:3312651	intronic;GhM_A01G0335	C	T	-	-	-	5.22813
GhM_A01G0329	Gibberellin 2-beta-dioxygenase 2	A01:3312642	intronic;GhM_A01G0335	T	C	-	-	-	5.51117
GhM_A01G0329	Gibberellin 2-beta-dioxygenase 2	A01:3312651	intronic;GhM_A01G0335	C	T	-	-	-	5.22813
GhM_A01G0330	GhM_A01G0330	A01:3312642	intronic;GhM_A01G0335	T	C	-	-	-	5.51117
GhM_A01G0330	GhM_A01G0330	A01:3312651	intronic;GhM_A01G0335	C	T	-	-	-	5.22813
GhM_A01G0331	GhM_A01G0331	A01:3312642	intronic;GhM_A01G0335	T	C	-	-	-	5.51117
GhM_A01G0331	GhM_A01G0331	A01:3312651	intronic;GhM_A01G0335	C	T	-	-	-	5.22813
GhM_A01G0332	YTH domain-containing protein ECT2	A01:3312642	intronic;GhM_A01G0335	T	C	-	-	-	5.51117
GhM_A01G0332	YTH domain-containing protein ECT2	A01:3312651	intronic;GhM_A01G0335	C	T	-	-	-	5.22813
GhM_A01G0333	Probable receptor-like protein kinase At5g18500	A01:3312642	intronic;GhM_A01G0335	T	C	-	-	-	5.51117
GhM_A01G0333	Probable receptor-like protein kinase At5g18500	A01:3312651	intronic;GhM_A01G0335	C	T	-	-	-	5.22813
GhM_A01G0334	Probable sugar phosphate/phosphate translocator At3g17430	A01:3312642	intronic;GhM_A01G0335	T	C	-	-	-	5.51117
GhM_A01G0334	Probable sugar phosphate/phosphate translocator At3g17430	A01:3312651	intronic;GhM_A01G0335	C	T	-	-	-	5.22813
GhM_A01G0335	[Pyruvate dehydrogenase (acetyl-transferring)] kinase, mitochondrial	A01:3312642	intronic;GhM_A01G0335	T	C	-	-	-	5.51117
GhM_A01G0335	[Pyruvate dehydrogenase (acetyl-transferring)] kinase, mitochondrial	A01:3312651	intronic;GhM_A01G0335	C	T	-	-	-	5.22813
GhM_A01G0336	GhM_A01G0336	A01:3312642	intronic;GhM_A01G0335	T	C	-	-	-	5.51117
GhM_A01G0336	GhM_A01G0336	A01:3312651	intronic;GhM_A01G0335	C	T	-	-	-	5.22813
GhM_A01G0337	Sodium/hydrogen exchanger 6	A01:3312642	intronic;GhM_A01G0335	T	C	-	-	-	5.51117
GhM_A01G0337	Sodium/hydrogen exchanger 6	A01:3312651	intronic;GhM_A01G0335	C	T	-	-	-	5.22813
GhM_A01G0338	Pentatricopeptide repeat-containing protein At3g24000, mitochondrial	A01:3312642	intronic;GhM_A01G0335	T	C	-	-	-	5.51117
GhM_A01G0338	Pentatricopeptide repeat-containing protein At3g24000, mitochondrial	A01:3312651	intronic;GhM_A01G0335	C	T	-	-	-	5.22813
GhM_A01G0339	Kinesin-like protein KIN-14Q	A01:3312642	intronic;GhM_A01G0335	T	C	-	-	-	5.51117
GhM_A01G0339	Kinesin-like protein KIN-14Q	A01:3312651	intronic;GhM_A01G0335	C	T	-	-	-	5.22813
GhM_A01G0340	Serine/threonine-protein kinase WAG2	A01:3312642	intronic;GhM_A01G0335	T	C	-	-	-	5.51117
GhM_A01G0340	Serine/threonine-protein kinase WAG2	A01:3312651	intronic;GhM_A01G0335	C	T	-	-	-	5.22813
GhM_A01G0341	DnaJ homolog subfamily C member 14	A01:3312642	intronic;GhM_A01G0335	T	C	-	-	-	5.51117
GhM_A01G0341	DnaJ homolog subfamily C member 14	A01:3312651	intronic;GhM_A01G0335	C	T	-	-	-	5.22813
GhM_A01G0342	Cold-responsive protein kinase 1	A01:3312642	intronic;GhM_A01G0335	T	C	-	-	-	5.51117
GhM_A01G0342	Cold-responsive protein kinase 1	A01:3312651	intronic;GhM_A01G0335	C	T	-	-	-	5.22813
GhM_A01G0343	Photosystem II 10 kDa polypeptide, chloroplastic	A01:3312642	intronic;GhM_A01G0335	T	C	-	-	-	5.51117
GhM_A01G0343	Photosystem II 10 kDa polypeptide, chloroplastic	A01:3312651	intronic;GhM_A01G0335	C	T	-	-	-	5.22813
GhM_A01G0344	DNA repair protein recA homolog 1, chloroplastic	A01:3312642	intronic;GhM_A01G0335	T	C	-	-	-	5.51117
GhM_A01G0344	DNA repair protein recA homolog 1, chloroplastic	A01:3312651	intronic;GhM_A01G0335	C	T	-	-	-	5.22813
GhM_A01G0345	NAC domain-containing protein 21/22	A01:3312642	intronic;GhM_A01G0335	T	C	-	-	-	5.51117
GhM_A01G0345	NAC domain-containing protein 21/22	A01:3312651	intronic;GhM_A01G0335	C	T	-	-	-	5.22813
GhM_A01G0346	GhM_A01G0346	A01:3312642	intronic;GhM_A01G0335	T	C	-	-	-	5.51117
GhM_A01G0346	GhM_A01G0346	A01:3312651	intronic;GhM_A01G0335	C	T	-	-	-	5.22813
GhM_A01G0347	Pentatricopeptide repeat-containing protein At1g71490	A01:3312642	intronic;GhM_A01G0335	T	C	-	-	-	5.51117
GhM_A01G0347	Pentatricopeptide repeat-containing protein At1g71490	A01:3312651	intronic;GhM_A01G0335	C	T	-	-	-	5.22813
GhM_A01G0348	G-type lectin S-receptor-like serine/threonine-protein kinase At1g11330	A01:3312642	intronic;GhM_A01G0335	T	C	-	-	-	5.51117
GhM_A01G0348	G-type lectin S-receptor-like serine/threonine-protein kinase At1g11330	A01:3312651	intronic;GhM_A01G0335	C	T	-	-	-	5.22813
GhM_A01G0349	G-type lectin S-receptor-like serine/threonine-protein kinase At1g11330	A01:3312642	intronic;GhM_A01G0335	T	C	-	-	-	5.51117
GhM_A01G0349	G-type lectin S-receptor-like serine/threonine-protein kinase At1g11330	A01:3312651	intronic;GhM_A01G0335	C	T	-	-	-	5.22813
GhM_A01G0350	Dynein light chain 1, cytoplasmic	A01:3312642	intronic;GhM_A01G0335	T	C	-	-	-	5.51117
GhM_A01G0350	Dynein light chain 1, cytoplasmic	A01:3312651	intronic;GhM_A01G0335	C	T	-	-	-	5.22813
GhM_A01G0351	Protein PIR	A01:3312642	intronic;GhM_A01G0335	T	C	-	-	-	5.51117
GhM_A01G0351	Protein PIR	A01:3312651	intronic;GhM_A01G0335	C	T	-	-	-	5.22813
GhM_A01G0352	G-type lectin S-receptor-like serine/threonine-protein kinase At1g11330	A01:3312642	intronic;GhM_A01G0335	T	C	-	-	-	5.51117
GhM_A01G0352	G-type lectin S-receptor-like serine/threonine-protein kinase At1g11330	A01:3312651	intronic;GhM_A01G0335	C	T	-	-	-	5.22813
GhM_A01G0353	G-type lectin S-receptor-like serine/threonine-protein kinase At1g11330	A01:3312642	intronic;GhM_A01G0335	T	C	-	-	-	5.51117
GhM_A01G0353	G-type lectin S-receptor-like serine/threonine-protein kinase At1g11330	A01:3312651	intronic;GhM_A01G0335	C	T	-	-	-	5.22813
GhM_A01G0354	G-type lectin S-receptor-like serine/threonine-protein kinase At1g11330	A01:3312642	intronic;GhM_A01G0335	T	C	-	-	-	5.51117
GhM_A01G0354	G-type lectin S-receptor-like serine/threonine-protein kinase At1g11330	A01:3312651	intronic;GhM_A01G0335	C	T	-	-	-	5.22813
GhM_A01G0355	G-type lectin S-receptor-like serine/threonine-protein kinase SD1-13	A01:3312642	intronic;GhM_A01G0335	T	C	-	-	-	5.51117
GhM_A01G0355	G-type lectin S-receptor-like serine/threonine-protein kinase SD1-13	A01:3312651	intronic;GhM_A01G0335	C	T	-	-	-	5.22813
GhM_A01G0356	G-type lectin S-receptor-like serine/threonine-protein kinase At1g11330	A01:3312642	intronic;GhM_A01G0335	T	C	-	-	-	5.51117
GhM_A01G0356	G-type lectin S-receptor-like serine/threonine-protein kinase At1g11330	A01:3312651	intronic;GhM_A01G0335	C	T	-	-	-	5.22813
GhM_A01G0357	G-type lectin S-receptor-like serine/threonine-protein kinase At1g11300	A01:3312642	intronic;GhM_A01G0335	T	C	-	-	-	5.51117
GhM_A01G0357	G-type lectin S-receptor-like serine/threonine-protein kinase At1g11300	A01:3312651	intronic;GhM_A01G0335	C	T	-	-	-	5.22813
GhM_A01G0358	Protein PAT1 homolog	A01:3312642	intronic;GhM_A01G0335	T	C	-	-	-	5.51117
GhM_A01G0358	Protein PAT1 homolog	A01:3312651	intronic;GhM_A01G0335	C	T	-	-	-	5.22813
GhM_A01G2421	GhM_A01G2421	A01:113883099	intergenic;GhM_A01G2440(dist=12837),GhM_A01G2441(dist=23494)	C	A	-	-	5.3899	-
GhM_A01G2422	Soluble inorganic pyrophosphatase 6, chloroplastic	A01:113883099	intergenic;GhM_A01G2440(dist=12837),GhM_A01G2441(dist=23494)	C	A	-	-	5.3899	-
GhM_A01G2423	Probable calcium-binding protein CML35	A01:113883099	intergenic;GhM_A01G2440(dist=12837),GhM_A01G2441(dist=23494)	C	A	-	-	5.3899	-
GhM_A01G2424	GhM_A01G2424	A01:113883099	intergenic;GhM_A01G2440(dist=12837),GhM_A01G2441(dist=23494)	C	A	-	-	5.3899	-
GhM_A01G2425	Probable F-box protein At5g04010	A01:113883099	intergenic;GhM_A01G2440(dist=12837),GhM_A01G2441(dist=23494)	C	A	-	-	5.3899	-
GhM_A01G2426	Glycosyltransferase-like At3g57200	A01:113883099	intergenic;GhM_A01G2440(dist=12837),GhM_A01G2441(dist=23494)	C	A	-	-	5.3899	-
GhM_A01G2427	S-formylglutathione hydrolase	A01:113883099	intergenic;GhM_A01G2440(dist=12837),GhM_A01G2441(dist=23494)	C	A	-	-	5.3899	-
GhM_A01G2428	tRNA-splicing endonuclease subunit Sen54	A01:113883099	intergenic;GhM_A01G2440(dist=12837),GhM_A01G2441(dist=23494)	C	A	-	-	5.3899	-
GhM_A01G2429	Zeatin O-glucosyltransferase	A01:113883099	intergenic;GhM_A01G2440(dist=12837),GhM_A01G2441(dist=23494)	C	A	-	-	5.3899	-
GhM_A01G2430	Protein STRICTOSIDINE SYNTHASE-LIKE 2	A01:113883099	intergenic;GhM_A01G2440(dist=12837),GhM_A01G2441(dist=23494)	C	A	-	-	5.3899	-
GhM_A01G2431	TBCC domain-containing protein 1	A01:113883099	intergenic;GhM_A01G2440(dist=12837),GhM_A01G2441(dist=23494)	C	A	-	-	5.3899	-
GhM_A01G2432	bZIP transcription factor TGA10	A01:113883099	intergenic;GhM_A01G2440(dist=12837),GhM_A01G2441(dist=23494)	C	A	-	-	5.3899	-
GhM_A01G2433	Zinc transporter 1	A01:113883099	intergenic;GhM_A01G2440(dist=12837),GhM_A01G2441(dist=23494)	C	A	-	-	5.3899	-
GhM_A01G2434	60S ribosomal protein L6	A01:113883099	intergenic;GhM_A01G2440(dist=12837),GhM_A01G2441(dist=23494)	C	A	-	-	5.3899	-
GhM_A01G2435	Protein ABHD18	A01:113883099	intergenic;GhM_A01G2440(dist=12837),GhM_A01G2441(dist=23494)	C	A	-	-	5.3899	-
GhM_A01G2436	Cytochrome P450 93A3	A01:113883099	intergenic;GhM_A01G2440(dist=12837),GhM_A01G2441(dist=23494)	C	A	-	-	5.3899	-
GhM_A01G2437	3,9-dihydroxypterocarpan 6A-monooxygenase	A01:113883099	intergenic;GhM_A01G2440(dist=12837),GhM_A01G2441(dist=23494)	C	A	-	-	5.3899	-
GhM_A01G2438	3,9-dihydroxypterocarpan 6A-monooxygenase	A01:113883099	intergenic;GhM_A01G2440(dist=12837),GhM_A01G2441(dist=23494)	C	A	-	-	5.3899	-
GhM_A01G2439	Transcription factor bHLH130	A01:113883099	intergenic;GhM_A01G2440(dist=12837),GhM_A01G2441(dist=23494)	C	A	-	-	5.3899	-
GhM_A01G2440	Receptor protein kinase-like protein ZAR1	A01:113883099	intergenic;GhM_A01G2440(dist=12837),GhM_A01G2441(dist=23494)	C	A	-	-	5.3899	-
GhM_A01G2441	Transcription factor bHLH60	A01:113883099	intergenic;GhM_A01G2440(dist=12837),GhM_A01G2441(dist=23494)	C	A	-	-	5.3899	-
GhM_A01G2442	Zinc finger A20 and AN1 domain-containing stress-associated protein 8	A01:113883099	intergenic;GhM_A01G2440(dist=12837),GhM_A01G2441(dist=23494)	C	A	-	-	5.3899	-
GhM_A01G2443	Chaperone protein dnaJ 6	A01:113883099	intergenic;GhM_A01G2440(dist=12837),GhM_A01G2441(dist=23494)	C	A	-	-	5.3899	-
GhM_A01G2444	Serine/threonine-protein kinase Nek6	A01:113883099	intergenic;GhM_A01G2440(dist=12837),GhM_A01G2441(dist=23494)	C	A	-	-	5.3899	-
GhM_A01G2445	Arabinogalactan protein 23	A01:113883099	intergenic;GhM_A01G2440(dist=12837),GhM_A01G2441(dist=23494)	C	A	-	-	5.3899	-
GhM_A01G2446	GhM_A01G2446	A01:113883099	intergenic;GhM_A01G2440(dist=12837),GhM_A01G2441(dist=23494)	C	A	-	-	5.3899	-
GhM_A01G2447	Carboxyl-terminal-processing peptidase 3, chloroplastic	A01:113883099	intergenic;GhM_A01G2440(dist=12837),GhM_A01G2441(dist=23494)	C	A	-	-	5.3899	-
GhM_A01G2448	Target of rapamycin complex subunit LST8	A01:113883099	intergenic;GhM_A01G2440(dist=12837),GhM_A01G2441(dist=23494)	C	A	-	-	5.3899	-
GhM_A01G2449	1-acyl-sn-glycerol-3-phosphate acyltransferase 2	A01:113883099	intergenic;GhM_A01G2440(dist=12837),GhM_A01G2441(dist=23494)	C	A	-	-	5.3899	-
GhM_A01G2450	GhM_A01G2450	A01:113883099	intergenic;GhM_A01G2440(dist=12837),GhM_A01G2441(dist=23494)	C	A	-	-	5.3899	-
GhM_A01G2451	Putative pentatricopeptide repeat-containing protein At5g52630	A01:113883099	intergenic;GhM_A01G2440(dist=12837),GhM_A01G2441(dist=23494)	C	A	-	-	5.3899	-
GhM_A01G2452	Protein DETOXIFICATION 42	A01:113883099	intergenic;GhM_A01G2440(dist=12837),GhM_A01G2441(dist=23494)	C	A	-	-	5.3899	-
GhM_A01G2453	ATP sulfurylase 1, chloroplastic	A01:113883099	intergenic;GhM_A01G2440(dist=12837),GhM_A01G2441(dist=23494)	C	A	-	-	5.3899	-
GhM_A01G2454	Zinc finger AN1 and C2H2 domain-containing stress-associated protein 11	A01:113883099	intergenic;GhM_A01G2440(dist=12837),GhM_A01G2441(dist=23494)	C	A	-	-	5.3899	-
GhM_A01G2455	Protein SEMI-ROLLED LEAF 2	A01:113883099	intergenic;GhM_A01G2440(dist=12837),GhM_A01G2441(dist=23494)	C	A	-	-	5.3899	-
GhM_A01G2456	GhM_A01G2456	A01:113883099	intergenic;GhM_A01G2440(dist=12837),GhM_A01G2441(dist=23494)	C	A	-	-	5.3899	-
GhM_A01G2457	Villin-2	A01:113883099	intergenic;GhM_A01G2440(dist=12837),GhM_A01G2441(dist=23494)	C	A	-	-	5.3899	-
GhM_A01G2458	Transcription factor MYBC1	A01:113883099	intergenic;GhM_A01G2440(dist=12837),GhM_A01G2441(dist=23494)	C	A	-	-	5.3899	-
GhM_A01G2459	Cytochrome P450 98A2	A01:113883099	intergenic;GhM_A01G2440(dist=12837),GhM_A01G2441(dist=23494)	C	A	-	-	5.3899	-
GhM_A01G2460	GhM_A01G2460	A01:113883099	intergenic;GhM_A01G2440(dist=12837),GhM_A01G2441(dist=23494)	C	A	-	-	5.3899	-
GhM_A01G2461	5-formyltetrahydrofolate cyclo-ligase-like protein COG0212	A01:113883099	intergenic;GhM_A01G2440(dist=12837),GhM_A01G2441(dist=23494)	C	A	-	-	5.3899	-
GhM_A01G2462	GhM_A01G2462	A01:113883099	intergenic;GhM_A01G2440(dist=12837),GhM_A01G2441(dist=23494)	C	A	-	-	5.3899	-
GhM_A01G2463	Dihydrofolate reductase	A01:113883099	intergenic;GhM_A01G2440(dist=12837),GhM_A01G2441(dist=23494)	C	A	-	-	5.3899	-
GhM_A01G2464	Serine decarboxylase	A01:113883099	intergenic;GhM_A01G2440(dist=12837),GhM_A01G2441(dist=23494)	C	A	-	-	5.3899	-
GhM_A01G2465	GhM_A01G2465	A01:113883099	intergenic;GhM_A01G2440(dist=12837),GhM_A01G2441(dist=23494)	C	A	-	-	5.3899	-
GhM_A03G0001	Transposon Tf2-9 polyprotein	A03:146719	intergenic;GhM_A03G0012(dist=23182),GhM_A03G0013(dist=40278)	A	G	-	-	6.3288	-
GhM_A03G0001	Transposon Tf2-9 polyprotein	A03:147814	intergenic;GhM_A03G0012(dist=24277),GhM_A03G0013(dist=39183)	A	C	-	-	5.19018	-
GhM_A03G0002	GhM_A03G0002	A03:146719	intergenic;GhM_A03G0012(dist=23182),GhM_A03G0013(dist=40278)	A	G	-	-	6.3288	-
GhM_A03G0002	GhM_A03G0002	A03:147814	intergenic;GhM_A03G0012(dist=24277),GhM_A03G0013(dist=39183)	A	C	-	-	5.19018	-
GhM_A03G0003	Retrovirus-related Pol polyprotein from transposon 17.6	A03:146719	intergenic;GhM_A03G0012(dist=23182),GhM_A03G0013(dist=40278)	A	G	-	-	6.3288	-
GhM_A03G0003	Retrovirus-related Pol polyprotein from transposon 17.6	A03:147814	intergenic;GhM_A03G0012(dist=24277),GhM_A03G0013(dist=39183)	A	C	-	-	5.19018	-
GhM_A03G0004	Photosystem II CP43 reaction center protein	A03:146719	intergenic;GhM_A03G0012(dist=23182),GhM_A03G0013(dist=40278)	A	G	-	-	6.3288	-
GhM_A03G0004	Photosystem II CP43 reaction center protein	A03:147814	intergenic;GhM_A03G0012(dist=24277),GhM_A03G0013(dist=39183)	A	C	-	-	5.19018	-
GhM_A03G0005	Photosystem II D2 protein	A03:146719	intergenic;GhM_A03G0012(dist=23182),GhM_A03G0013(dist=40278)	A	G	-	-	6.3288	-
GhM_A03G0005	Photosystem II D2 protein	A03:147814	intergenic;GhM_A03G0012(dist=24277),GhM_A03G0013(dist=39183)	A	C	-	-	5.19018	-
GhM_A03G0006	Photosystem II reaction center protein M	A03:146719	intergenic;GhM_A03G0012(dist=23182),GhM_A03G0013(dist=40278)	A	G	-	-	6.3288	-
GhM_A03G0006	Photosystem II reaction center protein M	A03:147814	intergenic;GhM_A03G0012(dist=24277),GhM_A03G0013(dist=39183)	A	C	-	-	5.19018	-
GhM_A03G0007	Photosystem II D2 protein	A03:146719	intergenic;GhM_A03G0012(dist=23182),GhM_A03G0013(dist=40278)	A	G	-	-	6.3288	-
GhM_A03G0007	Photosystem II D2 protein	A03:147814	intergenic;GhM_A03G0012(dist=24277),GhM_A03G0013(dist=39183)	A	C	-	-	5.19018	-
GhM_A03G0008	Photosystem II CP43 reaction center protein	A03:146719	intergenic;GhM_A03G0012(dist=23182),GhM_A03G0013(dist=40278)	A	G	-	-	6.3288	-
GhM_A03G0008	Photosystem II CP43 reaction center protein	A03:147814	intergenic;GhM_A03G0012(dist=24277),GhM_A03G0013(dist=39183)	A	C	-	-	5.19018	-
GhM_A03G0009	Photosystem II reaction center protein Z	A03:146719	intergenic;GhM_A03G0012(dist=23182),GhM_A03G0013(dist=40278)	A	G	-	-	6.3288	-
GhM_A03G0009	Photosystem II reaction center protein Z	A03:147814	intergenic;GhM_A03G0012(dist=24277),GhM_A03G0013(dist=39183)	A	C	-	-	5.19018	-
GhM_A03G0010	30S ribosomal protein S14, chloroplastic	A03:146719	intergenic;GhM_A03G0012(dist=23182),GhM_A03G0013(dist=40278)	A	G	-	-	6.3288	-
GhM_A03G0010	30S ribosomal protein S14, chloroplastic	A03:147814	intergenic;GhM_A03G0012(dist=24277),GhM_A03G0013(dist=39183)	A	C	-	-	5.19018	-
GhM_A03G0011	Photosystem I P700 chlorophyll a apoprotein A2	A03:146719	intergenic;GhM_A03G0012(dist=23182),GhM_A03G0013(dist=40278)	A	G	-	-	6.3288	-
GhM_A03G0011	Photosystem I P700 chlorophyll a apoprotein A2	A03:147814	intergenic;GhM_A03G0012(dist=24277),GhM_A03G0013(dist=39183)	A	C	-	-	5.19018	-
GhM_A03G0012	GhM_A03G0012	A03:146719	intergenic;GhM_A03G0012(dist=23182),GhM_A03G0013(dist=40278)	A	G	-	-	6.3288	-
GhM_A03G0012	GhM_A03G0012	A03:147814	intergenic;GhM_A03G0012(dist=24277),GhM_A03G0013(dist=39183)	A	C	-	-	5.19018	-
GhM_A03G0013	Adenylylsulfatase HINT1	A03:146719	intergenic;GhM_A03G0012(dist=23182),GhM_A03G0013(dist=40278)	A	G	-	-	6.3288	-
GhM_A03G0013	Adenylylsulfatase HINT1	A03:147814	intergenic;GhM_A03G0012(dist=24277),GhM_A03G0013(dist=39183)	A	C	-	-	5.19018	-
GhM_A03G0014	E3 ubiquitin-protein ligase RNF38	A03:146719	intergenic;GhM_A03G0012(dist=23182),GhM_A03G0013(dist=40278)	A	G	-	-	6.3288	-
GhM_A03G0014	E3 ubiquitin-protein ligase RNF38	A03:147814	intergenic;GhM_A03G0012(dist=24277),GhM_A03G0013(dist=39183)	A	C	-	-	5.19018	-
GhM_A03G0015	GhM_A03G0015	A03:146719	intergenic;GhM_A03G0012(dist=23182),GhM_A03G0013(dist=40278)	A	G	-	-	6.3288	-
GhM_A03G0015	GhM_A03G0015	A03:147814	intergenic;GhM_A03G0012(dist=24277),GhM_A03G0013(dist=39183)	A	C	-	-	5.19018	-
GhM_A03G0016	GhM_A03G0016	A03:146719	intergenic;GhM_A03G0012(dist=23182),GhM_A03G0013(dist=40278)	A	G	-	-	6.3288	-
GhM_A03G0016	GhM_A03G0016	A03:147814	intergenic;GhM_A03G0012(dist=24277),GhM_A03G0013(dist=39183)	A	C	-	-	5.19018	-
GhM_A03G0017	WAT1-related protein At4g19185	A03:146719	intergenic;GhM_A03G0012(dist=23182),GhM_A03G0013(dist=40278)	A	G	-	-	6.3288	-
GhM_A03G0017	WAT1-related protein At4g19185	A03:147814	intergenic;GhM_A03G0012(dist=24277),GhM_A03G0013(dist=39183)	A	C	-	-	5.19018	-
GhM_A03G0018	GhM_A03G0018	A03:146719	intergenic;GhM_A03G0012(dist=23182),GhM_A03G0013(dist=40278)	A	G	-	-	6.3288	-
GhM_A03G0018	GhM_A03G0018	A03:147814	intergenic;GhM_A03G0012(dist=24277),GhM_A03G0013(dist=39183)	A	C	-	-	5.19018	-
GhM_A03G0019	Cyclin-dependent kinase F-4	A03:146719	intergenic;GhM_A03G0012(dist=23182),GhM_A03G0013(dist=40278)	A	G	-	-	6.3288	-
GhM_A03G0019	Cyclin-dependent kinase F-4	A03:147814	intergenic;GhM_A03G0012(dist=24277),GhM_A03G0013(dist=39183)	A	C	-	-	5.19018	-
GhM_A03G0020	ATP-dependent 6-phosphofructokinase 2	A03:146719	intergenic;GhM_A03G0012(dist=23182),GhM_A03G0013(dist=40278)	A	G	-	-	6.3288	-
GhM_A03G0020	ATP-dependent 6-phosphofructokinase 2	A03:147814	intergenic;GhM_A03G0012(dist=24277),GhM_A03G0013(dist=39183)	A	C	-	-	5.19018	-
GhM_A03G0021	Protein ENHANCED DISEASE RESISTANCE 2	A03:146719	intergenic;GhM_A03G0012(dist=23182),GhM_A03G0013(dist=40278)	A	G	-	-	6.3288	-
GhM_A03G0021	Protein ENHANCED DISEASE RESISTANCE 2	A03:147814	intergenic;GhM_A03G0012(dist=24277),GhM_A03G0013(dist=39183)	A	C	-	-	5.19018	-
GhM_A03G0022	4-coumarate--CoA ligase-like 6	A03:146719	intergenic;GhM_A03G0012(dist=23182),GhM_A03G0013(dist=40278)	A	G	-	-	6.3288	-
GhM_A03G0022	4-coumarate--CoA ligase-like 6	A03:147814	intergenic;GhM_A03G0012(dist=24277),GhM_A03G0013(dist=39183)	A	C	-	-	5.19018	-
GhM_A03G0023	4-coumarate--CoA ligase-like 6	A03:146719	intergenic;GhM_A03G0012(dist=23182),GhM_A03G0013(dist=40278)	A	G	-	-	6.3288	-
GhM_A03G0023	4-coumarate--CoA ligase-like 6	A03:147814	intergenic;GhM_A03G0012(dist=24277),GhM_A03G0013(dist=39183)	A	C	-	-	5.19018	-
GhM_A03G0024	Plastidal glycolate/glycerate translocator 1, chloroplastic	A03:146719	intergenic;GhM_A03G0012(dist=23182),GhM_A03G0013(dist=40278)	A	G	-	-	6.3288	-
GhM_A03G0024	Plastidal glycolate/glycerate translocator 1, chloroplastic	A03:147814	intergenic;GhM_A03G0012(dist=24277),GhM_A03G0013(dist=39183)	A	C	-	-	5.19018	-
GhM_A03G0025	Phosphoribulokinase, chloroplastic	A03:146719	intergenic;GhM_A03G0012(dist=23182),GhM_A03G0013(dist=40278)	A	G	-	-	6.3288	-
GhM_A03G0025	Phosphoribulokinase, chloroplastic	A03:147814	intergenic;GhM_A03G0012(dist=24277),GhM_A03G0013(dist=39183)	A	C	-	-	5.19018	-
GhM_A03G0026	Secretory carrier-associated membrane protein 4	A03:146719	intergenic;GhM_A03G0012(dist=23182),GhM_A03G0013(dist=40278)	A	G	-	-	6.3288	-
GhM_A03G0026	Secretory carrier-associated membrane protein 4	A03:147814	intergenic;GhM_A03G0012(dist=24277),GhM_A03G0013(dist=39183)	A	C	-	-	5.19018	-
GhM_A03G0027	DEAD-box ATP-dependent RNA helicase 5	A03:146719	intergenic;GhM_A03G0012(dist=23182),GhM_A03G0013(dist=40278)	A	G	-	-	6.3288	-
GhM_A03G0027	DEAD-box ATP-dependent RNA helicase 5	A03:147814	intergenic;GhM_A03G0012(dist=24277),GhM_A03G0013(dist=39183)	A	C	-	-	5.19018	-
GhM_A03G0028	Disease resistance RPP13-like protein 4	A03:146719	intergenic;GhM_A03G0012(dist=23182),GhM_A03G0013(dist=40278)	A	G	-	-	6.3288	-
GhM_A03G0028	Disease resistance RPP13-like protein 4	A03:147814	intergenic;GhM_A03G0012(dist=24277),GhM_A03G0013(dist=39183)	A	C	-	-	5.19018	-
GhM_A03G0029	GhM_A03G0029	A03:146719	intergenic;GhM_A03G0012(dist=23182),GhM_A03G0013(dist=40278)	A	G	-	-	6.3288	-
GhM_A03G0029	GhM_A03G0029	A03:147814	intergenic;GhM_A03G0012(dist=24277),GhM_A03G0013(dist=39183)	A	C	-	-	5.19018	-
GhM_A03G0030	26S proteasome non-ATPase regulatory subunit 13 homolog A	A03:146719	intergenic;GhM_A03G0012(dist=23182),GhM_A03G0013(dist=40278)	A	G	-	-	6.3288	-
GhM_A03G0030	26S proteasome non-ATPase regulatory subunit 13 homolog A	A03:147814	intergenic;GhM_A03G0012(dist=24277),GhM_A03G0013(dist=39183)	A	C	-	-	5.19018	-
GhM_A03G0031	Signal recognition particle receptor subunit beta	A03:146719	intergenic;GhM_A03G0012(dist=23182),GhM_A03G0013(dist=40278)	A	G	-	-	6.3288	-
GhM_A03G0031	Signal recognition particle receptor subunit beta	A03:147814	intergenic;GhM_A03G0012(dist=24277),GhM_A03G0013(dist=39183)	A	C	-	-	5.19018	-
GhM_A03G0032	Vacuolar protein sorting-associated protein 25	A03:146719	intergenic;GhM_A03G0012(dist=23182),GhM_A03G0013(dist=40278)	A	G	-	-	6.3288	-
GhM_A03G0032	Vacuolar protein sorting-associated protein 25	A03:147814	intergenic;GhM_A03G0012(dist=24277),GhM_A03G0013(dist=39183)	A	C	-	-	5.19018	-
GhM_A03G0033	Protein IWS1 homolog 1	A03:146719	intergenic;GhM_A03G0012(dist=23182),GhM_A03G0013(dist=40278)	A	G	-	-	6.3288	-
GhM_A03G0033	Protein IWS1 homolog 1	A03:147814	intergenic;GhM_A03G0012(dist=24277),GhM_A03G0013(dist=39183)	A	C	-	-	5.19018	-
GhM_A03G0034	GhM_A03G0034	A03:146719	intergenic;GhM_A03G0012(dist=23182),GhM_A03G0013(dist=40278)	A	G	-	-	6.3288	-
GhM_A03G0034	GhM_A03G0034	A03:147814	intergenic;GhM_A03G0012(dist=24277),GhM_A03G0013(dist=39183)	A	C	-	-	5.19018	-
GhM_A03G0035	bZIP transcription factor 16	A03:146719	intergenic;GhM_A03G0012(dist=23182),GhM_A03G0013(dist=40278)	A	G	-	-	6.3288	-
GhM_A03G0035	bZIP transcription factor 16	A03:147814	intergenic;GhM_A03G0012(dist=24277),GhM_A03G0013(dist=39183)	A	C	-	-	5.19018	-
GhM_A03G0036	UV-B-induced protein At3g17800, chloroplastic	A03:146719	intergenic;GhM_A03G0012(dist=23182),GhM_A03G0013(dist=40278)	A	G	-	-	6.3288	-
GhM_A03G0036	UV-B-induced protein At3g17800, chloroplastic	A03:147814	intergenic;GhM_A03G0012(dist=24277),GhM_A03G0013(dist=39183)	A	C	-	-	5.19018	-
GhM_A03G0037	Alpha/beta hydrolase domain-containing protein 17C	A03:146719	intergenic;GhM_A03G0012(dist=23182),GhM_A03G0013(dist=40278)	A	G	-	-	6.3288	-
GhM_A03G0037	Alpha/beta hydrolase domain-containing protein 17C	A03:147814	intergenic;GhM_A03G0012(dist=24277),GhM_A03G0013(dist=39183)	A	C	-	-	5.19018	-
GhM_A03G0038	Glycerol-3-phosphate acyltransferase, chloroplastic	A03:146719	intergenic;GhM_A03G0012(dist=23182),GhM_A03G0013(dist=40278)	A	G	-	-	6.3288	-
GhM_A03G0038	Glycerol-3-phosphate acyltransferase, chloroplastic	A03:147814	intergenic;GhM_A03G0012(dist=24277),GhM_A03G0013(dist=39183)	A	C	-	-	5.19018	-
GhM_A03G0039	Dolichyl-diphosphooligosaccharide--protein glycosyltransferase subunit DAD1	A03:146719	intergenic;GhM_A03G0012(dist=23182),GhM_A03G0013(dist=40278)	A	G	-	-	6.3288	-
GhM_A03G0039	Dolichyl-diphosphooligosaccharide--protein glycosyltransferase subunit DAD1	A03:147814	intergenic;GhM_A03G0012(dist=24277),GhM_A03G0013(dist=39183)	A	C	-	-	5.19018	-
GhM_A03G0040	Ribosomal biogenesis protein LAS1L	A03:146719	intergenic;GhM_A03G0012(dist=23182),GhM_A03G0013(dist=40278)	A	G	-	-	6.3288	-
GhM_A03G0040	Ribosomal biogenesis protein LAS1L	A03:147814	intergenic;GhM_A03G0012(dist=24277),GhM_A03G0013(dist=39183)	A	C	-	-	5.19018	-
GhM_A03G0041	Lysine-specific demethylase JMJ706	A03:146719	intergenic;GhM_A03G0012(dist=23182),GhM_A03G0013(dist=40278)	A	G	-	-	6.3288	-
GhM_A03G0041	Lysine-specific demethylase JMJ706	A03:147814	intergenic;GhM_A03G0012(dist=24277),GhM_A03G0013(dist=39183)	A	C	-	-	5.19018	-
GhM_A03G0042	Homeobox-leucine zipper protein HDG5	A03:146719	intergenic;GhM_A03G0012(dist=23182),GhM_A03G0013(dist=40278)	A	G	-	-	6.3288	-
GhM_A03G0042	Homeobox-leucine zipper protein HDG5	A03:147814	intergenic;GhM_A03G0012(dist=24277),GhM_A03G0013(dist=39183)	A	C	-	-	5.19018	-
GhM_A03G0043	Homeobox-leucine zipper protein HDG5	A03:146719	intergenic;GhM_A03G0012(dist=23182),GhM_A03G0013(dist=40278)	A	G	-	-	6.3288	-
GhM_A03G0043	Homeobox-leucine zipper protein HDG5	A03:147814	intergenic;GhM_A03G0012(dist=24277),GhM_A03G0013(dist=39183)	A	C	-	-	5.19018	-
GhM_A03G0044	GhM_A03G0044	A03:146719	intergenic;GhM_A03G0012(dist=23182),GhM_A03G0013(dist=40278)	A	G	-	-	6.3288	-
GhM_A03G0044	GhM_A03G0044	A03:147814	intergenic;GhM_A03G0012(dist=24277),GhM_A03G0013(dist=39183)	A	C	-	-	5.19018	-
GhM_A03G0045	Probable calcium-binding protein CML17	A03:146719	intergenic;GhM_A03G0012(dist=23182),GhM_A03G0013(dist=40278)	A	G	-	-	6.3288	-
GhM_A03G0045	Probable calcium-binding protein CML17	A03:147814	intergenic;GhM_A03G0012(dist=24277),GhM_A03G0013(dist=39183)	A	C	-	-	5.19018	-
GhM_A03G0046	GhM_A03G0046	A03:146719	intergenic;GhM_A03G0012(dist=23182),GhM_A03G0013(dist=40278)	A	G	-	-	6.3288	-
GhM_A03G0046	GhM_A03G0046	A03:147814	intergenic;GhM_A03G0012(dist=24277),GhM_A03G0013(dist=39183)	A	C	-	-	5.19018	-
GhM_A03G0047	GhM_A03G0047	A03:146719	intergenic;GhM_A03G0012(dist=23182),GhM_A03G0013(dist=40278)	A	G	-	-	6.3288	-
GhM_A03G0047	GhM_A03G0047	A03:147814	intergenic;GhM_A03G0012(dist=24277),GhM_A03G0013(dist=39183)	A	C	-	-	5.19018	-
GhM_A03G0048	GhM_A03G0048	A03:146719	intergenic;GhM_A03G0012(dist=23182),GhM_A03G0013(dist=40278)	A	G	-	-	6.3288	-
GhM_A03G0048	GhM_A03G0048	A03:147814	intergenic;GhM_A03G0012(dist=24277),GhM_A03G0013(dist=39183)	A	C	-	-	5.19018	-
GhM_A03G0049	50S ribosomal protein L25	A03:146719	intergenic;GhM_A03G0012(dist=23182),GhM_A03G0013(dist=40278)	A	G	-	-	6.3288	-
GhM_A03G0049	50S ribosomal protein L25	A03:147814	intergenic;GhM_A03G0012(dist=24277),GhM_A03G0013(dist=39183)	A	C	-	-	5.19018	-
GhM_A03G0050	Binding partner of ACD11 1	A03:146719	intergenic;GhM_A03G0012(dist=23182),GhM_A03G0013(dist=40278)	A	G	-	-	6.3288	-
GhM_A03G0050	Binding partner of ACD11 1	A03:147814	intergenic;GhM_A03G0012(dist=24277),GhM_A03G0013(dist=39183)	A	C	-	-	5.19018	-
GhM_A03G0051	Syntaxin-22	A03:146719	intergenic;GhM_A03G0012(dist=23182),GhM_A03G0013(dist=40278)	A	G	-	-	6.3288	-
GhM_A03G0051	Syntaxin-22	A03:147814	intergenic;GhM_A03G0012(dist=24277),GhM_A03G0013(dist=39183)	A	C	-	-	5.19018	-
GhM_A03G0052	Mitogen-activated protein kinase kinase 10	A03:146719	intergenic;GhM_A03G0012(dist=23182),GhM_A03G0013(dist=40278)	A	G	-	-	6.3288	-
GhM_A03G0052	Mitogen-activated protein kinase kinase 10	A03:147814	intergenic;GhM_A03G0012(dist=24277),GhM_A03G0013(dist=39183)	A	C	-	-	5.19018	-
GhM_A03G0053	Heat shock factor protein HSF8	A03:146719	intergenic;GhM_A03G0012(dist=23182),GhM_A03G0013(dist=40278)	A	G	-	-	6.3288	-
GhM_A03G0053	Heat shock factor protein HSF8	A03:147814	intergenic;GhM_A03G0012(dist=24277),GhM_A03G0013(dist=39183)	A	C	-	-	5.19018	-
GhM_A03G0054	ABC transporter B family member 2	A03:147814	intergenic;GhM_A03G0012(dist=24277),GhM_A03G0013(dist=39183)	A	C	-	-	5.19018	-
GhM_A03G0581	GhM_A03G0581	A03:8744224	intergenic;GhM_A03G0602(dist=1827),GhM_A03G0603(dist=1727)	A	G	-	-	-	5.45208
GhM_A03G0582	GhM_A03G0582	A03:8744224	intergenic;GhM_A03G0602(dist=1827),GhM_A03G0603(dist=1727)	A	G	-	-	-	5.45208
GhM_A03G0583	Actin	A03:8744224	intergenic;GhM_A03G0602(dist=1827),GhM_A03G0603(dist=1727)	A	G	-	-	-	5.45208
GhM_A03G0584	ENTH domain-containing protein 1	A03:8744224	intergenic;GhM_A03G0602(dist=1827),GhM_A03G0603(dist=1727)	A	G	-	-	-	5.45208
GhM_A03G0585	Probable protein phosphatase 2C 4	A03:8744224	intergenic;GhM_A03G0602(dist=1827),GhM_A03G0603(dist=1727)	A	G	-	-	-	5.45208
GhM_A03G0586	Fasciclin-like arabinogalactan protein 4	A03:8744224	intergenic;GhM_A03G0602(dist=1827),GhM_A03G0603(dist=1727)	A	G	-	-	-	5.45208
GhM_A03G0587	Protein TRM32	A03:8744224	intergenic;GhM_A03G0602(dist=1827),GhM_A03G0603(dist=1727)	A	G	-	-	-	5.45208
GhM_A03G0588	Mitochondrial import inner membrane translocase subunit TIM9	A03:8744224	intergenic;GhM_A03G0602(dist=1827),GhM_A03G0603(dist=1727)	A	G	-	-	-	5.45208
GhM_A03G0589	Pentatricopeptide repeat-containing protein At4g11690	A03:8744224	intergenic;GhM_A03G0602(dist=1827),GhM_A03G0603(dist=1727)	A	G	-	-	-	5.45208
GhM_A03G0590	Very-long-chain 3-oxoacyl-CoA reductase 1	A03:8744224	intergenic;GhM_A03G0602(dist=1827),GhM_A03G0603(dist=1727)	A	G	-	-	-	5.45208
GhM_A03G0591	GhM_A03G0591	A03:8744224	intergenic;GhM_A03G0602(dist=1827),GhM_A03G0603(dist=1727)	A	G	-	-	-	5.45208
GhM_A03G0592	Chaperone protein ClpB1	A03:8744224	intergenic;GhM_A03G0602(dist=1827),GhM_A03G0603(dist=1727)	A	G	-	-	-	5.45208
GhM_A03G0593	Chaperone protein ClpB1	A03:8744224	intergenic;GhM_A03G0602(dist=1827),GhM_A03G0603(dist=1727)	A	G	-	-	-	5.45208
GhM_A03G0594	Chaperone protein ClpB1	A03:8744224	intergenic;GhM_A03G0602(dist=1827),GhM_A03G0603(dist=1727)	A	G	-	-	-	5.45208
GhM_A03G0595	Probable serine/threonine-protein kinase PBL10	A03:8744224	intergenic;GhM_A03G0602(dist=1827),GhM_A03G0603(dist=1727)	A	G	-	-	-	5.45208
GhM_A03G0596	GhM_A03G0596	A03:8744224	intergenic;GhM_A03G0602(dist=1827),GhM_A03G0603(dist=1727)	A	G	-	-	-	5.45208
GhM_A03G0597	Triosephosphate isomerase, cytosolic	A03:8744224	intergenic;GhM_A03G0602(dist=1827),GhM_A03G0603(dist=1727)	A	G	-	-	-	5.45208
GhM_A03G0598	GhM_A03G0598	A03:8744224	intergenic;GhM_A03G0602(dist=1827),GhM_A03G0603(dist=1727)	A	G	-	-	-	5.45208
GhM_A03G0599	Very-long-chain 3-oxoacyl-CoA reductase 1	A03:8744224	intergenic;GhM_A03G0602(dist=1827),GhM_A03G0603(dist=1727)	A	G	-	-	-	5.45208
GhM_A03G0600	Dynamin-related protein 3A	A03:8744224	intergenic;GhM_A03G0602(dist=1827),GhM_A03G0603(dist=1727)	A	G	-	-	-	5.45208
GhM_A03G0601	GhM_A03G0601	A03:8744224	intergenic;GhM_A03G0602(dist=1827),GhM_A03G0603(dist=1727)	A	G	-	-	-	5.45208
GhM_A03G0602	FH protein interacting protein FIP2	A03:8744224	intergenic;GhM_A03G0602(dist=1827),GhM_A03G0603(dist=1727)	A	G	-	-	-	5.45208
GhM_A03G0603	GhM_A03G0603	A03:8744224	intergenic;GhM_A03G0602(dist=1827),GhM_A03G0603(dist=1727)	A	G	-	-	-	5.45208
GhM_A03G0604	Expansin-A4	A03:8744224	intergenic;GhM_A03G0602(dist=1827),GhM_A03G0603(dist=1727)	A	G	-	-	-	5.45208
GhM_A03G0605	RHOMBOID-like protein 1	A03:8744224	intergenic;GhM_A03G0602(dist=1827),GhM_A03G0603(dist=1727)	A	G	-	-	-	5.45208
GhM_A03G0606	Respirasome Complex Assembly Factor 1	A03:8744224	intergenic;GhM_A03G0602(dist=1827),GhM_A03G0603(dist=1727)	A	G	-	-	-	5.45208
GhM_A03G0607	Oxysterol-binding protein-related protein 3C	A03:8744224	intergenic;GhM_A03G0602(dist=1827),GhM_A03G0603(dist=1727)	A	G	-	-	-	5.45208
GhM_A03G0608	Telomere repeat-binding protein 5	A03:8744224	intergenic;GhM_A03G0602(dist=1827),GhM_A03G0603(dist=1727)	A	G	-	-	-	5.45208
GhM_A03G0609	Scarecrow-like protein 14	A03:8744224	intergenic;GhM_A03G0602(dist=1827),GhM_A03G0603(dist=1727)	A	G	-	-	-	5.45208
GhM_A03G0610	Scarecrow-like protein 14	A03:8744224	intergenic;GhM_A03G0602(dist=1827),GhM_A03G0603(dist=1727)	A	G	-	-	-	5.45208
GhM_A03G0611	GhM_A03G0611	A03:8744224	intergenic;GhM_A03G0602(dist=1827),GhM_A03G0603(dist=1727)	A	G	-	-	-	5.45208
GhM_A03G0612	Scarecrow-like protein 30	A03:8744224	intergenic;GhM_A03G0602(dist=1827),GhM_A03G0603(dist=1727)	A	G	-	-	-	5.45208
GhM_A03G0613	Ubiquitin recognition factor in ER-associated degradation protein 1	A03:8744224	intergenic;GhM_A03G0602(dist=1827),GhM_A03G0603(dist=1727)	A	G	-	-	-	5.45208
GhM_A03G0614	Uncharacterized protein C24B11.05	A03:8744224	intergenic;GhM_A03G0602(dist=1827),GhM_A03G0603(dist=1727)	A	G	-	-	-	5.45208
GhM_A03G0615	Uncharacterized protein C24B11.05	A03:8744224	intergenic;GhM_A03G0602(dist=1827),GhM_A03G0603(dist=1727)	A	G	-	-	-	5.45208
GhM_A03G0616	Abscisic acid 8'-hydroxylase 2	A03:8744224	intergenic;GhM_A03G0602(dist=1827),GhM_A03G0603(dist=1727)	A	G	-	-	-	5.45208
GhM_A03G0704	Glucan endo-1,3-beta-glucosidase	A03:11514084	intergenic;GhM_A03G0704(dist=304961),GhM_A03G0705(dist=144267)	C	T	-	-	-	5.2818
GhM_A03G0705	GhM_A03G0705	A03:11514084	intergenic;GhM_A03G0704(dist=304961),GhM_A03G0705(dist=144267)	C	T	-	-	-	5.2818
GhM_A03G0706	Protein ABIL3	A03:11514084	intergenic;GhM_A03G0704(dist=304961),GhM_A03G0705(dist=144267)	C	T	-	-	-	5.2818
GhM_A03G0707	Protein RKD4	A03:11514084	intergenic;GhM_A03G0704(dist=304961),GhM_A03G0705(dist=144267)	C	T	-	-	-	5.2818
GhM_A03G0708	GhM_A03G0708	A03:11514084	intergenic;GhM_A03G0704(dist=304961),GhM_A03G0705(dist=144267)	C	T	-	-	-	5.2818
GhM_A03G1071	2-oxoglutarate and iron-dependent oxygenase domain-containing protein CP2	A03:29437200	intergenic;GhM_A03G1072(dist=195793),GhM_A03G1073(dist=80496)	T	G	-	-	-	8.58434
GhM_A03G1071	2-oxoglutarate and iron-dependent oxygenase domain-containing protein CP2	A03:29452823	intergenic;GhM_A03G1072(dist=211416),GhM_A03G1073(dist=64873)	G	T	-	-	6.30238	-
GhM_A03G1072	GhM_A03G1072	A03:29437200	intergenic;GhM_A03G1072(dist=195793),GhM_A03G1073(dist=80496)	T	G	-	-	-	8.58434
GhM_A03G1072	GhM_A03G1072	A03:29452823	intergenic;GhM_A03G1072(dist=211416),GhM_A03G1073(dist=64873)	G	T	-	-	6.30238	-
GhM_A03G1073	2-oxoglutarate and iron-dependent oxygenase domain-containing protein CP2	A03:29437200	intergenic;GhM_A03G1072(dist=195793),GhM_A03G1073(dist=80496)	T	G	-	-	-	8.58434
GhM_A03G1073	2-oxoglutarate and iron-dependent oxygenase domain-containing protein CP2	A03:29452823	intergenic;GhM_A03G1072(dist=211416),GhM_A03G1073(dist=64873)	G	T	-	-	6.30238	-
GhM_A03G1074	GhM_A03G1074	A03:29437200	intergenic;GhM_A03G1072(dist=195793),GhM_A03G1073(dist=80496)	T	G	-	-	-	8.58434
GhM_A03G1074	GhM_A03G1074	A03:29452823	intergenic;GhM_A03G1072(dist=211416),GhM_A03G1073(dist=64873)	G	T	-	-	6.30238	-
GhM_A03G1172	GhM_A03G1172	A03:38857084	intergenic;GhM_A03G1172(dist=169862),GhM_A03G1173(dist=2458)	G	A	-	-	-	8.58949
GhM_A03G1173	Protein FAR1-RELATED SEQUENCE 5	A03:38857084	intergenic;GhM_A03G1172(dist=169862),GhM_A03G1173(dist=2458)	G	A	-	-	-	8.58949
GhM_A04G0258	Probable 2-oxoglutarate-dependent dioxygenase AOP1.2	A04:5668091	intergenic;GhM_A04G0269(dist=3286),GhM_A04G0270(dist=30782)	C	A	-	-	-	6.10177
GhM_A04G0259	GhM_A04G0259	A04:5668091	intergenic;GhM_A04G0269(dist=3286),GhM_A04G0270(dist=30782)	C	A	-	-	-	6.10177
GhM_A04G0260	Rhamnogalacturonan I rhamnosyltransferase 1	A04:5668091	intergenic;GhM_A04G0269(dist=3286),GhM_A04G0270(dist=30782)	C	A	-	-	-	6.10177
GhM_A04G0261	GhM_A04G0261	A04:5668091	intergenic;GhM_A04G0269(dist=3286),GhM_A04G0270(dist=30782)	C	A	-	-	-	6.10177
GhM_A04G0262	Receptor-like protein kinase THESEUS 1	A04:5668091	intergenic;GhM_A04G0269(dist=3286),GhM_A04G0270(dist=30782)	C	A	-	-	-	6.10177
GhM_A04G0263	Demethylmenaquinone methyltransferase	A04:5668091	intergenic;GhM_A04G0269(dist=3286),GhM_A04G0270(dist=30782)	C	A	-	-	-	6.10177
GhM_A04G0264	GhM_A04G0264	A04:5668091	intergenic;GhM_A04G0269(dist=3286),GhM_A04G0270(dist=30782)	C	A	-	-	-	6.10177
GhM_A04G0265	Probable disease resistance protein At4g27220	A04:5668091	intergenic;GhM_A04G0269(dist=3286),GhM_A04G0270(dist=30782)	C	A	-	-	-	6.10177
GhM_A04G0266	GhM_A04G0266	A04:5668091	intergenic;GhM_A04G0269(dist=3286),GhM_A04G0270(dist=30782)	C	A	-	-	-	6.10177
GhM_A04G0267	Peroxisomal membrane protein 2	A04:5668091	intergenic;GhM_A04G0269(dist=3286),GhM_A04G0270(dist=30782)	C	A	-	-	-	6.10177
GhM_A04G0268	Uridine 5'-monophosphate synthase	A04:5668091	intergenic;GhM_A04G0269(dist=3286),GhM_A04G0270(dist=30782)	C	A	-	-	-	6.10177
GhM_A04G0269	GhM_A04G0269	A04:5668091	intergenic;GhM_A04G0269(dist=3286),GhM_A04G0270(dist=30782)	C	A	-	-	-	6.10177
GhM_A04G0270	GhM_A04G0270	A04:5668091	intergenic;GhM_A04G0269(dist=3286),GhM_A04G0270(dist=30782)	C	A	-	-	-	6.10177
GhM_A04G0271	NAC transcription factor 56	A04:5668091	intergenic;GhM_A04G0269(dist=3286),GhM_A04G0270(dist=30782)	C	A	-	-	-	6.10177
GhM_A04G0272	GhM_A04G0272	A04:5668091	intergenic;GhM_A04G0269(dist=3286),GhM_A04G0270(dist=30782)	C	A	-	-	-	6.10177
GhM_A04G0273	NAC domain-containing protein JA2L	A04:5668091	intergenic;GhM_A04G0269(dist=3286),GhM_A04G0270(dist=30782)	C	A	-	-	-	6.10177
GhM_A04G0274	ABC transporter G family member 9	A04:5668091	intergenic;GhM_A04G0269(dist=3286),GhM_A04G0270(dist=30782)	C	A	-	-	-	6.10177
GhM_A04G0275	GhM_A04G0275	A04:5668091	intergenic;GhM_A04G0269(dist=3286),GhM_A04G0270(dist=30782)	C	A	-	-	-	6.10177
GhM_A04G0276	TIR-only protein	A04:5668091	intergenic;GhM_A04G0269(dist=3286),GhM_A04G0270(dist=30782)	C	A	-	-	-	6.10177
GhM_A04G0277	GhM_A04G0277	A04:5668091	intergenic;GhM_A04G0269(dist=3286),GhM_A04G0270(dist=30782)	C	A	-	-	-	6.10177
GhM_A04G0278	Protochlorophyllide reductase, chloroplastic	A04:5668091	intergenic;GhM_A04G0269(dist=3286),GhM_A04G0270(dist=30782)	C	A	-	-	-	6.10177
GhM_A04G0279	Norbelladine synthase	A04:5668091	intergenic;GhM_A04G0269(dist=3286),GhM_A04G0270(dist=30782)	C	A	-	-	-	6.10177
GhM_A04G0838	GhM_A04G0838	A04:55602150	intergenic;GhM_A04G0837(dist=347427),GhM_A04G0838(dist=146447)	G	A	-	-	6.28128	-
GhM_A04G0839	GhM_A04G0839	A04:55602150	intergenic;GhM_A04G0837(dist=347427),GhM_A04G0838(dist=146447)	G	A	-	-	6.28128	-
GhM_A04G1639	GhM_A04G1639	A04:86716581	intergenic;GhM_A04G1673(dist=17390),GhM_A04G1674(dist=24224)	A	G	5.70417	-	-	-
GhM_A04G1640	Photosystem II protein D1	A04:86716581	intergenic;GhM_A04G1673(dist=17390),GhM_A04G1674(dist=24224)	A	G	5.70417	-	-	-
GhM_A04G1641	Expansin-like A1	A04:86716581	intergenic;GhM_A04G1673(dist=17390),GhM_A04G1674(dist=24224)	A	G	5.70417	-	-	-
GhM_A04G1642	GhM_A04G1642	A04:86716581	intergenic;GhM_A04G1673(dist=17390),GhM_A04G1674(dist=24224)	A	G	5.70417	-	-	-
GhM_A04G1643	GhM_A04G1643	A04:86716581	intergenic;GhM_A04G1673(dist=17390),GhM_A04G1674(dist=24224)	A	G	5.70417	-	-	-
GhM_A04G1644	Protein ROOT HAIR SPECIFIC 17	A04:86716581	intergenic;GhM_A04G1673(dist=17390),GhM_A04G1674(dist=24224)	A	G	5.70417	-	-	-
GhM_A04G1645	Glycerol-3-phosphate acyltransferase 9	A04:86716581	intergenic;GhM_A04G1673(dist=17390),GhM_A04G1674(dist=24224)	A	G	5.70417	-	-	-
GhM_A04G1646	GhM_A04G1646	A04:86716581	intergenic;GhM_A04G1673(dist=17390),GhM_A04G1674(dist=24224)	A	G	5.70417	-	-	-
GhM_A04G1647	Protein DETOXIFICATION 45, chloroplastic	A04:86716581	intergenic;GhM_A04G1673(dist=17390),GhM_A04G1674(dist=24224)	A	G	5.70417	-	-	-
GhM_A04G1648	Isovalerate--CoA ligase AAE2	A04:86716581	intergenic;GhM_A04G1673(dist=17390),GhM_A04G1674(dist=24224)	A	G	5.70417	-	-	-
GhM_A04G1649	Isocitrate dehydrogenase [NAD] regulatory subunit 1, mitochondrial	A04:86716581	intergenic;GhM_A04G1673(dist=17390),GhM_A04G1674(dist=24224)	A	G	5.70417	-	-	-
GhM_A04G1650	Ubiquitin domain-containing protein DSK2b	A04:86716581	intergenic;GhM_A04G1673(dist=17390),GhM_A04G1674(dist=24224)	A	G	5.70417	-	-	-
GhM_A04G1651	Protein NRT1/ PTR FAMILY 8.3	A04:86716581	intergenic;GhM_A04G1673(dist=17390),GhM_A04G1674(dist=24224)	A	G	5.70417	-	-	-
GhM_A04G1652	Short-chain dehydrogenase reductase ATA1	A04:86716581	intergenic;GhM_A04G1673(dist=17390),GhM_A04G1674(dist=24224)	A	G	5.70417	-	-	-
GhM_A04G1653	Pentatricopeptide repeat-containing protein At2g17140	A04:86716581	intergenic;GhM_A04G1673(dist=17390),GhM_A04G1674(dist=24224)	A	G	5.70417	-	-	-
GhM_A04G1654	Fructose-1,6-bisphosphatase, cytosolic	A04:86716581	intergenic;GhM_A04G1673(dist=17390),GhM_A04G1674(dist=24224)	A	G	5.70417	-	-	-
GhM_A04G1655	GhM_A04G1655	A04:86716581	intergenic;GhM_A04G1673(dist=17390),GhM_A04G1674(dist=24224)	A	G	5.70417	-	-	-
GhM_A04G1656	GhM_A04G1656	A04:86716581	intergenic;GhM_A04G1673(dist=17390),GhM_A04G1674(dist=24224)	A	G	5.70417	-	-	-
GhM_A04G1657	GhM_A04G1657	A04:86716581	intergenic;GhM_A04G1673(dist=17390),GhM_A04G1674(dist=24224)	A	G	5.70417	-	-	-
GhM_A04G1658	WAT1-related protein At1g25270	A04:86716581	intergenic;GhM_A04G1673(dist=17390),GhM_A04G1674(dist=24224)	A	G	5.70417	-	-	-
GhM_A04G1659	WAT1-related protein At1g25270	A04:86716581	intergenic;GhM_A04G1673(dist=17390),GhM_A04G1674(dist=24224)	A	G	5.70417	-	-	-
GhM_A04G1660	Betaine aldehyde dehydrogenase, chloroplastic	A04:86716581	intergenic;GhM_A04G1673(dist=17390),GhM_A04G1674(dist=24224)	A	G	5.70417	-	-	-
GhM_A04G1661	GhM_A04G1661	A04:86716581	intergenic;GhM_A04G1673(dist=17390),GhM_A04G1674(dist=24224)	A	G	5.70417	-	-	-
GhM_A04G1662	Ribonuclease P protein subunit p25-like protein	A04:86716581	intergenic;GhM_A04G1673(dist=17390),GhM_A04G1674(dist=24224)	A	G	5.70417	-	-	-
GhM_A04G1663	GhM_A04G1663	A04:86716581	intergenic;GhM_A04G1673(dist=17390),GhM_A04G1674(dist=24224)	A	G	5.70417	-	-	-
GhM_A04G1664	Basic blue protein	A04:86716581	intergenic;GhM_A04G1673(dist=17390),GhM_A04G1674(dist=24224)	A	G	5.70417	-	-	-
GhM_A04G1665	Probable plastid-lipid-associated protein 4, chloroplastic	A04:86716581	intergenic;GhM_A04G1673(dist=17390),GhM_A04G1674(dist=24224)	A	G	5.70417	-	-	-
GhM_A04G1666	Probable E3 ubiquitin-protein ligase RHC1A	A04:86716581	intergenic;GhM_A04G1673(dist=17390),GhM_A04G1674(dist=24224)	A	G	5.70417	-	-	-
GhM_A04G1667	GhM_A04G1667	A04:86716581	intergenic;GhM_A04G1673(dist=17390),GhM_A04G1674(dist=24224)	A	G	5.70417	-	-	-
GhM_A04G1668	Transmembrane emp24 domain-containing protein p24delta3	A04:86716581	intergenic;GhM_A04G1673(dist=17390),GhM_A04G1674(dist=24224)	A	G	5.70417	-	-	-
GhM_A04G1669	GhM_A04G1669	A04:86716581	intergenic;GhM_A04G1673(dist=17390),GhM_A04G1674(dist=24224)	A	G	5.70417	-	-	-
GhM_A04G1670	Phosphatidylinositol 4-phosphate 5-kinase 8	A04:86716581	intergenic;GhM_A04G1673(dist=17390),GhM_A04G1674(dist=24224)	A	G	5.70417	-	-	-
GhM_A04G1671	Uncharacterized protein At1g10890	A04:86716581	intergenic;GhM_A04G1673(dist=17390),GhM_A04G1674(dist=24224)	A	G	5.70417	-	-	-
GhM_A04G1672	RNA demethylase ALKBH9B	A04:86716581	intergenic;GhM_A04G1673(dist=17390),GhM_A04G1674(dist=24224)	A	G	5.70417	-	-	-
GhM_A04G1673	Transcription factor bHLH25	A04:86716581	intergenic;GhM_A04G1673(dist=17390),GhM_A04G1674(dist=24224)	A	G	5.70417	-	-	-
GhM_A04G1674	Transcription factor bHLH25	A04:86716581	intergenic;GhM_A04G1673(dist=17390),GhM_A04G1674(dist=24224)	A	G	5.70417	-	-	-
GhM_A04G1675	Receptor-like protein kinase 7	A04:86716581	intergenic;GhM_A04G1673(dist=17390),GhM_A04G1674(dist=24224)	A	G	5.70417	-	-	-
GhM_A04G1676	Squalene monooxygenase SE2	A04:86716581	intergenic;GhM_A04G1673(dist=17390),GhM_A04G1674(dist=24224)	A	G	5.70417	-	-	-
GhM_A04G1677	Squalene monooxygenase SE1	A04:86716581	intergenic;GhM_A04G1673(dist=17390),GhM_A04G1674(dist=24224)	A	G	5.70417	-	-	-
GhM_A04G1678	Squalene monooxygenase SE2	A04:86716581	intergenic;GhM_A04G1673(dist=17390),GhM_A04G1674(dist=24224)	A	G	5.70417	-	-	-
GhM_A04G1679	Squalene monooxygenase SE1	A04:86716581	intergenic;GhM_A04G1673(dist=17390),GhM_A04G1674(dist=24224)	A	G	5.70417	-	-	-
GhM_A04G1680	Squalene monooxygenase SE1	A04:86716581	intergenic;GhM_A04G1673(dist=17390),GhM_A04G1674(dist=24224)	A	G	5.70417	-	-	-
GhM_A04G1681	Squalene epoxidase 2, mitochondrial	A04:86716581	intergenic;GhM_A04G1673(dist=17390),GhM_A04G1674(dist=24224)	A	G	5.70417	-	-	-
GhM_A04G1682	GhM_A04G1682	A04:86716581	intergenic;GhM_A04G1673(dist=17390),GhM_A04G1674(dist=24224)	A	G	5.70417	-	-	-
GhM_A04G1683	GhM_A04G1683	A04:86716581	intergenic;GhM_A04G1673(dist=17390),GhM_A04G1674(dist=24224)	A	G	5.70417	-	-	-
GhM_A04G1684	Squalene monooxygenase SE1	A04:86716581	intergenic;GhM_A04G1673(dist=17390),GhM_A04G1674(dist=24224)	A	G	5.70417	-	-	-
GhM_A04G1685	Squalene epoxidase 2, mitochondrial	A04:86716581	intergenic;GhM_A04G1673(dist=17390),GhM_A04G1674(dist=24224)	A	G	5.70417	-	-	-
GhM_A04G1686	Probable E3 ubiquitin-protein ligase ARI2	A04:86716581	intergenic;GhM_A04G1673(dist=17390),GhM_A04G1674(dist=24224)	A	G	5.70417	-	-	-
GhM_A04G1687	GhM_A04G1687	A04:86716581	intergenic;GhM_A04G1673(dist=17390),GhM_A04G1674(dist=24224)	A	G	5.70417	-	-	-
GhM_A04G1688	Non-symbiotic hemoglobin 1	A04:86716581	intergenic;GhM_A04G1673(dist=17390),GhM_A04G1674(dist=24224)	A	G	5.70417	-	-	-
GhM_A04G1689	GhM_A04G1689	A04:86716581	intergenic;GhM_A04G1673(dist=17390),GhM_A04G1674(dist=24224)	A	G	5.70417	-	-	-
GhM_A04G1690	Mitochondrial import receptor subunit TOM6 homolog	A04:86716581	intergenic;GhM_A04G1673(dist=17390),GhM_A04G1674(dist=24224)	A	G	5.70417	-	-	-
GhM_A04G1691	Mitochondrial import receptor subunit TOM6 homolog	A04:86716581	intergenic;GhM_A04G1673(dist=17390),GhM_A04G1674(dist=24224)	A	G	5.70417	-	-	-
GhM_A04G1692	Cold-regulated 413 plasma membrane protein 2	A04:86716581	intergenic;GhM_A04G1673(dist=17390),GhM_A04G1674(dist=24224)	A	G	5.70417	-	-	-
GhM_A04G1693	Protein JINGUBANG	A04:86716581	intergenic;GhM_A04G1673(dist=17390),GhM_A04G1674(dist=24224)	A	G	5.70417	-	-	-
GhM_A04G1694	Extra-large guanine nucleotide-binding protein 1	A04:86716581	intergenic;GhM_A04G1673(dist=17390),GhM_A04G1674(dist=24224)	A	G	5.70417	-	-	-
GhM_A04G1695	Xanthotoxin 5-hydroxylase CYP82C4	A04:86716581	intergenic;GhM_A04G1673(dist=17390),GhM_A04G1674(dist=24224)	A	G	5.70417	-	-	-
GhM_A04G1696	GhM_A04G1696	A04:86716581	intergenic;GhM_A04G1673(dist=17390),GhM_A04G1674(dist=24224)	A	G	5.70417	-	-	-
GhM_A04G1697	GhM_A04G1697	A04:86716581	intergenic;GhM_A04G1673(dist=17390),GhM_A04G1674(dist=24224)	A	G	5.70417	-	-	-
GhM_A04G1698	GhM_A04G1698	A04:86716581	intergenic;GhM_A04G1673(dist=17390),GhM_A04G1674(dist=24224)	A	G	5.70417	-	-	-
GhM_A04G1699	GhM_A04G1699	A04:86716581	intergenic;GhM_A04G1673(dist=17390),GhM_A04G1674(dist=24224)	A	G	5.70417	-	-	-
GhM_A05G0651	Chorismate mutase 2	A05:6176161	UTR3;GhM_A05G0694	A	C	-	5.47453	-	-
GhM_A05G0652	3-hydroxyisobutyryl-CoA hydrolase-like protein 2, mitochondrial	A05:6176161	UTR3;GhM_A05G0694	A	C	-	5.47453	-	-
GhM_A05G0653	BTB/POZ domain-containing protein NPY1	A05:6176161	UTR3;GhM_A05G0694	A	C	-	5.47453	-	-
GhM_A05G0654	Transmembrane 9 superfamily member 8	A05:6176161	UTR3;GhM_A05G0694	A	C	-	5.47453	-	-
GhM_A05G0655	Early nodulin-like protein 1	A05:6176161	UTR3;GhM_A05G0694	A	C	-	5.47453	-	-
GhM_A05G0656	GhM_A05G0656	A05:6176161	UTR3;GhM_A05G0694	A	C	-	5.47453	-	-
GhM_A05G0657	Nuclear nucleic acid-binding protein C1D	A05:6176161	UTR3;GhM_A05G0694	A	C	-	5.47453	-	-
GhM_A05G0658	Pentatricopeptide repeat-containing protein At4g31850, chloroplastic	A05:6176161	UTR3;GhM_A05G0694	A	C	-	5.47453	-	-
GhM_A05G0659	GhM_A05G0659	A05:6176161	UTR3;GhM_A05G0694	A	C	-	5.47453	-	-
GhM_A05G0660	Probable protein phosphatase 2C 60	A05:6176161	UTR3;GhM_A05G0694	A	C	-	5.47453	-	-
GhM_A05G0661	Probable folate-biopterin transporter 6	A05:6176161	UTR3;GhM_A05G0694	A	C	-	5.47453	-	-
GhM_A05G0662	L10-interacting MYB domain-containing protein	A05:6176161	UTR3;GhM_A05G0694	A	C	-	5.47453	-	-
GhM_A05G0663	Probable folate-biopterin transporter 2	A05:6176161	UTR3;GhM_A05G0694	A	C	-	5.47453	-	-
GhM_A05G0664	Probable folate-biopterin transporter 2	A05:6176161	UTR3;GhM_A05G0694	A	C	-	5.47453	-	-
GhM_A05G0665	Protein TIC 55, chloroplastic	A05:6176161	UTR3;GhM_A05G0694	A	C	-	5.47453	-	-
GhM_A05G0666	Dynamin-related protein 3A	A05:6176161	UTR3;GhM_A05G0694	A	C	-	5.47453	-	-
GhM_A05G0667	Zinc finger CCCH domain-containing protein 18	A05:6176161	UTR3;GhM_A05G0694	A	C	-	5.47453	-	-
GhM_A05G0668	GhM_A05G0668	A05:6176161	UTR3;GhM_A05G0694	A	C	-	5.47453	-	-
GhM_A05G0669	VQ motif-containing protein 11	A05:6176161	UTR3;GhM_A05G0694	A	C	-	5.47453	-	-
GhM_A05G0670	Uncharacterized vacuolar membrane protein YML018C	A05:6176161	UTR3;GhM_A05G0694	A	C	-	5.47453	-	-
GhM_A05G0671	ER membrane protein complex subunit 4	A05:6176161	UTR3;GhM_A05G0694	A	C	-	5.47453	-	-
GhM_A05G0672	GhM_A05G0672	A05:6176161	UTR3;GhM_A05G0694	A	C	-	5.47453	-	-
GhM_A05G0673	Peroxidase 18	A05:6176161	UTR3;GhM_A05G0694	A	C	-	5.47453	-	-
GhM_A05G0674	Aspartyl protease family protein At5g10770	A05:6176161	UTR3;GhM_A05G0694	A	C	-	5.47453	-	-
GhM_A05G0675	Aspartyl protease family protein At5g10770	A05:6176161	UTR3;GhM_A05G0694	A	C	-	5.47453	-	-
GhM_A05G0676	Aspartyl protease family protein At5g10770	A05:6176161	UTR3;GhM_A05G0694	A	C	-	5.47453	-	-
GhM_A05G0677	Aspartyl protease family protein At5g10770	A05:6176161	UTR3;GhM_A05G0694	A	C	-	5.47453	-	-
GhM_A05G0678	Protein ENHANCED DISEASE RESISTANCE 2-like	A05:6176161	UTR3;GhM_A05G0694	A	C	-	5.47453	-	-
GhM_A05G0679	GhM_A05G0679	A05:6176161	UTR3;GhM_A05G0694	A	C	-	5.47453	-	-
GhM_A05G0680	Uncharacterized aarF domain-containing protein kinase At1g71810, chloroplastic	A05:6176161	UTR3;GhM_A05G0694	A	C	-	5.47453	-	-
GhM_A05G0681	Uncharacterized protein sll0005	A05:6176161	UTR3;GhM_A05G0694	A	C	-	5.47453	-	-
GhM_A05G0682	Uncharacterized protein sll0005	A05:6176161	UTR3;GhM_A05G0694	A	C	-	5.47453	-	-
GhM_A05G0683	Probable protein phosphatase 2C 59	A05:6176161	UTR3;GhM_A05G0694	A	C	-	5.47453	-	-
GhM_A05G0684	Zinc finger protein CONSTANS-LIKE 4	A05:6176161	UTR3;GhM_A05G0694	A	C	-	5.47453	-	-
GhM_A05G0685	ADP-ribosylation factor 3	A05:6176161	UTR3;GhM_A05G0694	A	C	-	5.47453	-	-
GhM_A05G0686	Protein GLUTAMINE DUMPER 3	A05:6176161	UTR3;GhM_A05G0694	A	C	-	5.47453	-	-
GhM_A05G0687	Probable xyloglucan glycosyltransferase 5	A05:6176161	UTR3;GhM_A05G0694	A	C	-	5.47453	-	-
GhM_A05G0688	GhM_A05G0688	A05:6176161	UTR3;GhM_A05G0694	A	C	-	5.47453	-	-
GhM_A05G0689	Serine/arginine-rich splicing factor RSZ21	A05:6176161	UTR3;GhM_A05G0694	A	C	-	5.47453	-	-
GhM_A05G0690	GhM_A05G0690	A05:6176161	UTR3;GhM_A05G0694	A	C	-	5.47453	-	-
GhM_A05G0691	Cytochrome P450 714A1	A05:6176161	UTR3;GhM_A05G0694	A	C	-	5.47453	-	-
GhM_A05G0692	GhM_A05G0692	A05:6176161	UTR3;GhM_A05G0694	A	C	-	5.47453	-	-
GhM_A05G0693	Probable WRKY transcription factor 11	A05:6176161	UTR3;GhM_A05G0694	A	C	-	5.47453	-	-
GhM_A05G0694	GhM_A05G0694	A05:6176161	UTR3;GhM_A05G0694	A	C	-	5.47453	-	-
GhM_A05G0695	Coatomer subunit beta-1	A05:6176161	UTR3;GhM_A05G0694	A	C	-	5.47453	-	-
GhM_A05G0696	GhM_A05G0696	A05:6176161	UTR3;GhM_A05G0694	A	C	-	5.47453	-	-
GhM_A05G0697	F-box protein AFR	A05:6176161	UTR3;GhM_A05G0694	A	C	-	5.47453	-	-
GhM_A05G0698	Pathogenesis-related protein PR-1	A05:6176161	UTR3;GhM_A05G0694	A	C	-	5.47453	-	-
GhM_A05G0699	GhM_A05G0699	A05:6176161	UTR3;GhM_A05G0694	A	C	-	5.47453	-	-
GhM_A05G0700	Pentatricopeptide repeat-containing protein At5g10690	A05:6176161	UTR3;GhM_A05G0694	A	C	-	5.47453	-	-
GhM_A05G0700	Pentatricopeptide repeat-containing protein At5g10690	A05:6531307	intergenic;GhM_A05G0742(dist=2058),GhM_A05G0744(dist=8210)	A	C	-	5.2145	-	-
GhM_A05G0701	GhM_A05G0701	A05:6176161	UTR3;GhM_A05G0694	A	C	-	5.47453	-	-
GhM_A05G0701	GhM_A05G0701	A05:6531307	intergenic;GhM_A05G0742(dist=2058),GhM_A05G0744(dist=8210)	A	C	-	5.2145	-	-
GhM_A05G0702	Probable E3 ubiquitin-protein ligase HIP1	A05:6176161	UTR3;GhM_A05G0694	A	C	-	5.47453	-	-
GhM_A05G0702	Probable E3 ubiquitin-protein ligase HIP1	A05:6531307	intergenic;GhM_A05G0742(dist=2058),GhM_A05G0744(dist=8210)	A	C	-	5.2145	-	-
GhM_A05G0703	GhM_A05G0703	A05:6176161	UTR3;GhM_A05G0694	A	C	-	5.47453	-	-
GhM_A05G0703	GhM_A05G0703	A05:6531307	intergenic;GhM_A05G0742(dist=2058),GhM_A05G0744(dist=8210)	A	C	-	5.2145	-	-
GhM_A05G0704	Centromere protein O	A05:6176161	UTR3;GhM_A05G0694	A	C	-	5.47453	-	-
GhM_A05G0704	Centromere protein O	A05:6531307	intergenic;GhM_A05G0742(dist=2058),GhM_A05G0744(dist=8210)	A	C	-	5.2145	-	-
GhM_A05G0705	Plasma membrane ATPase 4	A05:6176161	UTR3;GhM_A05G0694	A	C	-	5.47453	-	-
GhM_A05G0705	Plasma membrane ATPase 4	A05:6531307	intergenic;GhM_A05G0742(dist=2058),GhM_A05G0744(dist=8210)	A	C	-	5.2145	-	-
GhM_A05G0706	COP9 signalosome complex subunit 5a	A05:6176161	UTR3;GhM_A05G0694	A	C	-	5.47453	-	-
GhM_A05G0706	COP9 signalosome complex subunit 5a	A05:6531307	intergenic;GhM_A05G0742(dist=2058),GhM_A05G0744(dist=8210)	A	C	-	5.2145	-	-
GhM_A05G0707	Protein KAKU4	A05:6176161	UTR3;GhM_A05G0694	A	C	-	5.47453	-	-
GhM_A05G0707	Protein KAKU4	A05:6531307	intergenic;GhM_A05G0742(dist=2058),GhM_A05G0744(dist=8210)	A	C	-	5.2145	-	-
GhM_A05G0708	Cytoplasmic 60S subunit biogenesis factor REI1 homolog 1	A05:6176161	UTR3;GhM_A05G0694	A	C	-	5.47453	-	-
GhM_A05G0708	Cytoplasmic 60S subunit biogenesis factor REI1 homolog 1	A05:6531307	intergenic;GhM_A05G0742(dist=2058),GhM_A05G0744(dist=8210)	A	C	-	5.2145	-	-
GhM_A05G0709	HBS1-like protein	A05:6176161	UTR3;GhM_A05G0694	A	C	-	5.47453	-	-
GhM_A05G0709	HBS1-like protein	A05:6531307	intergenic;GhM_A05G0742(dist=2058),GhM_A05G0744(dist=8210)	A	C	-	5.2145	-	-
GhM_A05G0710	AIG2-like protein D	A05:6176161	UTR3;GhM_A05G0694	A	C	-	5.47453	-	-
GhM_A05G0710	AIG2-like protein D	A05:6531307	intergenic;GhM_A05G0742(dist=2058),GhM_A05G0744(dist=8210)	A	C	-	5.2145	-	-
GhM_A05G0711	Protein ACTIVITY OF BC1 COMPLEX KINASE 1, chloroplastic	A05:6176161	UTR3;GhM_A05G0694	A	C	-	5.47453	-	-
GhM_A05G0711	Protein ACTIVITY OF BC1 COMPLEX KINASE 1, chloroplastic	A05:6531307	intergenic;GhM_A05G0742(dist=2058),GhM_A05G0744(dist=8210)	A	C	-	5.2145	-	-
GhM_A05G0712	Replication protein A 32 kDa subunit A	A05:6176161	UTR3;GhM_A05G0694	A	C	-	5.47453	-	-
GhM_A05G0712	Replication protein A 32 kDa subunit A	A05:6531307	intergenic;GhM_A05G0742(dist=2058),GhM_A05G0744(dist=8210)	A	C	-	5.2145	-	-
GhM_A05G0713	Flowering-promoting factor 1	A05:6176161	UTR3;GhM_A05G0694	A	C	-	5.47453	-	-
GhM_A05G0713	Flowering-promoting factor 1	A05:6531307	intergenic;GhM_A05G0742(dist=2058),GhM_A05G0744(dist=8210)	A	C	-	5.2145	-	-
GhM_A05G0714	Selenoprotein H	A05:6176161	UTR3;GhM_A05G0694	A	C	-	5.47453	-	-
GhM_A05G0714	Selenoprotein H	A05:6531307	intergenic;GhM_A05G0742(dist=2058),GhM_A05G0744(dist=8210)	A	C	-	5.2145	-	-
GhM_A05G0715	60S ribosomal protein L14-2	A05:6176161	UTR3;GhM_A05G0694	A	C	-	5.47453	-	-
GhM_A05G0715	60S ribosomal protein L14-2	A05:6531307	intergenic;GhM_A05G0742(dist=2058),GhM_A05G0744(dist=8210)	A	C	-	5.2145	-	-
GhM_A05G0716	Glycosyltransferase BC10	A05:6176161	UTR3;GhM_A05G0694	A	C	-	5.47453	-	-
GhM_A05G0716	Glycosyltransferase BC10	A05:6531307	intergenic;GhM_A05G0742(dist=2058),GhM_A05G0744(dist=8210)	A	C	-	5.2145	-	-
GhM_A05G0717	GhM_A05G0717	A05:6176161	UTR3;GhM_A05G0694	A	C	-	5.47453	-	-
GhM_A05G0717	GhM_A05G0717	A05:6531307	intergenic;GhM_A05G0742(dist=2058),GhM_A05G0744(dist=8210)	A	C	-	5.2145	-	-
GhM_A05G0718	Protein ACTIVITY OF BC1 COMPLEX KINASE 8, chloroplastic	A05:6176161	UTR3;GhM_A05G0694	A	C	-	5.47453	-	-
GhM_A05G0718	Protein ACTIVITY OF BC1 COMPLEX KINASE 8, chloroplastic	A05:6531307	intergenic;GhM_A05G0742(dist=2058),GhM_A05G0744(dist=8210)	A	C	-	5.2145	-	-
GhM_A05G0719	AIG2-like protein D	A05:6176161	UTR3;GhM_A05G0694	A	C	-	5.47453	-	-
GhM_A05G0719	AIG2-like protein D	A05:6531307	intergenic;GhM_A05G0742(dist=2058),GhM_A05G0744(dist=8210)	A	C	-	5.2145	-	-
GhM_A05G0720	Proteasome subunit beta type-6	A05:6176161	UTR3;GhM_A05G0694	A	C	-	5.47453	-	-
GhM_A05G0720	Proteasome subunit beta type-6	A05:6531307	intergenic;GhM_A05G0742(dist=2058),GhM_A05G0744(dist=8210)	A	C	-	5.2145	-	-
GhM_A05G0721	GhM_A05G0721	A05:6176161	UTR3;GhM_A05G0694	A	C	-	5.47453	-	-
GhM_A05G0721	GhM_A05G0721	A05:6531307	intergenic;GhM_A05G0742(dist=2058),GhM_A05G0744(dist=8210)	A	C	-	5.2145	-	-
GhM_A05G0722	Endonuclease V	A05:6176161	UTR3;GhM_A05G0694	A	C	-	5.47453	-	-
GhM_A05G0722	Endonuclease V	A05:6531307	intergenic;GhM_A05G0742(dist=2058),GhM_A05G0744(dist=8210)	A	C	-	5.2145	-	-
GhM_A05G0723	Serine/threonine-protein kinase STY13	A05:6176161	UTR3;GhM_A05G0694	A	C	-	5.47453	-	-
GhM_A05G0723	Serine/threonine-protein kinase STY13	A05:6531307	intergenic;GhM_A05G0742(dist=2058),GhM_A05G0744(dist=8210)	A	C	-	5.2145	-	-
GhM_A05G0724	GhM_A05G0724	A05:6176161	UTR3;GhM_A05G0694	A	C	-	5.47453	-	-
GhM_A05G0724	GhM_A05G0724	A05:6531307	intergenic;GhM_A05G0742(dist=2058),GhM_A05G0744(dist=8210)	A	C	-	5.2145	-	-
GhM_A05G0725	GATA transcription factor 29	A05:6176161	UTR3;GhM_A05G0694	A	C	-	5.47453	-	-
GhM_A05G0725	GATA transcription factor 29	A05:6531307	intergenic;GhM_A05G0742(dist=2058),GhM_A05G0744(dist=8210)	A	C	-	5.2145	-	-
GhM_A05G0726	Zinc finger CCCH domain-containing protein 14	A05:6176161	UTR3;GhM_A05G0694	A	C	-	5.47453	-	-
GhM_A05G0726	Zinc finger CCCH domain-containing protein 14	A05:6531307	intergenic;GhM_A05G0742(dist=2058),GhM_A05G0744(dist=8210)	A	C	-	5.2145	-	-
GhM_A05G0727	Non-structural maintenance of chromosomes element 4 homolog A	A05:6176161	UTR3;GhM_A05G0694	A	C	-	5.47453	-	-
GhM_A05G0727	Non-structural maintenance of chromosomes element 4 homolog A	A05:6531307	intergenic;GhM_A05G0742(dist=2058),GhM_A05G0744(dist=8210)	A	C	-	5.2145	-	-
GhM_A05G0728	Uncharacterized 31.7 kDa protein in traX-finO intergenic region	A05:6176161	UTR3;GhM_A05G0694	A	C	-	5.47453	-	-
GhM_A05G0728	Uncharacterized 31.7 kDa protein in traX-finO intergenic region	A05:6531307	intergenic;GhM_A05G0742(dist=2058),GhM_A05G0744(dist=8210)	A	C	-	5.2145	-	-
GhM_A05G0729	Protein EMSY-LIKE 3	A05:6176161	UTR3;GhM_A05G0694	A	C	-	5.47453	-	-
GhM_A05G0729	Protein EMSY-LIKE 3	A05:6531307	intergenic;GhM_A05G0742(dist=2058),GhM_A05G0744(dist=8210)	A	C	-	5.2145	-	-
GhM_A05G0730	Bifunctional purple acid phosphatase 26	A05:6176161	UTR3;GhM_A05G0694	A	C	-	5.47453	-	-
GhM_A05G0730	Bifunctional purple acid phosphatase 26	A05:6531307	intergenic;GhM_A05G0742(dist=2058),GhM_A05G0744(dist=8210)	A	C	-	5.2145	-	-
GhM_A05G0731	Protein adenylyltransferase SelO	A05:6176161	UTR3;GhM_A05G0694	A	C	-	5.47453	-	-
GhM_A05G0731	Protein adenylyltransferase SelO	A05:6531307	intergenic;GhM_A05G0742(dist=2058),GhM_A05G0744(dist=8210)	A	C	-	5.2145	-	-
GhM_A05G0732	GhM_A05G0732	A05:6176161	UTR3;GhM_A05G0694	A	C	-	5.47453	-	-
GhM_A05G0732	GhM_A05G0732	A05:6531307	intergenic;GhM_A05G0742(dist=2058),GhM_A05G0744(dist=8210)	A	C	-	5.2145	-	-
GhM_A05G0733	G-type lectin S-receptor-like serine/threonine-protein kinase RLK1	A05:6176161	UTR3;GhM_A05G0694	A	C	-	5.47453	-	-
GhM_A05G0733	G-type lectin S-receptor-like serine/threonine-protein kinase RLK1	A05:6531307	intergenic;GhM_A05G0742(dist=2058),GhM_A05G0744(dist=8210)	A	C	-	5.2145	-	-
GhM_A05G0734	G-type lectin S-receptor-like serine/threonine-protein kinase LECRK2	A05:6176161	UTR3;GhM_A05G0694	A	C	-	5.47453	-	-
GhM_A05G0734	G-type lectin S-receptor-like serine/threonine-protein kinase LECRK2	A05:6531307	intergenic;GhM_A05G0742(dist=2058),GhM_A05G0744(dist=8210)	A	C	-	5.2145	-	-
GhM_A05G0735	Linoleate 13S-lipoxygenase 2-1, chloroplastic	A05:6176161	UTR3;GhM_A05G0694	A	C	-	5.47453	-	-
GhM_A05G0735	Linoleate 13S-lipoxygenase 2-1, chloroplastic	A05:6531307	intergenic;GhM_A05G0742(dist=2058),GhM_A05G0744(dist=8210)	A	C	-	5.2145	-	-
GhM_A05G0736	Pentatricopeptide repeat-containing protein At5g59600	A05:6176161	UTR3;GhM_A05G0694	A	C	-	5.47453	-	-
GhM_A05G0736	Pentatricopeptide repeat-containing protein At5g59600	A05:6531307	intergenic;GhM_A05G0742(dist=2058),GhM_A05G0744(dist=8210)	A	C	-	5.2145	-	-
GhM_A05G0737	Long-chain-fatty-acid--AMP ligase FadD28	A05:6176161	UTR3;GhM_A05G0694	A	C	-	5.47453	-	-
GhM_A05G0737	Long-chain-fatty-acid--AMP ligase FadD28	A05:6531307	intergenic;GhM_A05G0742(dist=2058),GhM_A05G0744(dist=8210)	A	C	-	5.2145	-	-
GhM_A05G0738	ETHYLENE INSENSITIVE 3-like 3 protein	A05:6531307	intergenic;GhM_A05G0742(dist=2058),GhM_A05G0744(dist=8210)	A	C	-	5.2145	-	-
GhM_A05G0739	UDP-glycosyltransferase 71K2	A05:6531307	intergenic;GhM_A05G0742(dist=2058),GhM_A05G0744(dist=8210)	A	C	-	5.2145	-	-
GhM_A05G0740	UDP-glycosyltransferase 71K2	A05:6531307	intergenic;GhM_A05G0742(dist=2058),GhM_A05G0744(dist=8210)	A	C	-	5.2145	-	-
GhM_A05G0741	Iridoid oxidase	A05:6531307	intergenic;GhM_A05G0742(dist=2058),GhM_A05G0744(dist=8210)	A	C	-	5.2145	-	-
GhM_A05G0742	IRK-interacting protein	A05:6531307	intergenic;GhM_A05G0742(dist=2058),GhM_A05G0744(dist=8210)	A	C	-	5.2145	-	-
GhM_A05G0743	Pentatricopeptide repeat-containing protein At3g02650, mitochondrial	A05:6531307	intergenic;GhM_A05G0742(dist=2058),GhM_A05G0744(dist=8210)	A	C	-	5.2145	-	-
GhM_A05G0744	Transcription factor bHLH122	A05:6531307	intergenic;GhM_A05G0742(dist=2058),GhM_A05G0744(dist=8210)	A	C	-	5.2145	-	-
GhM_A05G0745	Protein FAR1-RELATED SEQUENCE 4	A05:6531307	intergenic;GhM_A05G0742(dist=2058),GhM_A05G0744(dist=8210)	A	C	-	5.2145	-	-
GhM_A05G0746	DNA damage-repair/toleration protein DRT100	A05:6531307	intergenic;GhM_A05G0742(dist=2058),GhM_A05G0744(dist=8210)	A	C	-	5.2145	-	-
GhM_A05G0747	Serine/threonine-protein kinase UCNL	A05:6531307	intergenic;GhM_A05G0742(dist=2058),GhM_A05G0744(dist=8210)	A	C	-	5.2145	-	-
GhM_A05G0748	PRELI domain containing protein 3B	A05:6531307	intergenic;GhM_A05G0742(dist=2058),GhM_A05G0744(dist=8210)	A	C	-	5.2145	-	-
GhM_A05G0749	Outer envelope protein 80, chloroplastic	A05:6531307	intergenic;GhM_A05G0742(dist=2058),GhM_A05G0744(dist=8210)	A	C	-	5.2145	-	-
GhM_A05G0750	Copper-transporting ATPase HMA4	A05:6531307	intergenic;GhM_A05G0742(dist=2058),GhM_A05G0744(dist=8210)	A	C	-	5.2145	-	-
GhM_A05G0751	ADP,ATP carrier protein 1, mitochondrial	A05:6531307	intergenic;GhM_A05G0742(dist=2058),GhM_A05G0744(dist=8210)	A	C	-	5.2145	-	-
GhM_A05G0752	E3 ubiquitin-protein ligase BIG BROTHER	A05:6531307	intergenic;GhM_A05G0742(dist=2058),GhM_A05G0744(dist=8210)	A	C	-	5.2145	-	-
GhM_A05G0753	GhM_A05G0753	A05:6531307	intergenic;GhM_A05G0742(dist=2058),GhM_A05G0744(dist=8210)	A	C	-	5.2145	-	-
GhM_A05G0754	Pentatricopeptide repeat-containing protein At1g71420	A05:6531307	intergenic;GhM_A05G0742(dist=2058),GhM_A05G0744(dist=8210)	A	C	-	5.2145	-	-
GhM_A05G0755	Aldehyde dehydrogenase family 3 member F1	A05:6531307	intergenic;GhM_A05G0742(dist=2058),GhM_A05G0744(dist=8210)	A	C	-	5.2145	-	-
GhM_A05G0756	tRNA-specific 2-thiouridylase MnmA	A05:6531307	intergenic;GhM_A05G0742(dist=2058),GhM_A05G0744(dist=8210)	A	C	-	5.2145	-	-
GhM_A05G0757	Transcription factor ORG2	A05:6531307	intergenic;GhM_A05G0742(dist=2058),GhM_A05G0744(dist=8210)	A	C	-	5.2145	-	-
GhM_A05G0758	UPF0481 protein At3g47200	A05:6531307	intergenic;GhM_A05G0742(dist=2058),GhM_A05G0744(dist=8210)	A	C	-	5.2145	-	-
GhM_A05G0759	UPF0481 protein At3g47200	A05:6531307	intergenic;GhM_A05G0742(dist=2058),GhM_A05G0744(dist=8210)	A	C	-	5.2145	-	-
GhM_A05G0760	Chaperonin-like RbcX protein 2, chloroplastic	A05:6531307	intergenic;GhM_A05G0742(dist=2058),GhM_A05G0744(dist=8210)	A	C	-	5.2145	-	-
GhM_A05G0761	Cyclin-dependent protein kinase inhibitor SMR9	A05:6531307	intergenic;GhM_A05G0742(dist=2058),GhM_A05G0744(dist=8210)	A	C	-	5.2145	-	-
GhM_A05G0762	GhM_A05G0762	A05:6531307	intergenic;GhM_A05G0742(dist=2058),GhM_A05G0744(dist=8210)	A	C	-	5.2145	-	-
GhM_A05G0763	Phenylacetaldehyde reductase	A05:6531307	intergenic;GhM_A05G0742(dist=2058),GhM_A05G0744(dist=8210)	A	C	-	5.2145	-	-
GhM_A05G0764	NAD(H) kinase 1	A05:6531307	intergenic;GhM_A05G0742(dist=2058),GhM_A05G0744(dist=8210)	A	C	-	5.2145	-	-
GhM_A05G0765	ABC transporter G family member 15	A05:6531307	intergenic;GhM_A05G0742(dist=2058),GhM_A05G0744(dist=8210)	A	C	-	5.2145	-	-
GhM_A05G0766	Caffeic acid 3-O-methyltransferase	A05:6531307	intergenic;GhM_A05G0742(dist=2058),GhM_A05G0744(dist=8210)	A	C	-	5.2145	-	-
GhM_A05G0767	GhM_A05G0767	A05:6531307	intergenic;GhM_A05G0742(dist=2058),GhM_A05G0744(dist=8210)	A	C	-	5.2145	-	-
GhM_A05G0768	GhM_A05G0768	A05:6531307	intergenic;GhM_A05G0742(dist=2058),GhM_A05G0744(dist=8210)	A	C	-	5.2145	-	-
GhM_A05G0769	Glucan endo-1,3-beta-glucosidase	A05:6531307	intergenic;GhM_A05G0742(dist=2058),GhM_A05G0744(dist=8210)	A	C	-	5.2145	-	-
GhM_A05G0770	DnaJ homolog subfamily C member 7	A05:6531307	intergenic;GhM_A05G0742(dist=2058),GhM_A05G0744(dist=8210)	A	C	-	5.2145	-	-
GhM_A05G0771	GhM_A05G0771	A05:6531307	intergenic;GhM_A05G0742(dist=2058),GhM_A05G0744(dist=8210)	A	C	-	5.2145	-	-
GhM_A05G0772	BTB/POZ domain-containing protein At1g30440	A05:6531307	intergenic;GhM_A05G0742(dist=2058),GhM_A05G0744(dist=8210)	A	C	-	5.2145	-	-
GhM_A05G0773	BURP domain protein RD22	A05:6531307	intergenic;GhM_A05G0742(dist=2058),GhM_A05G0744(dist=8210)	A	C	-	5.2145	-	-
GhM_A05G0774	BURP domain protein RD22	A05:6531307	intergenic;GhM_A05G0742(dist=2058),GhM_A05G0744(dist=8210)	A	C	-	5.2145	-	-
GhM_A05G0775	BURP domain protein RD22	A05:6531307	intergenic;GhM_A05G0742(dist=2058),GhM_A05G0744(dist=8210)	A	C	-	5.2145	-	-
GhM_A05G0776	BURP domain protein RD22	A05:6531307	intergenic;GhM_A05G0742(dist=2058),GhM_A05G0744(dist=8210)	A	C	-	5.2145	-	-
GhM_A05G0777	Abscisic acid receptor PYL3	A05:6531307	intergenic;GhM_A05G0742(dist=2058),GhM_A05G0744(dist=8210)	A	C	-	5.2145	-	-
GhM_A05G2484	Serine/threonine-protein kinase PEPKR2	A05:22581885	intergenic;GhM_A05G2521(dist=7219),GhM_A05G2522(dist=5321)	A	G	-	-	5.00586	-
GhM_A05G2485	Serine/threonine-protein kinase PEPKR2	A05:22581885	intergenic;GhM_A05G2521(dist=7219),GhM_A05G2522(dist=5321)	A	G	-	-	5.00586	-
GhM_A05G2486	Phosphoribosylaminoimidazole-succinocarboxamide synthase, chloroplastic	A05:22581885	intergenic;GhM_A05G2521(dist=7219),GhM_A05G2522(dist=5321)	A	G	-	-	5.00586	-
GhM_A05G2487	Pentatricopeptide repeat-containing protein At5g27460	A05:22581885	intergenic;GhM_A05G2521(dist=7219),GhM_A05G2522(dist=5321)	A	G	-	-	5.00586	-
GhM_A05G2487	Pentatricopeptide repeat-containing protein At5g27460	A05:22592518	intergenic;GhM_A05G2524(dist=2400),GhM_A05G2525(dist=17399)	T	C	-	-	5.20657	-
GhM_A05G2488	Purine permease 1	A05:22581885	intergenic;GhM_A05G2521(dist=7219),GhM_A05G2522(dist=5321)	A	G	-	-	5.00586	-
GhM_A05G2488	Purine permease 1	A05:22592518	intergenic;GhM_A05G2524(dist=2400),GhM_A05G2525(dist=17399)	T	C	-	-	5.20657	-
GhM_A05G2489	Purine permease 1	A05:22581885	intergenic;GhM_A05G2521(dist=7219),GhM_A05G2522(dist=5321)	A	G	-	-	5.00586	-
GhM_A05G2489	Purine permease 1	A05:22592518	intergenic;GhM_A05G2524(dist=2400),GhM_A05G2525(dist=17399)	T	C	-	-	5.20657	-
GhM_A05G2490	Purine permease 3	A05:22581885	intergenic;GhM_A05G2521(dist=7219),GhM_A05G2522(dist=5321)	A	G	-	-	5.00586	-
GhM_A05G2490	Purine permease 3	A05:22592518	intergenic;GhM_A05G2524(dist=2400),GhM_A05G2525(dist=17399)	T	C	-	-	5.20657	-
GhM_A05G2491	Protein DETOXIFICATION 27	A05:22581885	intergenic;GhM_A05G2521(dist=7219),GhM_A05G2522(dist=5321)	A	G	-	-	5.00586	-
GhM_A05G2491	Protein DETOXIFICATION 27	A05:22592518	intergenic;GhM_A05G2524(dist=2400),GhM_A05G2525(dist=17399)	T	C	-	-	5.20657	-
GhM_A05G2492	2-oxoglutarate-dependent dioxygenase 19	A05:22581885	intergenic;GhM_A05G2521(dist=7219),GhM_A05G2522(dist=5321)	A	G	-	-	5.00586	-
GhM_A05G2492	2-oxoglutarate-dependent dioxygenase 19	A05:22592518	intergenic;GhM_A05G2524(dist=2400),GhM_A05G2525(dist=17399)	T	C	-	-	5.20657	-
GhM_A05G2493	GhM_A05G2493	A05:22581885	intergenic;GhM_A05G2521(dist=7219),GhM_A05G2522(dist=5321)	A	G	-	-	5.00586	-
GhM_A05G2493	GhM_A05G2493	A05:22592518	intergenic;GhM_A05G2524(dist=2400),GhM_A05G2525(dist=17399)	T	C	-	-	5.20657	-
GhM_A05G2494	Putative clathrin assembly protein At4g40080	A05:22581885	intergenic;GhM_A05G2521(dist=7219),GhM_A05G2522(dist=5321)	A	G	-	-	5.00586	-
GhM_A05G2494	Putative clathrin assembly protein At4g40080	A05:22592518	intergenic;GhM_A05G2524(dist=2400),GhM_A05G2525(dist=17399)	T	C	-	-	5.20657	-
GhM_A05G2495	Transcription factor bHLH96	A05:22581885	intergenic;GhM_A05G2521(dist=7219),GhM_A05G2522(dist=5321)	A	G	-	-	5.00586	-
GhM_A05G2495	Transcription factor bHLH96	A05:22592518	intergenic;GhM_A05G2524(dist=2400),GhM_A05G2525(dist=17399)	T	C	-	-	5.20657	-
GhM_A05G2496	RING-H2 finger protein ATL54	A05:22581885	intergenic;GhM_A05G2521(dist=7219),GhM_A05G2522(dist=5321)	A	G	-	-	5.00586	-
GhM_A05G2496	RING-H2 finger protein ATL54	A05:22592518	intergenic;GhM_A05G2524(dist=2400),GhM_A05G2525(dist=17399)	T	C	-	-	5.20657	-
GhM_A05G2497	GhM_A05G2497	A05:22581885	intergenic;GhM_A05G2521(dist=7219),GhM_A05G2522(dist=5321)	A	G	-	-	5.00586	-
GhM_A05G2497	GhM_A05G2497	A05:22592518	intergenic;GhM_A05G2524(dist=2400),GhM_A05G2525(dist=17399)	T	C	-	-	5.20657	-
GhM_A05G2498	GhM_A05G2498	A05:22581885	intergenic;GhM_A05G2521(dist=7219),GhM_A05G2522(dist=5321)	A	G	-	-	5.00586	-
GhM_A05G2498	GhM_A05G2498	A05:22592518	intergenic;GhM_A05G2524(dist=2400),GhM_A05G2525(dist=17399)	T	C	-	-	5.20657	-
GhM_A05G2499	GhM_A05G2499	A05:22581885	intergenic;GhM_A05G2521(dist=7219),GhM_A05G2522(dist=5321)	A	G	-	-	5.00586	-
GhM_A05G2499	GhM_A05G2499	A05:22592518	intergenic;GhM_A05G2524(dist=2400),GhM_A05G2525(dist=17399)	T	C	-	-	5.20657	-
GhM_A05G2500	Probable transcription factor At4g00390	A05:22581885	intergenic;GhM_A05G2521(dist=7219),GhM_A05G2522(dist=5321)	A	G	-	-	5.00586	-
GhM_A05G2500	Probable transcription factor At4g00390	A05:22592518	intergenic;GhM_A05G2524(dist=2400),GhM_A05G2525(dist=17399)	T	C	-	-	5.20657	-
GhM_A05G2501	Blue copper protein	A05:22581885	intergenic;GhM_A05G2521(dist=7219),GhM_A05G2522(dist=5321)	A	G	-	-	5.00586	-
GhM_A05G2501	Blue copper protein	A05:22592518	intergenic;GhM_A05G2524(dist=2400),GhM_A05G2525(dist=17399)	T	C	-	-	5.20657	-
GhM_A05G2502	GhM_A05G2502	A05:22581885	intergenic;GhM_A05G2521(dist=7219),GhM_A05G2522(dist=5321)	A	G	-	-	5.00586	-
GhM_A05G2502	GhM_A05G2502	A05:22592518	intergenic;GhM_A05G2524(dist=2400),GhM_A05G2525(dist=17399)	T	C	-	-	5.20657	-
GhM_A05G2503	GhM_A05G2503	A05:22581885	intergenic;GhM_A05G2521(dist=7219),GhM_A05G2522(dist=5321)	A	G	-	-	5.00586	-
GhM_A05G2503	GhM_A05G2503	A05:22592518	intergenic;GhM_A05G2524(dist=2400),GhM_A05G2525(dist=17399)	T	C	-	-	5.20657	-
GhM_A05G2504	Isoamylase 3, chloroplastic	A05:22581885	intergenic;GhM_A05G2521(dist=7219),GhM_A05G2522(dist=5321)	A	G	-	-	5.00586	-
GhM_A05G2504	Isoamylase 3, chloroplastic	A05:22592518	intergenic;GhM_A05G2524(dist=2400),GhM_A05G2525(dist=17399)	T	C	-	-	5.20657	-
GhM_A05G2505	Homeobox-leucine zipper protein ATHB-16	A05:22581885	intergenic;GhM_A05G2521(dist=7219),GhM_A05G2522(dist=5321)	A	G	-	-	5.00586	-
GhM_A05G2505	Homeobox-leucine zipper protein ATHB-16	A05:22592518	intergenic;GhM_A05G2524(dist=2400),GhM_A05G2525(dist=17399)	T	C	-	-	5.20657	-
GhM_A05G2506	GhM_A05G2506	A05:22581885	intergenic;GhM_A05G2521(dist=7219),GhM_A05G2522(dist=5321)	A	G	-	-	5.00586	-
GhM_A05G2506	GhM_A05G2506	A05:22592518	intergenic;GhM_A05G2524(dist=2400),GhM_A05G2525(dist=17399)	T	C	-	-	5.20657	-
GhM_A05G2507	Serine--tRNA ligase, chloroplastic/mitochondrial	A05:22581885	intergenic;GhM_A05G2521(dist=7219),GhM_A05G2522(dist=5321)	A	G	-	-	5.00586	-
GhM_A05G2507	Serine--tRNA ligase, chloroplastic/mitochondrial	A05:22592518	intergenic;GhM_A05G2524(dist=2400),GhM_A05G2525(dist=17399)	T	C	-	-	5.20657	-
GhM_A05G2508	Histone H3	A05:22581885	intergenic;GhM_A05G2521(dist=7219),GhM_A05G2522(dist=5321)	A	G	-	-	5.00586	-
GhM_A05G2508	Histone H3	A05:22592518	intergenic;GhM_A05G2524(dist=2400),GhM_A05G2525(dist=17399)	T	C	-	-	5.20657	-
GhM_A05G2509	GhM_A05G2509	A05:22581885	intergenic;GhM_A05G2521(dist=7219),GhM_A05G2522(dist=5321)	A	G	-	-	5.00586	-
GhM_A05G2509	GhM_A05G2509	A05:22592518	intergenic;GhM_A05G2524(dist=2400),GhM_A05G2525(dist=17399)	T	C	-	-	5.20657	-
GhM_A05G2510	GhM_A05G2510	A05:22581885	intergenic;GhM_A05G2521(dist=7219),GhM_A05G2522(dist=5321)	A	G	-	-	5.00586	-
GhM_A05G2510	GhM_A05G2510	A05:22592518	intergenic;GhM_A05G2524(dist=2400),GhM_A05G2525(dist=17399)	T	C	-	-	5.20657	-
GhM_A05G2511	Cytochrome c oxidase subunit 6b-1	A05:22581885	intergenic;GhM_A05G2521(dist=7219),GhM_A05G2522(dist=5321)	A	G	-	-	5.00586	-
GhM_A05G2511	Cytochrome c oxidase subunit 6b-1	A05:22592518	intergenic;GhM_A05G2524(dist=2400),GhM_A05G2525(dist=17399)	T	C	-	-	5.20657	-
GhM_A05G2512	GhM_A05G2512	A05:22581885	intergenic;GhM_A05G2521(dist=7219),GhM_A05G2522(dist=5321)	A	G	-	-	5.00586	-
GhM_A05G2512	GhM_A05G2512	A05:22592518	intergenic;GhM_A05G2524(dist=2400),GhM_A05G2525(dist=17399)	T	C	-	-	5.20657	-
GhM_A05G2513	VQ motif-containing protein 9	A05:22581885	intergenic;GhM_A05G2521(dist=7219),GhM_A05G2522(dist=5321)	A	G	-	-	5.00586	-
GhM_A05G2513	VQ motif-containing protein 9	A05:22592518	intergenic;GhM_A05G2524(dist=2400),GhM_A05G2525(dist=17399)	T	C	-	-	5.20657	-
GhM_A05G2514	Acetylajmalan esterase	A05:22581885	intergenic;GhM_A05G2521(dist=7219),GhM_A05G2522(dist=5321)	A	G	-	-	5.00586	-
GhM_A05G2514	Acetylajmalan esterase	A05:22592518	intergenic;GhM_A05G2524(dist=2400),GhM_A05G2525(dist=17399)	T	C	-	-	5.20657	-
GhM_A05G2515	14-3-3-like protein	A05:22581885	intergenic;GhM_A05G2521(dist=7219),GhM_A05G2522(dist=5321)	A	G	-	-	5.00586	-
GhM_A05G2515	14-3-3-like protein	A05:22592518	intergenic;GhM_A05G2524(dist=2400),GhM_A05G2525(dist=17399)	T	C	-	-	5.20657	-
GhM_A05G2516	Plant cysteine oxidase 1	A05:22581885	intergenic;GhM_A05G2521(dist=7219),GhM_A05G2522(dist=5321)	A	G	-	-	5.00586	-
GhM_A05G2516	Plant cysteine oxidase 1	A05:22592518	intergenic;GhM_A05G2524(dist=2400),GhM_A05G2525(dist=17399)	T	C	-	-	5.20657	-
GhM_A05G2517	Serine/threonine-protein kinase SAPK2	A05:22581885	intergenic;GhM_A05G2521(dist=7219),GhM_A05G2522(dist=5321)	A	G	-	-	5.00586	-
GhM_A05G2517	Serine/threonine-protein kinase SAPK2	A05:22592518	intergenic;GhM_A05G2524(dist=2400),GhM_A05G2525(dist=17399)	T	C	-	-	5.20657	-
GhM_A05G2518	F-box protein At1g78280	A05:22581885	intergenic;GhM_A05G2521(dist=7219),GhM_A05G2522(dist=5321)	A	G	-	-	5.00586	-
GhM_A05G2518	F-box protein At1g78280	A05:22592518	intergenic;GhM_A05G2524(dist=2400),GhM_A05G2525(dist=17399)	T	C	-	-	5.20657	-
GhM_A05G2519	Phospho-2-dehydro-3-deoxyheptonate aldolase 2, chloroplastic	A05:22581885	intergenic;GhM_A05G2521(dist=7219),GhM_A05G2522(dist=5321)	A	G	-	-	5.00586	-
GhM_A05G2519	Phospho-2-dehydro-3-deoxyheptonate aldolase 2, chloroplastic	A05:22592518	intergenic;GhM_A05G2524(dist=2400),GhM_A05G2525(dist=17399)	T	C	-	-	5.20657	-
GhM_A05G2520	F-box protein FBW2	A05:22581885	intergenic;GhM_A05G2521(dist=7219),GhM_A05G2522(dist=5321)	A	G	-	-	5.00586	-
GhM_A05G2520	F-box protein FBW2	A05:22592518	intergenic;GhM_A05G2524(dist=2400),GhM_A05G2525(dist=17399)	T	C	-	-	5.20657	-
GhM_A05G2521	Calvin cycle protein CP12-3, chloroplastic	A05:22581885	intergenic;GhM_A05G2521(dist=7219),GhM_A05G2522(dist=5321)	A	G	-	-	5.00586	-
GhM_A05G2521	Calvin cycle protein CP12-3, chloroplastic	A05:22592518	intergenic;GhM_A05G2524(dist=2400),GhM_A05G2525(dist=17399)	T	C	-	-	5.20657	-
GhM_A05G2522	Probable serine/threonine-protein phosphatase 2A activator 2	A05:22581885	intergenic;GhM_A05G2521(dist=7219),GhM_A05G2522(dist=5321)	A	G	-	-	5.00586	-
GhM_A05G2522	Probable serine/threonine-protein phosphatase 2A activator 2	A05:22592518	intergenic;GhM_A05G2524(dist=2400),GhM_A05G2525(dist=17399)	T	C	-	-	5.20657	-
GhM_A05G2523	Serine/threonine-protein phosphatase 2A activator	A05:22581885	intergenic;GhM_A05G2521(dist=7219),GhM_A05G2522(dist=5321)	A	G	-	-	5.00586	-
GhM_A05G2523	Serine/threonine-protein phosphatase 2A activator	A05:22592518	intergenic;GhM_A05G2524(dist=2400),GhM_A05G2525(dist=17399)	T	C	-	-	5.20657	-
GhM_A05G2524	Protein EXORDIUM-like 2	A05:22581885	intergenic;GhM_A05G2521(dist=7219),GhM_A05G2522(dist=5321)	A	G	-	-	5.00586	-
GhM_A05G2524	Protein EXORDIUM-like 2	A05:22592518	intergenic;GhM_A05G2524(dist=2400),GhM_A05G2525(dist=17399)	T	C	-	-	5.20657	-
GhM_A05G2525	Protein PHOSPHATE-INDUCED 1	A05:22581885	intergenic;GhM_A05G2521(dist=7219),GhM_A05G2522(dist=5321)	A	G	-	-	5.00586	-
GhM_A05G2525	Protein PHOSPHATE-INDUCED 1	A05:22592518	intergenic;GhM_A05G2524(dist=2400),GhM_A05G2525(dist=17399)	T	C	-	-	5.20657	-
GhM_A05G2526	Protein PHOSPHATE-INDUCED 1	A05:22581885	intergenic;GhM_A05G2521(dist=7219),GhM_A05G2522(dist=5321)	A	G	-	-	5.00586	-
GhM_A05G2526	Protein PHOSPHATE-INDUCED 1	A05:22592518	intergenic;GhM_A05G2524(dist=2400),GhM_A05G2525(dist=17399)	T	C	-	-	5.20657	-
GhM_A05G2527	GhM_A05G2527	A05:22581885	intergenic;GhM_A05G2521(dist=7219),GhM_A05G2522(dist=5321)	A	G	-	-	5.00586	-
GhM_A05G2527	GhM_A05G2527	A05:22592518	intergenic;GhM_A05G2524(dist=2400),GhM_A05G2525(dist=17399)	T	C	-	-	5.20657	-
GhM_A05G2528	Protein EXORDIUM-like 2	A05:22581885	intergenic;GhM_A05G2521(dist=7219),GhM_A05G2522(dist=5321)	A	G	-	-	5.00586	-
GhM_A05G2528	Protein EXORDIUM-like 2	A05:22592518	intergenic;GhM_A05G2524(dist=2400),GhM_A05G2525(dist=17399)	T	C	-	-	5.20657	-
GhM_A05G2529	7-deoxyloganetin glucosyltransferase	A05:22581885	intergenic;GhM_A05G2521(dist=7219),GhM_A05G2522(dist=5321)	A	G	-	-	5.00586	-
GhM_A05G2529	7-deoxyloganetin glucosyltransferase	A05:22592518	intergenic;GhM_A05G2524(dist=2400),GhM_A05G2525(dist=17399)	T	C	-	-	5.20657	-
GhM_A05G2530	GhM_A05G2530	A05:22581885	intergenic;GhM_A05G2521(dist=7219),GhM_A05G2522(dist=5321)	A	G	-	-	5.00586	-
GhM_A05G2530	GhM_A05G2530	A05:22592518	intergenic;GhM_A05G2524(dist=2400),GhM_A05G2525(dist=17399)	T	C	-	-	5.20657	-
GhM_A05G2531	7-deoxyloganetin glucosyltransferase	A05:22581885	intergenic;GhM_A05G2521(dist=7219),GhM_A05G2522(dist=5321)	A	G	-	-	5.00586	-
GhM_A05G2531	7-deoxyloganetin glucosyltransferase	A05:22592518	intergenic;GhM_A05G2524(dist=2400),GhM_A05G2525(dist=17399)	T	C	-	-	5.20657	-
GhM_A05G2532	Probable RNA-binding protein ARP1	A05:22581885	intergenic;GhM_A05G2521(dist=7219),GhM_A05G2522(dist=5321)	A	G	-	-	5.00586	-
GhM_A05G2532	Probable RNA-binding protein ARP1	A05:22592518	intergenic;GhM_A05G2524(dist=2400),GhM_A05G2525(dist=17399)	T	C	-	-	5.20657	-
GhM_A05G2533	Probable pectin methyltransferase QUA2	A05:22581885	intergenic;GhM_A05G2521(dist=7219),GhM_A05G2522(dist=5321)	A	G	-	-	5.00586	-
GhM_A05G2533	Probable pectin methyltransferase QUA2	A05:22592518	intergenic;GhM_A05G2524(dist=2400),GhM_A05G2525(dist=17399)	T	C	-	-	5.20657	-
GhM_A05G2534	Dynein axonemal assembly factor 1	A05:22581885	intergenic;GhM_A05G2521(dist=7219),GhM_A05G2522(dist=5321)	A	G	-	-	5.00586	-
GhM_A05G2534	Dynein axonemal assembly factor 1	A05:22592518	intergenic;GhM_A05G2524(dist=2400),GhM_A05G2525(dist=17399)	T	C	-	-	5.20657	-
GhM_A05G2535	14-3-3 protein 7	A05:22581885	intergenic;GhM_A05G2521(dist=7219),GhM_A05G2522(dist=5321)	A	G	-	-	5.00586	-
GhM_A05G2535	14-3-3 protein 7	A05:22592518	intergenic;GhM_A05G2524(dist=2400),GhM_A05G2525(dist=17399)	T	C	-	-	5.20657	-
GhM_A05G2536	Uncharacterized protein Mb2734	A05:22581885	intergenic;GhM_A05G2521(dist=7219),GhM_A05G2522(dist=5321)	A	G	-	-	5.00586	-
GhM_A05G2536	Uncharacterized protein Mb2734	A05:22592518	intergenic;GhM_A05G2524(dist=2400),GhM_A05G2525(dist=17399)	T	C	-	-	5.20657	-
GhM_A05G2537	Probable protein phosphatase 2C 10	A05:22581885	intergenic;GhM_A05G2521(dist=7219),GhM_A05G2522(dist=5321)	A	G	-	-	5.00586	-
GhM_A05G2537	Probable protein phosphatase 2C 10	A05:22592518	intergenic;GhM_A05G2524(dist=2400),GhM_A05G2525(dist=17399)	T	C	-	-	5.20657	-
GhM_A05G2538	Nodulin-26	A05:22581885	intergenic;GhM_A05G2521(dist=7219),GhM_A05G2522(dist=5321)	A	G	-	-	5.00586	-
GhM_A05G2538	Nodulin-26	A05:22592518	intergenic;GhM_A05G2524(dist=2400),GhM_A05G2525(dist=17399)	T	C	-	-	5.20657	-
GhM_A05G2539	Cryptochrome-1	A05:22581885	intergenic;GhM_A05G2521(dist=7219),GhM_A05G2522(dist=5321)	A	G	-	-	5.00586	-
GhM_A05G2539	Cryptochrome-1	A05:22592518	intergenic;GhM_A05G2524(dist=2400),GhM_A05G2525(dist=17399)	T	C	-	-	5.20657	-
GhM_A05G2540	Transcription factor MYB93	A05:22581885	intergenic;GhM_A05G2521(dist=7219),GhM_A05G2522(dist=5321)	A	G	-	-	5.00586	-
GhM_A05G2540	Transcription factor MYB93	A05:22592518	intergenic;GhM_A05G2524(dist=2400),GhM_A05G2525(dist=17399)	T	C	-	-	5.20657	-
GhM_A05G2541	GhM_A05G2541	A05:22581885	intergenic;GhM_A05G2521(dist=7219),GhM_A05G2522(dist=5321)	A	G	-	-	5.00586	-
GhM_A05G2541	GhM_A05G2541	A05:22592518	intergenic;GhM_A05G2524(dist=2400),GhM_A05G2525(dist=17399)	T	C	-	-	5.20657	-
GhM_A05G2542	Probable mitochondrial adenine nucleotide transporter BTL3	A05:22581885	intergenic;GhM_A05G2521(dist=7219),GhM_A05G2522(dist=5321)	A	G	-	-	5.00586	-
GhM_A05G2542	Probable mitochondrial adenine nucleotide transporter BTL3	A05:22592518	intergenic;GhM_A05G2524(dist=2400),GhM_A05G2525(dist=17399)	T	C	-	-	5.20657	-
GhM_A05G2543	Synaptonemal complex protein 1	A05:22581885	intergenic;GhM_A05G2521(dist=7219),GhM_A05G2522(dist=5321)	A	G	-	-	5.00586	-
GhM_A05G2543	Synaptonemal complex protein 1	A05:22592518	intergenic;GhM_A05G2524(dist=2400),GhM_A05G2525(dist=17399)	T	C	-	-	5.20657	-
GhM_A05G2544	GhM_A05G2544	A05:22581885	intergenic;GhM_A05G2521(dist=7219),GhM_A05G2522(dist=5321)	A	G	-	-	5.00586	-
GhM_A05G2544	GhM_A05G2544	A05:22592518	intergenic;GhM_A05G2524(dist=2400),GhM_A05G2525(dist=17399)	T	C	-	-	5.20657	-
GhM_A05G2545	GhM_A05G2545	A05:22581885	intergenic;GhM_A05G2521(dist=7219),GhM_A05G2522(dist=5321)	A	G	-	-	5.00586	-
GhM_A05G2545	GhM_A05G2545	A05:22592518	intergenic;GhM_A05G2524(dist=2400),GhM_A05G2525(dist=17399)	T	C	-	-	5.20657	-
GhM_A05G2546	Sugar transport protein 5	A05:22581885	intergenic;GhM_A05G2521(dist=7219),GhM_A05G2522(dist=5321)	A	G	-	-	5.00586	-
GhM_A05G2546	Sugar transport protein 5	A05:22592518	intergenic;GhM_A05G2524(dist=2400),GhM_A05G2525(dist=17399)	T	C	-	-	5.20657	-
GhM_A05G2547	MDIS1-interacting receptor like kinase 2	A05:22581885	intergenic;GhM_A05G2521(dist=7219),GhM_A05G2522(dist=5321)	A	G	-	-	5.00586	-
GhM_A05G2547	MDIS1-interacting receptor like kinase 2	A05:22592518	intergenic;GhM_A05G2524(dist=2400),GhM_A05G2525(dist=17399)	T	C	-	-	5.20657	-
GhM_A05G3078	Threonylcarbamoyladenosine tRNA methylthiotransferase	A05:31868029	downstream;GhM_A05G3095	C	T	-	-	-	5.00909
GhM_A05G3079	FT-interacting protein 7	A05:31868029	downstream;GhM_A05G3095	C	T	-	-	-	5.00909
GhM_A05G3080	Glutaredoxin domain-containing cysteine-rich protein CG12206	A05:31868029	downstream;GhM_A05G3095	C	T	-	-	-	5.00909
GhM_A05G3081	GhM_A05G3081	A05:31868029	downstream;GhM_A05G3095	C	T	-	-	-	5.00909
GhM_A05G3082	Transcription factor IIIA	A05:31868029	downstream;GhM_A05G3095	C	T	-	-	-	5.00909
GhM_A05G3083	GhM_A05G3083	A05:31868029	downstream;GhM_A05G3095	C	T	-	-	-	5.00909
GhM_A05G3084	Transcription repressor MYB6	A05:31868029	downstream;GhM_A05G3095	C	T	-	-	-	5.00909
GhM_A05G3085	Transcription factor TCP23	A05:31868029	downstream;GhM_A05G3095	C	T	-	-	-	5.00909
GhM_A05G3086	GhM_A05G3086	A05:31868029	downstream;GhM_A05G3095	C	T	-	-	-	5.00909
GhM_A05G3087	NDR1/HIN1-like protein 6	A05:31868029	downstream;GhM_A05G3095	C	T	-	-	-	5.00909
GhM_A05G3088	Alkaline/neutral invertase CINV2	A05:31868029	downstream;GhM_A05G3095	C	T	-	-	-	5.00909
GhM_A05G3089	Auxin-responsive protein SAUR50	A05:31868029	downstream;GhM_A05G3095	C	T	-	-	-	5.00909
GhM_A05G3090	Peroxidase 43	A05:31868029	downstream;GhM_A05G3095	C	T	-	-	-	5.00909
GhM_A05G3091	Protein disulfide-isomerase 5-2	A05:31868029	downstream;GhM_A05G3095	C	T	-	-	-	5.00909
GhM_A05G3092	Receptor homology region, transmembrane domain- and RING domain-containing protein 1	A05:31868029	downstream;GhM_A05G3095	C	T	-	-	-	5.00909
GhM_A05G3093	GRAS family protein RAM1	A05:31868029	downstream;GhM_A05G3095	C	T	-	-	-	5.00909
GhM_A05G3094	5'-3' exonuclease	A05:31868029	downstream;GhM_A05G3095	C	T	-	-	-	5.00909
GhM_A05G3095	Gibberellin-regulated protein 10	A05:31868029	downstream;GhM_A05G3095	C	T	-	-	-	5.00909
GhM_A05G3096	Ubiquitin-conjugating enzyme E2 30	A05:31868029	downstream;GhM_A05G3095	C	T	-	-	-	5.00909
GhM_A05G3097	50S ribosomal protein L21, chloroplastic	A05:31868029	downstream;GhM_A05G3095	C	T	-	-	-	5.00909
GhM_A05G3098	Calcium-dependent protein kinase 11	A05:31868029	downstream;GhM_A05G3095	C	T	-	-	-	5.00909
GhM_A05G3099	ABC transporter G family member 25	A05:31868029	downstream;GhM_A05G3095	C	T	-	-	-	5.00909
GhM_A05G3100	Probable pectinesterase/pectinesterase inhibitor 58	A05:31868029	downstream;GhM_A05G3095	C	T	-	-	-	5.00909
GhM_A05G3101	GhM_A05G3101	A05:31868029	downstream;GhM_A05G3095	C	T	-	-	-	5.00909
GhM_A05G3102	SCY1-like protein 2	A05:31868029	downstream;GhM_A05G3095	C	T	-	-	-	5.00909
GhM_A05G3103	Adenylate kinase 2, chloroplastic	A05:31868029	downstream;GhM_A05G3095	C	T	-	-	-	5.00909
GhM_A05G3104	Endoglucanase 9	A05:31868029	downstream;GhM_A05G3095	C	T	-	-	-	5.00909
GhM_A05G3105	Cinnamoyl-CoA reductase 1	A05:31868029	downstream;GhM_A05G3095	C	T	-	-	-	5.00909
GhM_A05G3106	GhM_A05G3106	A05:31868029	downstream;GhM_A05G3095	C	T	-	-	-	5.00909
GhM_A05G3107	Cinnamoyl-CoA reductase 1	A05:31868029	downstream;GhM_A05G3095	C	T	-	-	-	5.00909
GhM_A05G3108	Glucuronoxylan 4-O-methyltransferase 3	A05:31868029	downstream;GhM_A05G3095	C	T	-	-	-	5.00909
GhM_A05G3109	GhM_A05G3109	A05:31868029	downstream;GhM_A05G3095	C	T	-	-	-	5.00909
GhM_A05G3110	GhM_A05G3110	A05:31868029	downstream;GhM_A05G3095	C	T	-	-	-	5.00909
GhM_A05G3111	Two-component response regulator ORR42	A05:31868029	downstream;GhM_A05G3095	C	T	-	-	-	5.00909
GhM_A05G3112	CLIP-associated protein	A05:31868029	downstream;GhM_A05G3095	C	T	-	-	-	5.00909
GhM_A05G3705	GhM_A05G3705	A05:61704525	intergenic;GhM_A05G3707(dist=179671),GhM_A05G3708(dist=570023)	G	A	-	-	6.29986	-
GhM_A05G3706	GhM_A05G3706	A05:61704525	intergenic;GhM_A05G3707(dist=179671),GhM_A05G3708(dist=570023)	G	A	-	-	6.29986	-
GhM_A05G3707	GhM_A05G3707	A05:61704525	intergenic;GhM_A05G3707(dist=179671),GhM_A05G3708(dist=570023)	G	A	-	-	6.29986	-
GhM_A05G3708	Probable pectate lyase 15	A05:62152294	intergenic;GhM_A05G3707(dist=627440),GhM_A05G3708(dist=122254)	G	A	-	-	-	8.58326
GhM_A06G1577	GhM_A06G1577	A06:84343189	intergenic;GhM_A06G1577(dist=257118),GhM_A06G1578(dist=322882)	A	G	5.34905	-	-	-
GhM_A06G1578	GhM_A06G1578	A06:84343189	intergenic;GhM_A06G1577(dist=257118),GhM_A06G1578(dist=322882)	A	G	5.34905	-	-	-
GhM_A06G1815	GhM_A06G1815	A06:108745128	intergenic;GhM_A06G1815(dist=308332),GhM_A06G1816(dist=17187)	G	C	5.44308	-	-	-
GhM_A06G1816	GhM_A06G1816	A06:108745128	intergenic;GhM_A06G1815(dist=308332),GhM_A06G1816(dist=17187)	G	C	5.44308	-	-	-
GhM_A06G1817	Pyruvate dehydrogenase E1 component subunit beta-3, chloroplastic	A06:108745128	intergenic;GhM_A06G1815(dist=308332),GhM_A06G1816(dist=17187)	G	C	5.44308	-	-	-
GhM_A06G1818	GhM_A06G1818	A06:108745128	intergenic;GhM_A06G1815(dist=308332),GhM_A06G1816(dist=17187)	G	C	5.44308	-	-	-
GhM_A06G1819	Double-stranded RNA-binding protein 3	A06:108745128	intergenic;GhM_A06G1815(dist=308332),GhM_A06G1816(dist=17187)	G	C	5.44308	-	-	-
GhM_A06G1820	Ornithine aminotransferase, mitochondrial	A06:108745128	intergenic;GhM_A06G1815(dist=308332),GhM_A06G1816(dist=17187)	G	C	5.44308	-	-	-
GhM_A06G1821	F-box protein At5g46170	A06:108745128	intergenic;GhM_A06G1815(dist=308332),GhM_A06G1816(dist=17187)	G	C	5.44308	-	-	-
GhM_A06G2317	Ribonuclease 2	A06:123325873	downstream;GhM_A06G2334	A	G	-	-	-	5.05466
GhM_A06G2317	Ribonuclease 2	A06:123365229	intergenic;GhM_A06G2335(dist=37634),GhM_A06G2336(dist=5031)	A	G	-	-	-	5.39351
GhM_A06G2318	ERI1 exoribonuclease 2	A06:123325873	downstream;GhM_A06G2334	A	G	-	-	-	5.05466
GhM_A06G2318	ERI1 exoribonuclease 2	A06:123365229	intergenic;GhM_A06G2335(dist=37634),GhM_A06G2336(dist=5031)	A	G	-	-	-	5.39351
GhM_A06G2319	Hydroxyproline O-arabinosyltransferase RDN2	A06:123325873	downstream;GhM_A06G2334	A	G	-	-	-	5.05466
GhM_A06G2319	Hydroxyproline O-arabinosyltransferase RDN2	A06:123365229	intergenic;GhM_A06G2335(dist=37634),GhM_A06G2336(dist=5031)	A	G	-	-	-	5.39351
GhM_A06G2320	GhM_A06G2320	A06:123325873	downstream;GhM_A06G2334	A	G	-	-	-	5.05466
GhM_A06G2320	GhM_A06G2320	A06:123365229	intergenic;GhM_A06G2335(dist=37634),GhM_A06G2336(dist=5031)	A	G	-	-	-	5.39351
GhM_A06G2321	Protein LONG AFTER FAR-RED 3	A06:123325873	downstream;GhM_A06G2334	A	G	-	-	-	5.05466
GhM_A06G2321	Protein LONG AFTER FAR-RED 3	A06:123365229	intergenic;GhM_A06G2335(dist=37634),GhM_A06G2336(dist=5031)	A	G	-	-	-	5.39351
GhM_A06G2322	RAP domain-containing protein, chloroplastic	A06:123325873	downstream;GhM_A06G2334	A	G	-	-	-	5.05466
GhM_A06G2322	RAP domain-containing protein, chloroplastic	A06:123365229	intergenic;GhM_A06G2335(dist=37634),GhM_A06G2336(dist=5031)	A	G	-	-	-	5.39351
GhM_A06G2323	Beta-galactosidase	A06:123325873	downstream;GhM_A06G2334	A	G	-	-	-	5.05466
GhM_A06G2323	Beta-galactosidase	A06:123365229	intergenic;GhM_A06G2335(dist=37634),GhM_A06G2336(dist=5031)	A	G	-	-	-	5.39351
GhM_A06G2323	Beta-galactosidase	A06:123454480	intergenic;GhM_A06G2341(dist=1063),GhM_A06G2342(dist=34584)	T	C	-	-	-	5.089
GhM_A06G2324	DNA-directed RNA polymerase V subunit 1	A06:123325873	downstream;GhM_A06G2334	A	G	-	-	-	5.05466
GhM_A06G2324	DNA-directed RNA polymerase V subunit 1	A06:123365229	intergenic;GhM_A06G2335(dist=37634),GhM_A06G2336(dist=5031)	A	G	-	-	-	5.39351
GhM_A06G2324	DNA-directed RNA polymerase V subunit 1	A06:123454480	intergenic;GhM_A06G2341(dist=1063),GhM_A06G2342(dist=34584)	T	C	-	-	-	5.089
GhM_A06G2325	Putative pectinesterase/pectinesterase inhibitor 24	A06:123325873	downstream;GhM_A06G2334	A	G	-	-	-	5.05466
GhM_A06G2325	Putative pectinesterase/pectinesterase inhibitor 24	A06:123365229	intergenic;GhM_A06G2335(dist=37634),GhM_A06G2336(dist=5031)	A	G	-	-	-	5.39351
GhM_A06G2325	Putative pectinesterase/pectinesterase inhibitor 24	A06:123454480	intergenic;GhM_A06G2341(dist=1063),GhM_A06G2342(dist=34584)	T	C	-	-	-	5.089
GhM_A06G2326	Probable mediator of RNA polymerase II transcription subunit 26c	A06:123325873	downstream;GhM_A06G2334	A	G	-	-	-	5.05466
GhM_A06G2326	Probable mediator of RNA polymerase II transcription subunit 26c	A06:123365229	intergenic;GhM_A06G2335(dist=37634),GhM_A06G2336(dist=5031)	A	G	-	-	-	5.39351
GhM_A06G2326	Probable mediator of RNA polymerase II transcription subunit 26c	A06:123454480	intergenic;GhM_A06G2341(dist=1063),GhM_A06G2342(dist=34584)	T	C	-	-	-	5.089
GhM_A06G2327	GhM_A06G2327	A06:123325873	downstream;GhM_A06G2334	A	G	-	-	-	5.05466
GhM_A06G2327	GhM_A06G2327	A06:123365229	intergenic;GhM_A06G2335(dist=37634),GhM_A06G2336(dist=5031)	A	G	-	-	-	5.39351
GhM_A06G2327	GhM_A06G2327	A06:123454480	intergenic;GhM_A06G2341(dist=1063),GhM_A06G2342(dist=34584)	T	C	-	-	-	5.089
GhM_A06G2328	Xylose isomerase	A06:123325873	downstream;GhM_A06G2334	A	G	-	-	-	5.05466
GhM_A06G2328	Xylose isomerase	A06:123365229	intergenic;GhM_A06G2335(dist=37634),GhM_A06G2336(dist=5031)	A	G	-	-	-	5.39351
GhM_A06G2328	Xylose isomerase	A06:123454480	intergenic;GhM_A06G2341(dist=1063),GhM_A06G2342(dist=34584)	T	C	-	-	-	5.089
GhM_A06G2329	Integrator complex subunit 9 homolog	A06:123325873	downstream;GhM_A06G2334	A	G	-	-	-	5.05466
GhM_A06G2329	Integrator complex subunit 9 homolog	A06:123365229	intergenic;GhM_A06G2335(dist=37634),GhM_A06G2336(dist=5031)	A	G	-	-	-	5.39351
GhM_A06G2329	Integrator complex subunit 9 homolog	A06:123454480	intergenic;GhM_A06G2341(dist=1063),GhM_A06G2342(dist=34584)	T	C	-	-	-	5.089
GhM_A06G2330	Protein NRT1/ PTR FAMILY 5.1	A06:123325873	downstream;GhM_A06G2334	A	G	-	-	-	5.05466
GhM_A06G2330	Protein NRT1/ PTR FAMILY 5.1	A06:123365229	intergenic;GhM_A06G2335(dist=37634),GhM_A06G2336(dist=5031)	A	G	-	-	-	5.39351
GhM_A06G2330	Protein NRT1/ PTR FAMILY 5.1	A06:123454480	intergenic;GhM_A06G2341(dist=1063),GhM_A06G2342(dist=34584)	T	C	-	-	-	5.089
GhM_A06G2331	PHD and RING finger domain-containing protein 1	A06:123325873	downstream;GhM_A06G2334	A	G	-	-	-	5.05466
GhM_A06G2331	PHD and RING finger domain-containing protein 1	A06:123365229	intergenic;GhM_A06G2335(dist=37634),GhM_A06G2336(dist=5031)	A	G	-	-	-	5.39351
GhM_A06G2331	PHD and RING finger domain-containing protein 1	A06:123454480	intergenic;GhM_A06G2341(dist=1063),GhM_A06G2342(dist=34584)	T	C	-	-	-	5.089
GhM_A06G2332	Metal transporter Nramp5	A06:123325873	downstream;GhM_A06G2334	A	G	-	-	-	5.05466
GhM_A06G2332	Metal transporter Nramp5	A06:123365229	intergenic;GhM_A06G2335(dist=37634),GhM_A06G2336(dist=5031)	A	G	-	-	-	5.39351
GhM_A06G2332	Metal transporter Nramp5	A06:123454480	intergenic;GhM_A06G2341(dist=1063),GhM_A06G2342(dist=34584)	T	C	-	-	-	5.089
GhM_A06G2333	Metal transporter Nramp1	A06:123325873	downstream;GhM_A06G2334	A	G	-	-	-	5.05466
GhM_A06G2333	Metal transporter Nramp1	A06:123365229	intergenic;GhM_A06G2335(dist=37634),GhM_A06G2336(dist=5031)	A	G	-	-	-	5.39351
GhM_A06G2333	Metal transporter Nramp1	A06:123454480	intergenic;GhM_A06G2341(dist=1063),GhM_A06G2342(dist=34584)	T	C	-	-	-	5.089
GhM_A06G2334	Metal transporter Nramp1	A06:123325873	downstream;GhM_A06G2334	A	G	-	-	-	5.05466
GhM_A06G2334	Metal transporter Nramp1	A06:123365229	intergenic;GhM_A06G2335(dist=37634),GhM_A06G2336(dist=5031)	A	G	-	-	-	5.39351
GhM_A06G2334	Metal transporter Nramp1	A06:123454480	intergenic;GhM_A06G2341(dist=1063),GhM_A06G2342(dist=34584)	T	C	-	-	-	5.089
GhM_A06G2335	Metal transporter Nramp1	A06:123325873	downstream;GhM_A06G2334	A	G	-	-	-	5.05466
GhM_A06G2335	Metal transporter Nramp1	A06:123365229	intergenic;GhM_A06G2335(dist=37634),GhM_A06G2336(dist=5031)	A	G	-	-	-	5.39351
GhM_A06G2335	Metal transporter Nramp1	A06:123454480	intergenic;GhM_A06G2341(dist=1063),GhM_A06G2342(dist=34584)	T	C	-	-	-	5.089
GhM_A06G2336	WEB family protein At2g40480	A06:123325873	downstream;GhM_A06G2334	A	G	-	-	-	5.05466
GhM_A06G2336	WEB family protein At2g40480	A06:123365229	intergenic;GhM_A06G2335(dist=37634),GhM_A06G2336(dist=5031)	A	G	-	-	-	5.39351
GhM_A06G2336	WEB family protein At2g40480	A06:123454480	intergenic;GhM_A06G2341(dist=1063),GhM_A06G2342(dist=34584)	T	C	-	-	-	5.089
GhM_A06G2337	GhM_A06G2337	A06:123325873	downstream;GhM_A06G2334	A	G	-	-	-	5.05466
GhM_A06G2337	GhM_A06G2337	A06:123365229	intergenic;GhM_A06G2335(dist=37634),GhM_A06G2336(dist=5031)	A	G	-	-	-	5.39351
GhM_A06G2337	GhM_A06G2337	A06:123454480	intergenic;GhM_A06G2341(dist=1063),GhM_A06G2342(dist=34584)	T	C	-	-	-	5.089
GhM_A06G2338	CBL-interacting protein kinase 2	A06:123325873	downstream;GhM_A06G2334	A	G	-	-	-	5.05466
GhM_A06G2338	CBL-interacting protein kinase 2	A06:123365229	intergenic;GhM_A06G2335(dist=37634),GhM_A06G2336(dist=5031)	A	G	-	-	-	5.39351
GhM_A06G2338	CBL-interacting protein kinase 2	A06:123454480	intergenic;GhM_A06G2341(dist=1063),GhM_A06G2342(dist=34584)	T	C	-	-	-	5.089
GhM_A06G2339	Pseudo histidine-containing phosphotransfer protein 2	A06:123325873	downstream;GhM_A06G2334	A	G	-	-	-	5.05466
GhM_A06G2339	Pseudo histidine-containing phosphotransfer protein 2	A06:123365229	intergenic;GhM_A06G2335(dist=37634),GhM_A06G2336(dist=5031)	A	G	-	-	-	5.39351
GhM_A06G2339	Pseudo histidine-containing phosphotransfer protein 2	A06:123454480	intergenic;GhM_A06G2341(dist=1063),GhM_A06G2342(dist=34584)	T	C	-	-	-	5.089
GhM_A06G2340	Pseudo histidine-containing phosphotransfer protein 2	A06:123325873	downstream;GhM_A06G2334	A	G	-	-	-	5.05466
GhM_A06G2340	Pseudo histidine-containing phosphotransfer protein 2	A06:123365229	intergenic;GhM_A06G2335(dist=37634),GhM_A06G2336(dist=5031)	A	G	-	-	-	5.39351
GhM_A06G2340	Pseudo histidine-containing phosphotransfer protein 2	A06:123454480	intergenic;GhM_A06G2341(dist=1063),GhM_A06G2342(dist=34584)	T	C	-	-	-	5.089
GhM_A06G2341	E3 ubiquitin-protein ligase SINA-like 10	A06:123325873	downstream;GhM_A06G2334	A	G	-	-	-	5.05466
GhM_A06G2341	E3 ubiquitin-protein ligase SINA-like 10	A06:123365229	intergenic;GhM_A06G2335(dist=37634),GhM_A06G2336(dist=5031)	A	G	-	-	-	5.39351
GhM_A06G2341	E3 ubiquitin-protein ligase SINA-like 10	A06:123454480	intergenic;GhM_A06G2341(dist=1063),GhM_A06G2342(dist=34584)	T	C	-	-	-	5.089
GhM_A06G2342	Probable LRR receptor-like serine/threonine-protein kinase IRK	A06:123325873	downstream;GhM_A06G2334	A	G	-	-	-	5.05466
GhM_A06G2342	Probable LRR receptor-like serine/threonine-protein kinase IRK	A06:123365229	intergenic;GhM_A06G2335(dist=37634),GhM_A06G2336(dist=5031)	A	G	-	-	-	5.39351
GhM_A06G2342	Probable LRR receptor-like serine/threonine-protein kinase IRK	A06:123454480	intergenic;GhM_A06G2341(dist=1063),GhM_A06G2342(dist=34584)	T	C	-	-	-	5.089
GhM_A06G2343	Taxadiene 5-alpha hydroxylase	A06:123325873	downstream;GhM_A06G2334	A	G	-	-	-	5.05466
GhM_A06G2343	Taxadiene 5-alpha hydroxylase	A06:123365229	intergenic;GhM_A06G2335(dist=37634),GhM_A06G2336(dist=5031)	A	G	-	-	-	5.39351
GhM_A06G2343	Taxadiene 5-alpha hydroxylase	A06:123454480	intergenic;GhM_A06G2341(dist=1063),GhM_A06G2342(dist=34584)	T	C	-	-	-	5.089
GhM_A06G2344	RING-H2 finger protein ATL72	A06:123325873	downstream;GhM_A06G2334	A	G	-	-	-	5.05466
GhM_A06G2344	RING-H2 finger protein ATL72	A06:123365229	intergenic;GhM_A06G2335(dist=37634),GhM_A06G2336(dist=5031)	A	G	-	-	-	5.39351
GhM_A06G2344	RING-H2 finger protein ATL72	A06:123454480	intergenic;GhM_A06G2341(dist=1063),GhM_A06G2342(dist=34584)	T	C	-	-	-	5.089
GhM_A06G2345	bZIP transcription factor 18	A06:123325873	downstream;GhM_A06G2334	A	G	-	-	-	5.05466
GhM_A06G2345	bZIP transcription factor 18	A06:123365229	intergenic;GhM_A06G2335(dist=37634),GhM_A06G2336(dist=5031)	A	G	-	-	-	5.39351
GhM_A06G2345	bZIP transcription factor 18	A06:123454480	intergenic;GhM_A06G2341(dist=1063),GhM_A06G2342(dist=34584)	T	C	-	-	-	5.089
GhM_A06G2346	40S ribosomal protein S26-1	A06:123325873	downstream;GhM_A06G2334	A	G	-	-	-	5.05466
GhM_A06G2346	40S ribosomal protein S26-1	A06:123365229	intergenic;GhM_A06G2335(dist=37634),GhM_A06G2336(dist=5031)	A	G	-	-	-	5.39351
GhM_A06G2346	40S ribosomal protein S26-1	A06:123454480	intergenic;GhM_A06G2341(dist=1063),GhM_A06G2342(dist=34584)	T	C	-	-	-	5.089
GhM_A06G2347	Pentatricopeptide repeat-containing protein At1g74900, mitochondrial	A06:123325873	downstream;GhM_A06G2334	A	G	-	-	-	5.05466
GhM_A06G2347	Pentatricopeptide repeat-containing protein At1g74900, mitochondrial	A06:123365229	intergenic;GhM_A06G2335(dist=37634),GhM_A06G2336(dist=5031)	A	G	-	-	-	5.39351
GhM_A06G2347	Pentatricopeptide repeat-containing protein At1g74900, mitochondrial	A06:123454480	intergenic;GhM_A06G2341(dist=1063),GhM_A06G2342(dist=34584)	T	C	-	-	-	5.089
GhM_A06G2348	Poly(A) RNA polymerase gld-2 homolog B	A06:123325873	downstream;GhM_A06G2334	A	G	-	-	-	5.05466
GhM_A06G2348	Poly(A) RNA polymerase gld-2 homolog B	A06:123365229	intergenic;GhM_A06G2335(dist=37634),GhM_A06G2336(dist=5031)	A	G	-	-	-	5.39351
GhM_A06G2348	Poly(A) RNA polymerase gld-2 homolog B	A06:123454480	intergenic;GhM_A06G2341(dist=1063),GhM_A06G2342(dist=34584)	T	C	-	-	-	5.089
GhM_A06G2349	Probable inactive serine/threonine-protein kinase scy1	A06:123325873	downstream;GhM_A06G2334	A	G	-	-	-	5.05466
GhM_A06G2349	Probable inactive serine/threonine-protein kinase scy1	A06:123365229	intergenic;GhM_A06G2335(dist=37634),GhM_A06G2336(dist=5031)	A	G	-	-	-	5.39351
GhM_A06G2349	Probable inactive serine/threonine-protein kinase scy1	A06:123454480	intergenic;GhM_A06G2341(dist=1063),GhM_A06G2342(dist=34584)	T	C	-	-	-	5.089
GhM_A06G2350	Ubiquinol-cytochrome c reductase complex 6.7 kDa protein	A06:123325873	downstream;GhM_A06G2334	A	G	-	-	-	5.05466
GhM_A06G2350	Ubiquinol-cytochrome c reductase complex 6.7 kDa protein	A06:123365229	intergenic;GhM_A06G2335(dist=37634),GhM_A06G2336(dist=5031)	A	G	-	-	-	5.39351
GhM_A06G2350	Ubiquinol-cytochrome c reductase complex 6.7 kDa protein	A06:123454480	intergenic;GhM_A06G2341(dist=1063),GhM_A06G2342(dist=34584)	T	C	-	-	-	5.089
GhM_A06G2351	GhM_A06G2351	A06:123325873	downstream;GhM_A06G2334	A	G	-	-	-	5.05466
GhM_A06G2351	GhM_A06G2351	A06:123365229	intergenic;GhM_A06G2335(dist=37634),GhM_A06G2336(dist=5031)	A	G	-	-	-	5.39351
GhM_A06G2351	GhM_A06G2351	A06:123454480	intergenic;GhM_A06G2341(dist=1063),GhM_A06G2342(dist=34584)	T	C	-	-	-	5.089
GhM_A06G2352	Serine/threonine-protein kinase AtPK2/AtPK19	A06:123325873	downstream;GhM_A06G2334	A	G	-	-	-	5.05466
GhM_A06G2352	Serine/threonine-protein kinase AtPK2/AtPK19	A06:123365229	intergenic;GhM_A06G2335(dist=37634),GhM_A06G2336(dist=5031)	A	G	-	-	-	5.39351
GhM_A06G2352	Serine/threonine-protein kinase AtPK2/AtPK19	A06:123454480	intergenic;GhM_A06G2341(dist=1063),GhM_A06G2342(dist=34584)	T	C	-	-	-	5.089
GhM_A06G2353	Probable U3 small nucleolar RNA-associated protein 11	A06:123325873	downstream;GhM_A06G2334	A	G	-	-	-	5.05466
GhM_A06G2353	Probable U3 small nucleolar RNA-associated protein 11	A06:123365229	intergenic;GhM_A06G2335(dist=37634),GhM_A06G2336(dist=5031)	A	G	-	-	-	5.39351
GhM_A06G2353	Probable U3 small nucleolar RNA-associated protein 11	A06:123454480	intergenic;GhM_A06G2341(dist=1063),GhM_A06G2342(dist=34584)	T	C	-	-	-	5.089
GhM_A06G2354	Probable U3 small nucleolar RNA-associated protein 11	A06:123325873	downstream;GhM_A06G2334	A	G	-	-	-	5.05466
GhM_A06G2354	Probable U3 small nucleolar RNA-associated protein 11	A06:123365229	intergenic;GhM_A06G2335(dist=37634),GhM_A06G2336(dist=5031)	A	G	-	-	-	5.39351
GhM_A06G2354	Probable U3 small nucleolar RNA-associated protein 11	A06:123454480	intergenic;GhM_A06G2341(dist=1063),GhM_A06G2342(dist=34584)	T	C	-	-	-	5.089
GhM_A06G2355	Thioredoxin H-type	A06:123325873	downstream;GhM_A06G2334	A	G	-	-	-	5.05466
GhM_A06G2355	Thioredoxin H-type	A06:123365229	intergenic;GhM_A06G2335(dist=37634),GhM_A06G2336(dist=5031)	A	G	-	-	-	5.39351
GhM_A06G2355	Thioredoxin H-type	A06:123454480	intergenic;GhM_A06G2341(dist=1063),GhM_A06G2342(dist=34584)	T	C	-	-	-	5.089
GhM_A06G2356	Probable inactive receptor kinase At5g58300	A06:123325873	downstream;GhM_A06G2334	A	G	-	-	-	5.05466
GhM_A06G2356	Probable inactive receptor kinase At5g58300	A06:123365229	intergenic;GhM_A06G2335(dist=37634),GhM_A06G2336(dist=5031)	A	G	-	-	-	5.39351
GhM_A06G2356	Probable inactive receptor kinase At5g58300	A06:123454480	intergenic;GhM_A06G2341(dist=1063),GhM_A06G2342(dist=34584)	T	C	-	-	-	5.089
GhM_A06G2357	Chaperone protein dnaJ 10	A06:123365229	intergenic;GhM_A06G2335(dist=37634),GhM_A06G2336(dist=5031)	A	G	-	-	-	5.39351
GhM_A06G2357	Chaperone protein dnaJ 10	A06:123454480	intergenic;GhM_A06G2341(dist=1063),GhM_A06G2342(dist=34584)	T	C	-	-	-	5.089
GhM_A06G2358	Acetyl-coenzyme A synthetase, chloroplastic/glyoxysomal	A06:123365229	intergenic;GhM_A06G2335(dist=37634),GhM_A06G2336(dist=5031)	A	G	-	-	-	5.39351
GhM_A06G2358	Acetyl-coenzyme A synthetase, chloroplastic/glyoxysomal	A06:123454480	intergenic;GhM_A06G2341(dist=1063),GhM_A06G2342(dist=34584)	T	C	-	-	-	5.089
GhM_A06G2359	Protein TRIGALACTOSYLDIACYLGLYCEROL 4, chloroplastic	A06:123454480	intergenic;GhM_A06G2341(dist=1063),GhM_A06G2342(dist=34584)	T	C	-	-	-	5.089
GhM_A06G2360	CBL-interacting serine/threonine-protein kinase 1	A06:123454480	intergenic;GhM_A06G2341(dist=1063),GhM_A06G2342(dist=34584)	T	C	-	-	-	5.089
GhM_A06G2361	Sodium/hydrogen exchanger 6	A06:123454480	intergenic;GhM_A06G2341(dist=1063),GhM_A06G2342(dist=34584)	T	C	-	-	-	5.089
GhM_A06G2362	Histone-lysine N-methyltransferase ASHH3	A06:123454480	intergenic;GhM_A06G2341(dist=1063),GhM_A06G2342(dist=34584)	T	C	-	-	-	5.089
GhM_A06G2363	GhM_A06G2363	A06:123454480	intergenic;GhM_A06G2341(dist=1063),GhM_A06G2342(dist=34584)	T	C	-	-	-	5.089
GhM_A06G2364	Testis-expressed protein 2	A06:123454480	intergenic;GhM_A06G2341(dist=1063),GhM_A06G2342(dist=34584)	T	C	-	-	-	5.089
GhM_A07G1820	GhM_A07G1820	A07:37230796	intergenic;GhM_A07G1820(dist=254139),GhM_A07G1821(dist=5820)	G	A	-	-	-	5.21315
GhM_A07G1820	GhM_A07G1820	A07:37230800	intergenic;GhM_A07G1820(dist=254143),GhM_A07G1821(dist=5816)	C	T	-	-	-	5.52532
GhM_A07G1820	GhM_A07G1820	A07:37230801	intergenic;GhM_A07G1820(dist=254144),GhM_A07G1821(dist=5815)	T	G	-	-	-	5.5943
GhM_A07G1821	Squamosa promoter-binding-like protein 8	A07:37230796	intergenic;GhM_A07G1820(dist=254139),GhM_A07G1821(dist=5820)	G	A	-	-	-	5.21315
GhM_A07G1821	Squamosa promoter-binding-like protein 8	A07:37230800	intergenic;GhM_A07G1820(dist=254143),GhM_A07G1821(dist=5816)	C	T	-	-	-	5.52532
GhM_A07G1821	Squamosa promoter-binding-like protein 8	A07:37230801	intergenic;GhM_A07G1820(dist=254144),GhM_A07G1821(dist=5815)	T	G	-	-	-	5.5943
GhM_A07G1822	Elongation factor G-2, mitochondrial	A07:37230796	intergenic;GhM_A07G1820(dist=254139),GhM_A07G1821(dist=5820)	G	A	-	-	-	5.21315
GhM_A07G1822	Elongation factor G-2, mitochondrial	A07:37230800	intergenic;GhM_A07G1820(dist=254143),GhM_A07G1821(dist=5816)	C	T	-	-	-	5.52532
GhM_A07G1822	Elongation factor G-2, mitochondrial	A07:37230801	intergenic;GhM_A07G1820(dist=254144),GhM_A07G1821(dist=5815)	T	G	-	-	-	5.5943
GhM_A07G1823	Auxin-induced in root cultures protein 12	A07:37230796	intergenic;GhM_A07G1820(dist=254139),GhM_A07G1821(dist=5820)	G	A	-	-	-	5.21315
GhM_A07G1823	Auxin-induced in root cultures protein 12	A07:37230800	intergenic;GhM_A07G1820(dist=254143),GhM_A07G1821(dist=5816)	C	T	-	-	-	5.52532
GhM_A07G1823	Auxin-induced in root cultures protein 12	A07:37230801	intergenic;GhM_A07G1820(dist=254144),GhM_A07G1821(dist=5815)	T	G	-	-	-	5.5943
GhM_A07G1824	Autophagy-related protein 3	A07:37230796	intergenic;GhM_A07G1820(dist=254139),GhM_A07G1821(dist=5820)	G	A	-	-	-	5.21315
GhM_A07G1824	Autophagy-related protein 3	A07:37230800	intergenic;GhM_A07G1820(dist=254143),GhM_A07G1821(dist=5816)	C	T	-	-	-	5.52532
GhM_A07G1824	Autophagy-related protein 3	A07:37230801	intergenic;GhM_A07G1820(dist=254144),GhM_A07G1821(dist=5815)	T	G	-	-	-	5.5943
GhM_A07G1825	Protein argonaute 4	A07:37230796	intergenic;GhM_A07G1820(dist=254139),GhM_A07G1821(dist=5820)	G	A	-	-	-	5.21315
GhM_A07G1825	Protein argonaute 4	A07:37230800	intergenic;GhM_A07G1820(dist=254143),GhM_A07G1821(dist=5816)	C	T	-	-	-	5.52532
GhM_A07G1825	Protein argonaute 4	A07:37230801	intergenic;GhM_A07G1820(dist=254144),GhM_A07G1821(dist=5815)	T	G	-	-	-	5.5943
GhM_A07G1826	Ethylene-responsive transcription factor ERF034	A07:37230796	intergenic;GhM_A07G1820(dist=254139),GhM_A07G1821(dist=5820)	G	A	-	-	-	5.21315
GhM_A07G1826	Ethylene-responsive transcription factor ERF034	A07:37230800	intergenic;GhM_A07G1820(dist=254143),GhM_A07G1821(dist=5816)	C	T	-	-	-	5.52532
GhM_A07G1826	Ethylene-responsive transcription factor ERF034	A07:37230801	intergenic;GhM_A07G1820(dist=254144),GhM_A07G1821(dist=5815)	T	G	-	-	-	5.5943
GhM_A08G0969	60S ribosomal protein L18-2	A08:17290345	intergenic;GhM_A08G0970(dist=315466),GhM_A08G0971(dist=56784)	A	G	-	-	5.31447	-
GhM_A08G0969	60S ribosomal protein L18-2	A08:17290346	intergenic;GhM_A08G0970(dist=315467),GhM_A08G0971(dist=56783)	T	C	-	-	5.33055	-
GhM_A08G0970	Epoxide hydrolase A	A08:17290345	intergenic;GhM_A08G0970(dist=315466),GhM_A08G0971(dist=56784)	A	G	-	-	5.31447	-
GhM_A08G0970	Epoxide hydrolase A	A08:17290346	intergenic;GhM_A08G0970(dist=315467),GhM_A08G0971(dist=56783)	T	C	-	-	5.33055	-
GhM_A08G0971	Probable pectinesterase/pectinesterase inhibitor 41	A08:17290345	intergenic;GhM_A08G0970(dist=315466),GhM_A08G0971(dist=56784)	A	G	-	-	5.31447	-
GhM_A08G0971	Probable pectinesterase/pectinesterase inhibitor 41	A08:17290346	intergenic;GhM_A08G0970(dist=315467),GhM_A08G0971(dist=56783)	T	C	-	-	5.33055	-
GhM_A08G0972	Probable pectinesterase/pectinesterase inhibitor 7	A08:17290345	intergenic;GhM_A08G0970(dist=315466),GhM_A08G0971(dist=56784)	A	G	-	-	5.31447	-
GhM_A08G0972	Probable pectinesterase/pectinesterase inhibitor 7	A08:17290346	intergenic;GhM_A08G0970(dist=315467),GhM_A08G0971(dist=56783)	T	C	-	-	5.33055	-
GhM_A08G0973	RING-H2 finger protein ATL5	A08:17290345	intergenic;GhM_A08G0970(dist=315466),GhM_A08G0971(dist=56784)	A	G	-	-	5.31447	-
GhM_A08G0973	RING-H2 finger protein ATL5	A08:17290346	intergenic;GhM_A08G0970(dist=315467),GhM_A08G0971(dist=56783)	T	C	-	-	5.33055	-
GhM_A08G1027	Sodium transporter HKT1	A08:23089337	intergenic;GhM_A08G1031(dist=60013),GhM_A08G1032(dist=5209)	T	C	-	-	-	5.07403
GhM_A08G1028	Stomatal closure-related actin-binding protein 1	A08:23089337	intergenic;GhM_A08G1031(dist=60013),GhM_A08G1032(dist=5209)	T	C	-	-	-	5.07403
GhM_A08G1029	50S ribosomal protein L18, chloroplastic	A08:23089337	intergenic;GhM_A08G1031(dist=60013),GhM_A08G1032(dist=5209)	T	C	-	-	-	5.07403
GhM_A08G1030	Glutaredoxin-C4	A08:23089337	intergenic;GhM_A08G1031(dist=60013),GhM_A08G1032(dist=5209)	T	C	-	-	-	5.07403
GhM_A08G1031	Low affinity inorganic phosphate transporter 1	A08:23089337	intergenic;GhM_A08G1031(dist=60013),GhM_A08G1032(dist=5209)	T	C	-	-	-	5.07403
GhM_A08G1032	TSET complex member tstF	A08:23089337	intergenic;GhM_A08G1031(dist=60013),GhM_A08G1032(dist=5209)	T	C	-	-	-	5.07403
GhM_A08G1032	TSET complex member tstF	A08:23385067	intergenic;GhM_A08G1034(dist=46874),GhM_A08G1035(dist=74527)	T	C	-	-	-	6.62485
GhM_A08G1032	TSET complex member tstF	A08:23433531	intergenic;GhM_A08G1034(dist=95338),GhM_A08G1035(dist=26063)	A	G	-	-	-	5.41416
GhM_A08G1033	GhM_A08G1033	A08:23089337	intergenic;GhM_A08G1031(dist=60013),GhM_A08G1032(dist=5209)	T	C	-	-	-	5.07403
GhM_A08G1033	GhM_A08G1033	A08:23385067	intergenic;GhM_A08G1034(dist=46874),GhM_A08G1035(dist=74527)	T	C	-	-	-	6.62485
GhM_A08G1033	GhM_A08G1033	A08:23433531	intergenic;GhM_A08G1034(dist=95338),GhM_A08G1035(dist=26063)	A	G	-	-	-	5.41416
GhM_A08G1034	Probable protein phosphatase 2C 44	A08:23089337	intergenic;GhM_A08G1031(dist=60013),GhM_A08G1032(dist=5209)	T	C	-	-	-	5.07403
GhM_A08G1034	Probable protein phosphatase 2C 44	A08:23385067	intergenic;GhM_A08G1034(dist=46874),GhM_A08G1035(dist=74527)	T	C	-	-	-	6.62485
GhM_A08G1034	Probable protein phosphatase 2C 44	A08:23433531	intergenic;GhM_A08G1034(dist=95338),GhM_A08G1035(dist=26063)	A	G	-	-	-	5.41416
GhM_A08G1034	Probable protein phosphatase 2C 44	A08:23572432	intergenic;GhM_A08G1037(dist=3959),GhM_A08G1038(dist=472411)	A	C	-	-	-	5.04847
GhM_A08G1035	Organic cation/carnitine transporter 7	A08:23385067	intergenic;GhM_A08G1034(dist=46874),GhM_A08G1035(dist=74527)	T	C	-	-	-	6.62485
GhM_A08G1035	Organic cation/carnitine transporter 7	A08:23433531	intergenic;GhM_A08G1034(dist=95338),GhM_A08G1035(dist=26063)	A	G	-	-	-	5.41416
GhM_A08G1035	Organic cation/carnitine transporter 7	A08:23572432	intergenic;GhM_A08G1037(dist=3959),GhM_A08G1038(dist=472411)	A	C	-	-	-	5.04847
GhM_A08G1035	Organic cation/carnitine transporter 7	A08:23714100	intergenic;GhM_A08G1037(dist=145627),GhM_A08G1038(dist=330743)	G	T	-	-	5.58769	-
GhM_A08G1035	Organic cation/carnitine transporter 7	A08:23778624	intergenic;GhM_A08G1037(dist=210151),GhM_A08G1038(dist=266219)	A	G	-	-	-	5.86838
GhM_A08G1036	GhM_A08G1036	A08:23385067	intergenic;GhM_A08G1034(dist=46874),GhM_A08G1035(dist=74527)	T	C	-	-	-	6.62485
GhM_A08G1036	GhM_A08G1036	A08:23433531	intergenic;GhM_A08G1034(dist=95338),GhM_A08G1035(dist=26063)	A	G	-	-	-	5.41416
GhM_A08G1036	GhM_A08G1036	A08:23572432	intergenic;GhM_A08G1037(dist=3959),GhM_A08G1038(dist=472411)	A	C	-	-	-	5.04847
GhM_A08G1036	GhM_A08G1036	A08:23714100	intergenic;GhM_A08G1037(dist=145627),GhM_A08G1038(dist=330743)	G	T	-	-	5.58769	-
GhM_A08G1036	GhM_A08G1036	A08:23778624	intergenic;GhM_A08G1037(dist=210151),GhM_A08G1038(dist=266219)	A	G	-	-	-	5.86838
GhM_A08G1037	Organic cation/carnitine transporter 7	A08:23385067	intergenic;GhM_A08G1034(dist=46874),GhM_A08G1035(dist=74527)	T	C	-	-	-	6.62485
GhM_A08G1037	Organic cation/carnitine transporter 7	A08:23433531	intergenic;GhM_A08G1034(dist=95338),GhM_A08G1035(dist=26063)	A	G	-	-	-	5.41416
GhM_A08G1037	Organic cation/carnitine transporter 7	A08:23572432	intergenic;GhM_A08G1037(dist=3959),GhM_A08G1038(dist=472411)	A	C	-	-	-	5.04847
GhM_A08G1037	Organic cation/carnitine transporter 7	A08:23714100	intergenic;GhM_A08G1037(dist=145627),GhM_A08G1038(dist=330743)	G	T	-	-	5.58769	-
GhM_A08G1037	Organic cation/carnitine transporter 7	A08:23778624	intergenic;GhM_A08G1037(dist=210151),GhM_A08G1038(dist=266219)	A	G	-	-	-	5.86838
GhM_A08G1038	Pyruvate kinase, cytosolic isozyme	A08:23778624	intergenic;GhM_A08G1037(dist=210151),GhM_A08G1038(dist=266219)	A	G	-	-	-	5.86838
GhM_A08G1038	Pyruvate kinase, cytosolic isozyme	A08:24001477	intergenic;GhM_A08G1037(dist=433004),GhM_A08G1038(dist=43366)	T	C	-	-	-	5.62173
GhM_A08G1038	Pyruvate kinase, cytosolic isozyme	A08:24206904	intergenic;GhM_A08G1040(dist=39568),GhM_A08G1041(dist=50617)	T	C	-	-	5.77446	-
GhM_A08G1039	GhM_A08G1039	A08:24001477	intergenic;GhM_A08G1037(dist=433004),GhM_A08G1038(dist=43366)	T	C	-	-	-	5.62173
GhM_A08G1039	GhM_A08G1039	A08:24206904	intergenic;GhM_A08G1040(dist=39568),GhM_A08G1041(dist=50617)	T	C	-	-	5.77446	-
GhM_A08G1039	GhM_A08G1039	A08:24400254	intergenic;GhM_A08G1041(dist=136362),GhM_A08G1042(dist=84565)	T	G	-	-	-	5.2261
GhM_A08G1039	GhM_A08G1039	A08:24418684	intergenic;GhM_A08G1041(dist=154792),GhM_A08G1042(dist=66135)	T	C	-	-	-	5.0756
GhM_A08G1039	GhM_A08G1039	A08:24461121	intergenic;GhM_A08G1041(dist=197229),GhM_A08G1042(dist=23698)	G	T	-	-	-	5.44109
GhM_A08G1040	Nuclear pore complex protein NUP214	A08:24001477	intergenic;GhM_A08G1037(dist=433004),GhM_A08G1038(dist=43366)	T	C	-	-	-	5.62173
GhM_A08G1040	Nuclear pore complex protein NUP214	A08:24206904	intergenic;GhM_A08G1040(dist=39568),GhM_A08G1041(dist=50617)	T	C	-	-	5.77446	-
GhM_A08G1040	Nuclear pore complex protein NUP214	A08:24400254	intergenic;GhM_A08G1041(dist=136362),GhM_A08G1042(dist=84565)	T	G	-	-	-	5.2261
GhM_A08G1040	Nuclear pore complex protein NUP214	A08:24418684	intergenic;GhM_A08G1041(dist=154792),GhM_A08G1042(dist=66135)	T	C	-	-	-	5.0756
GhM_A08G1040	Nuclear pore complex protein NUP214	A08:24461121	intergenic;GhM_A08G1041(dist=197229),GhM_A08G1042(dist=23698)	G	T	-	-	-	5.44109
GhM_A08G1041	Kinesin-like protein KIN-14T	A08:24001477	intergenic;GhM_A08G1037(dist=433004),GhM_A08G1038(dist=43366)	T	C	-	-	-	5.62173
GhM_A08G1041	Kinesin-like protein KIN-14T	A08:24206904	intergenic;GhM_A08G1040(dist=39568),GhM_A08G1041(dist=50617)	T	C	-	-	5.77446	-
GhM_A08G1041	Kinesin-like protein KIN-14T	A08:24400254	intergenic;GhM_A08G1041(dist=136362),GhM_A08G1042(dist=84565)	T	G	-	-	-	5.2261
GhM_A08G1041	Kinesin-like protein KIN-14T	A08:24418684	intergenic;GhM_A08G1041(dist=154792),GhM_A08G1042(dist=66135)	T	C	-	-	-	5.0756
GhM_A08G1041	Kinesin-like protein KIN-14T	A08:24461121	intergenic;GhM_A08G1041(dist=197229),GhM_A08G1042(dist=23698)	G	T	-	-	-	5.44109
GhM_A08G1041	Kinesin-like protein KIN-14T	A08:24567239	intergenic;GhM_A08G1045(dist=68055),GhM_A08G1046(dist=169404)	A	G	-	-	-	5.97058
GhM_A08G1042	bZIP transcription factor 50	A08:24206904	intergenic;GhM_A08G1040(dist=39568),GhM_A08G1041(dist=50617)	T	C	-	-	5.77446	-
GhM_A08G1042	bZIP transcription factor 50	A08:24400254	intergenic;GhM_A08G1041(dist=136362),GhM_A08G1042(dist=84565)	T	G	-	-	-	5.2261
GhM_A08G1042	bZIP transcription factor 50	A08:24418684	intergenic;GhM_A08G1041(dist=154792),GhM_A08G1042(dist=66135)	T	C	-	-	-	5.0756
GhM_A08G1042	bZIP transcription factor 50	A08:24461121	intergenic;GhM_A08G1041(dist=197229),GhM_A08G1042(dist=23698)	G	T	-	-	-	5.44109
GhM_A08G1042	bZIP transcription factor 50	A08:24567239	intergenic;GhM_A08G1045(dist=68055),GhM_A08G1046(dist=169404)	A	G	-	-	-	5.97058
GhM_A08G1042	bZIP transcription factor 50	A08:24597911	intergenic;GhM_A08G1045(dist=98727),GhM_A08G1046(dist=138732)	C	T	-	-	-	5.80184
GhM_A08G1042	bZIP transcription factor 50	A08:24598967	intergenic;GhM_A08G1045(dist=99783),GhM_A08G1046(dist=137676)	C	T	-	-	-	5.61389
GhM_A08G1042	bZIP transcription factor 50	A08:24642413	intergenic;GhM_A08G1045(dist=143229),GhM_A08G1046(dist=94230)	A	G	-	-	-	5.19956
GhM_A08G1042	bZIP transcription factor 50	A08:24678508	intergenic;GhM_A08G1045(dist=179324),GhM_A08G1046(dist=58135)	A	G	-	-	-	5.70525
GhM_A08G1042	bZIP transcription factor 50	A08:24730511	intergenic;GhM_A08G1045(dist=231327),GhM_A08G1046(dist=6132)	C	T	-	-	-	5.67383
GhM_A08G1042	bZIP transcription factor 50	A08:24730715	intergenic;GhM_A08G1045(dist=231531),GhM_A08G1046(dist=5928)	C	A	-	-	-	5.35632
GhM_A08G1042	bZIP transcription factor 50	A08:24795272	intergenic;GhM_A08G1046(dist=57521),GhM_A08G1047(dist=59934)	C	T	-	-	-	6.68173
GhM_A08G1043	Pentatricopeptide repeat-containing protein At5g66520	A08:24206904	intergenic;GhM_A08G1040(dist=39568),GhM_A08G1041(dist=50617)	T	C	-	-	5.77446	-
GhM_A08G1043	Pentatricopeptide repeat-containing protein At5g66520	A08:24400254	intergenic;GhM_A08G1041(dist=136362),GhM_A08G1042(dist=84565)	T	G	-	-	-	5.2261
GhM_A08G1043	Pentatricopeptide repeat-containing protein At5g66520	A08:24418684	intergenic;GhM_A08G1041(dist=154792),GhM_A08G1042(dist=66135)	T	C	-	-	-	5.0756
GhM_A08G1043	Pentatricopeptide repeat-containing protein At5g66520	A08:24461121	intergenic;GhM_A08G1041(dist=197229),GhM_A08G1042(dist=23698)	G	T	-	-	-	5.44109
GhM_A08G1043	Pentatricopeptide repeat-containing protein At5g66520	A08:24567239	intergenic;GhM_A08G1045(dist=68055),GhM_A08G1046(dist=169404)	A	G	-	-	-	5.97058
GhM_A08G1043	Pentatricopeptide repeat-containing protein At5g66520	A08:24597911	intergenic;GhM_A08G1045(dist=98727),GhM_A08G1046(dist=138732)	C	T	-	-	-	5.80184
GhM_A08G1043	Pentatricopeptide repeat-containing protein At5g66520	A08:24598967	intergenic;GhM_A08G1045(dist=99783),GhM_A08G1046(dist=137676)	C	T	-	-	-	5.61389
GhM_A08G1043	Pentatricopeptide repeat-containing protein At5g66520	A08:24642413	intergenic;GhM_A08G1045(dist=143229),GhM_A08G1046(dist=94230)	A	G	-	-	-	5.19956
GhM_A08G1043	Pentatricopeptide repeat-containing protein At5g66520	A08:24678508	intergenic;GhM_A08G1045(dist=179324),GhM_A08G1046(dist=58135)	A	G	-	-	-	5.70525
GhM_A08G1043	Pentatricopeptide repeat-containing protein At5g66520	A08:24730511	intergenic;GhM_A08G1045(dist=231327),GhM_A08G1046(dist=6132)	C	T	-	-	-	5.67383
GhM_A08G1043	Pentatricopeptide repeat-containing protein At5g66520	A08:24730715	intergenic;GhM_A08G1045(dist=231531),GhM_A08G1046(dist=5928)	C	A	-	-	-	5.35632
GhM_A08G1043	Pentatricopeptide repeat-containing protein At5g66520	A08:24795272	intergenic;GhM_A08G1046(dist=57521),GhM_A08G1047(dist=59934)	C	T	-	-	-	6.68173
GhM_A08G1044	Pentatricopeptide repeat-containing protein At5g66520	A08:24206904	intergenic;GhM_A08G1040(dist=39568),GhM_A08G1041(dist=50617)	T	C	-	-	5.77446	-
GhM_A08G1044	Pentatricopeptide repeat-containing protein At5g66520	A08:24400254	intergenic;GhM_A08G1041(dist=136362),GhM_A08G1042(dist=84565)	T	G	-	-	-	5.2261
GhM_A08G1044	Pentatricopeptide repeat-containing protein At5g66520	A08:24418684	intergenic;GhM_A08G1041(dist=154792),GhM_A08G1042(dist=66135)	T	C	-	-	-	5.0756
GhM_A08G1044	Pentatricopeptide repeat-containing protein At5g66520	A08:24461121	intergenic;GhM_A08G1041(dist=197229),GhM_A08G1042(dist=23698)	G	T	-	-	-	5.44109
GhM_A08G1044	Pentatricopeptide repeat-containing protein At5g66520	A08:24567239	intergenic;GhM_A08G1045(dist=68055),GhM_A08G1046(dist=169404)	A	G	-	-	-	5.97058
GhM_A08G1044	Pentatricopeptide repeat-containing protein At5g66520	A08:24597911	intergenic;GhM_A08G1045(dist=98727),GhM_A08G1046(dist=138732)	C	T	-	-	-	5.80184
GhM_A08G1044	Pentatricopeptide repeat-containing protein At5g66520	A08:24598967	intergenic;GhM_A08G1045(dist=99783),GhM_A08G1046(dist=137676)	C	T	-	-	-	5.61389
GhM_A08G1044	Pentatricopeptide repeat-containing protein At5g66520	A08:24642413	intergenic;GhM_A08G1045(dist=143229),GhM_A08G1046(dist=94230)	A	G	-	-	-	5.19956
GhM_A08G1044	Pentatricopeptide repeat-containing protein At5g66520	A08:24678508	intergenic;GhM_A08G1045(dist=179324),GhM_A08G1046(dist=58135)	A	G	-	-	-	5.70525
GhM_A08G1044	Pentatricopeptide repeat-containing protein At5g66520	A08:24730511	intergenic;GhM_A08G1045(dist=231327),GhM_A08G1046(dist=6132)	C	T	-	-	-	5.67383
GhM_A08G1044	Pentatricopeptide repeat-containing protein At5g66520	A08:24730715	intergenic;GhM_A08G1045(dist=231531),GhM_A08G1046(dist=5928)	C	A	-	-	-	5.35632
GhM_A08G1044	Pentatricopeptide repeat-containing protein At5g66520	A08:24795272	intergenic;GhM_A08G1046(dist=57521),GhM_A08G1047(dist=59934)	C	T	-	-	-	6.68173
GhM_A08G1045	Glucan endo-1,3-beta-glucosidase 6	A08:24206904	intergenic;GhM_A08G1040(dist=39568),GhM_A08G1041(dist=50617)	T	C	-	-	5.77446	-
GhM_A08G1045	Glucan endo-1,3-beta-glucosidase 6	A08:24400254	intergenic;GhM_A08G1041(dist=136362),GhM_A08G1042(dist=84565)	T	G	-	-	-	5.2261
GhM_A08G1045	Glucan endo-1,3-beta-glucosidase 6	A08:24418684	intergenic;GhM_A08G1041(dist=154792),GhM_A08G1042(dist=66135)	T	C	-	-	-	5.0756
GhM_A08G1045	Glucan endo-1,3-beta-glucosidase 6	A08:24461121	intergenic;GhM_A08G1041(dist=197229),GhM_A08G1042(dist=23698)	G	T	-	-	-	5.44109
GhM_A08G1045	Glucan endo-1,3-beta-glucosidase 6	A08:24567239	intergenic;GhM_A08G1045(dist=68055),GhM_A08G1046(dist=169404)	A	G	-	-	-	5.97058
GhM_A08G1045	Glucan endo-1,3-beta-glucosidase 6	A08:24597911	intergenic;GhM_A08G1045(dist=98727),GhM_A08G1046(dist=138732)	C	T	-	-	-	5.80184
GhM_A08G1045	Glucan endo-1,3-beta-glucosidase 6	A08:24598967	intergenic;GhM_A08G1045(dist=99783),GhM_A08G1046(dist=137676)	C	T	-	-	-	5.61389
GhM_A08G1045	Glucan endo-1,3-beta-glucosidase 6	A08:24642413	intergenic;GhM_A08G1045(dist=143229),GhM_A08G1046(dist=94230)	A	G	-	-	-	5.19956
GhM_A08G1045	Glucan endo-1,3-beta-glucosidase 6	A08:24678508	intergenic;GhM_A08G1045(dist=179324),GhM_A08G1046(dist=58135)	A	G	-	-	-	5.70525
GhM_A08G1045	Glucan endo-1,3-beta-glucosidase 6	A08:24730511	intergenic;GhM_A08G1045(dist=231327),GhM_A08G1046(dist=6132)	C	T	-	-	-	5.67383
GhM_A08G1045	Glucan endo-1,3-beta-glucosidase 6	A08:24730715	intergenic;GhM_A08G1045(dist=231531),GhM_A08G1046(dist=5928)	C	A	-	-	-	5.35632
GhM_A08G1045	Glucan endo-1,3-beta-glucosidase 6	A08:24795272	intergenic;GhM_A08G1046(dist=57521),GhM_A08G1047(dist=59934)	C	T	-	-	-	6.68173
GhM_A08G1046	GhM_A08G1046	A08:24418684	intergenic;GhM_A08G1041(dist=154792),GhM_A08G1042(dist=66135)	T	C	-	-	-	5.0756
GhM_A08G1046	GhM_A08G1046	A08:24461121	intergenic;GhM_A08G1041(dist=197229),GhM_A08G1042(dist=23698)	G	T	-	-	-	5.44109
GhM_A08G1046	GhM_A08G1046	A08:24567239	intergenic;GhM_A08G1045(dist=68055),GhM_A08G1046(dist=169404)	A	G	-	-	-	5.97058
GhM_A08G1046	GhM_A08G1046	A08:24597911	intergenic;GhM_A08G1045(dist=98727),GhM_A08G1046(dist=138732)	C	T	-	-	-	5.80184
GhM_A08G1046	GhM_A08G1046	A08:24598967	intergenic;GhM_A08G1045(dist=99783),GhM_A08G1046(dist=137676)	C	T	-	-	-	5.61389
GhM_A08G1046	GhM_A08G1046	A08:24642413	intergenic;GhM_A08G1045(dist=143229),GhM_A08G1046(dist=94230)	A	G	-	-	-	5.19956
GhM_A08G1046	GhM_A08G1046	A08:24678508	intergenic;GhM_A08G1045(dist=179324),GhM_A08G1046(dist=58135)	A	G	-	-	-	5.70525
GhM_A08G1046	GhM_A08G1046	A08:24730511	intergenic;GhM_A08G1045(dist=231327),GhM_A08G1046(dist=6132)	C	T	-	-	-	5.67383
GhM_A08G1046	GhM_A08G1046	A08:24730715	intergenic;GhM_A08G1045(dist=231531),GhM_A08G1046(dist=5928)	C	A	-	-	-	5.35632
GhM_A08G1046	GhM_A08G1046	A08:24795272	intergenic;GhM_A08G1046(dist=57521),GhM_A08G1047(dist=59934)	C	T	-	-	-	6.68173
GhM_A08G1046	GhM_A08G1046	A08:25022911	intergenic;GhM_A08G1048(dist=103965),GhM_A08G1049(dist=165611)	C	A	-	-	-	6.79564
GhM_A08G1047	GhM_A08G1047	A08:24567239	intergenic;GhM_A08G1045(dist=68055),GhM_A08G1046(dist=169404)	A	G	-	-	-	5.97058
GhM_A08G1047	GhM_A08G1047	A08:24597911	intergenic;GhM_A08G1045(dist=98727),GhM_A08G1046(dist=138732)	C	T	-	-	-	5.80184
GhM_A08G1047	GhM_A08G1047	A08:24598967	intergenic;GhM_A08G1045(dist=99783),GhM_A08G1046(dist=137676)	C	T	-	-	-	5.61389
GhM_A08G1047	GhM_A08G1047	A08:24642413	intergenic;GhM_A08G1045(dist=143229),GhM_A08G1046(dist=94230)	A	G	-	-	-	5.19956
GhM_A08G1047	GhM_A08G1047	A08:24678508	intergenic;GhM_A08G1045(dist=179324),GhM_A08G1046(dist=58135)	A	G	-	-	-	5.70525
GhM_A08G1047	GhM_A08G1047	A08:24730511	intergenic;GhM_A08G1045(dist=231327),GhM_A08G1046(dist=6132)	C	T	-	-	-	5.67383
GhM_A08G1047	GhM_A08G1047	A08:24730715	intergenic;GhM_A08G1045(dist=231531),GhM_A08G1046(dist=5928)	C	A	-	-	-	5.35632
GhM_A08G1047	GhM_A08G1047	A08:24795272	intergenic;GhM_A08G1046(dist=57521),GhM_A08G1047(dist=59934)	C	T	-	-	-	6.68173
GhM_A08G1047	GhM_A08G1047	A08:25022911	intergenic;GhM_A08G1048(dist=103965),GhM_A08G1049(dist=165611)	C	A	-	-	-	6.79564
GhM_A08G1047	GhM_A08G1047	A08:25156633	intergenic;GhM_A08G1048(dist=237687),GhM_A08G1049(dist=31889)	G	T	-	-	-	7.05043
GhM_A08G1048	L-ascorbate oxidase homolog	A08:24597911	intergenic;GhM_A08G1045(dist=98727),GhM_A08G1046(dist=138732)	C	T	-	-	-	5.80184
GhM_A08G1048	L-ascorbate oxidase homolog	A08:24598967	intergenic;GhM_A08G1045(dist=99783),GhM_A08G1046(dist=137676)	C	T	-	-	-	5.61389
GhM_A08G1048	L-ascorbate oxidase homolog	A08:24642413	intergenic;GhM_A08G1045(dist=143229),GhM_A08G1046(dist=94230)	A	G	-	-	-	5.19956
GhM_A08G1048	L-ascorbate oxidase homolog	A08:24678508	intergenic;GhM_A08G1045(dist=179324),GhM_A08G1046(dist=58135)	A	G	-	-	-	5.70525
GhM_A08G1048	L-ascorbate oxidase homolog	A08:24730511	intergenic;GhM_A08G1045(dist=231327),GhM_A08G1046(dist=6132)	C	T	-	-	-	5.67383
GhM_A08G1048	L-ascorbate oxidase homolog	A08:24730715	intergenic;GhM_A08G1045(dist=231531),GhM_A08G1046(dist=5928)	C	A	-	-	-	5.35632
GhM_A08G1048	L-ascorbate oxidase homolog	A08:24795272	intergenic;GhM_A08G1046(dist=57521),GhM_A08G1047(dist=59934)	C	T	-	-	-	6.68173
GhM_A08G1048	L-ascorbate oxidase homolog	A08:25022911	intergenic;GhM_A08G1048(dist=103965),GhM_A08G1049(dist=165611)	C	A	-	-	-	6.79564
GhM_A08G1048	L-ascorbate oxidase homolog	A08:25156633	intergenic;GhM_A08G1048(dist=237687),GhM_A08G1049(dist=31889)	G	T	-	-	-	7.05043
GhM_A08G1049	Oxysterol-binding protein-related protein 4C	A08:25022911	intergenic;GhM_A08G1048(dist=103965),GhM_A08G1049(dist=165611)	C	A	-	-	-	6.79564
GhM_A08G1049	Oxysterol-binding protein-related protein 4C	A08:25156633	intergenic;GhM_A08G1048(dist=237687),GhM_A08G1049(dist=31889)	G	T	-	-	-	7.05043
GhM_A08G1049	Oxysterol-binding protein-related protein 4C	A08:25279272	intergenic;GhM_A08G1051(dist=67173),GhM_A08G1052(dist=103372)	T	C	-	-	-	5.38834
GhM_A08G1049	Oxysterol-binding protein-related protein 4C	A08:25284722	intergenic;GhM_A08G1051(dist=72623),GhM_A08G1052(dist=97922)	T	A	-	-	6.17688	-
GhM_A08G1050	GhM_A08G1050	A08:25022911	intergenic;GhM_A08G1048(dist=103965),GhM_A08G1049(dist=165611)	C	A	-	-	-	6.79564
GhM_A08G1050	GhM_A08G1050	A08:25156633	intergenic;GhM_A08G1048(dist=237687),GhM_A08G1049(dist=31889)	G	T	-	-	-	7.05043
GhM_A08G1050	GhM_A08G1050	A08:25279272	intergenic;GhM_A08G1051(dist=67173),GhM_A08G1052(dist=103372)	T	C	-	-	-	5.38834
GhM_A08G1050	GhM_A08G1050	A08:25284722	intergenic;GhM_A08G1051(dist=72623),GhM_A08G1052(dist=97922)	T	A	-	-	6.17688	-
GhM_A08G1051	Cadmium/zinc-transporting ATPase HMA2	A08:25022911	intergenic;GhM_A08G1048(dist=103965),GhM_A08G1049(dist=165611)	C	A	-	-	-	6.79564
GhM_A08G1051	Cadmium/zinc-transporting ATPase HMA2	A08:25156633	intergenic;GhM_A08G1048(dist=237687),GhM_A08G1049(dist=31889)	G	T	-	-	-	7.05043
GhM_A08G1051	Cadmium/zinc-transporting ATPase HMA2	A08:25279272	intergenic;GhM_A08G1051(dist=67173),GhM_A08G1052(dist=103372)	T	C	-	-	-	5.38834
GhM_A08G1051	Cadmium/zinc-transporting ATPase HMA2	A08:25284722	intergenic;GhM_A08G1051(dist=72623),GhM_A08G1052(dist=97922)	T	A	-	-	6.17688	-
GhM_A08G1052	GhM_A08G1052	A08:25156633	intergenic;GhM_A08G1048(dist=237687),GhM_A08G1049(dist=31889)	G	T	-	-	-	7.05043
GhM_A08G1052	GhM_A08G1052	A08:25279272	intergenic;GhM_A08G1051(dist=67173),GhM_A08G1052(dist=103372)	T	C	-	-	-	5.38834
GhM_A08G1052	GhM_A08G1052	A08:25284722	intergenic;GhM_A08G1051(dist=72623),GhM_A08G1052(dist=97922)	T	A	-	-	6.17688	-
GhM_A08G1052	GhM_A08G1052	A08:25663945	intergenic;GhM_A08G1052(dist=281048),GhM_A08G1053(dist=158562)	G	A	-	-	-	5.95101
GhM_A08G1053	UPF0690 protein C1orf52 homolog	A08:25663945	intergenic;GhM_A08G1052(dist=281048),GhM_A08G1053(dist=158562)	G	A	-	-	-	5.95101
GhM_A08G1053	UPF0690 protein C1orf52 homolog	A08:25853446	intergenic;GhM_A08G1053(dist=29320),GhM_A08G1054(dist=7900)	T	C	-	-	-	6.8041
GhM_A08G1053	UPF0690 protein C1orf52 homolog	A08:25853452	intergenic;GhM_A08G1053(dist=29326),GhM_A08G1054(dist=7894)	T	C	-	-	-	5.93449
GhM_A08G1053	UPF0690 protein C1orf52 homolog	A08:25930645	intergenic;GhM_A08G1055(dist=43416),GhM_A08G1056(dist=61242)	C	T	-	-	-	5.08515
GhM_A08G1053	UPF0690 protein C1orf52 homolog	A08:26143777	intergenic;GhM_A08G1056(dist=149359),GhM_A08G1057(dist=157802)	A	T	-	-	-	5.28251
GhM_A08G1053	UPF0690 protein C1orf52 homolog	A08:26143800	intergenic;GhM_A08G1056(dist=149382),GhM_A08G1057(dist=157779)	A	G	-	-	-	5.45252
GhM_A08G1054	Protein SET DOMAIN GROUP 40	A08:25663945	intergenic;GhM_A08G1052(dist=281048),GhM_A08G1053(dist=158562)	G	A	-	-	-	5.95101
GhM_A08G1054	Protein SET DOMAIN GROUP 40	A08:25853446	intergenic;GhM_A08G1053(dist=29320),GhM_A08G1054(dist=7900)	T	C	-	-	-	6.8041
GhM_A08G1054	Protein SET DOMAIN GROUP 40	A08:25853452	intergenic;GhM_A08G1053(dist=29326),GhM_A08G1054(dist=7894)	T	C	-	-	-	5.93449
GhM_A08G1054	Protein SET DOMAIN GROUP 40	A08:25930645	intergenic;GhM_A08G1055(dist=43416),GhM_A08G1056(dist=61242)	C	T	-	-	-	5.08515
GhM_A08G1054	Protein SET DOMAIN GROUP 40	A08:26143777	intergenic;GhM_A08G1056(dist=149359),GhM_A08G1057(dist=157802)	A	T	-	-	-	5.28251
GhM_A08G1054	Protein SET DOMAIN GROUP 40	A08:26143800	intergenic;GhM_A08G1056(dist=149382),GhM_A08G1057(dist=157779)	A	G	-	-	-	5.45252
GhM_A08G1054	Protein SET DOMAIN GROUP 40	A08:26196930	intergenic;GhM_A08G1056(dist=202512),GhM_A08G1057(dist=104649)	T	C	-	-	-	6.18364
GhM_A08G1055	IRK-interacting protein	A08:25663945	intergenic;GhM_A08G1052(dist=281048),GhM_A08G1053(dist=158562)	G	A	-	-	-	5.95101
GhM_A08G1055	IRK-interacting protein	A08:25853446	intergenic;GhM_A08G1053(dist=29320),GhM_A08G1054(dist=7900)	T	C	-	-	-	6.8041
GhM_A08G1055	IRK-interacting protein	A08:25853452	intergenic;GhM_A08G1053(dist=29326),GhM_A08G1054(dist=7894)	T	C	-	-	-	5.93449
GhM_A08G1055	IRK-interacting protein	A08:25930645	intergenic;GhM_A08G1055(dist=43416),GhM_A08G1056(dist=61242)	C	T	-	-	-	5.08515
GhM_A08G1055	IRK-interacting protein	A08:26143777	intergenic;GhM_A08G1056(dist=149359),GhM_A08G1057(dist=157802)	A	T	-	-	-	5.28251
GhM_A08G1055	IRK-interacting protein	A08:26143800	intergenic;GhM_A08G1056(dist=149382),GhM_A08G1057(dist=157779)	A	G	-	-	-	5.45252
GhM_A08G1055	IRK-interacting protein	A08:26196930	intergenic;GhM_A08G1056(dist=202512),GhM_A08G1057(dist=104649)	T	C	-	-	-	6.18364
GhM_A08G1056	mRNA cap guanine-N7 methyltransferase 2	A08:25853446	intergenic;GhM_A08G1053(dist=29320),GhM_A08G1054(dist=7900)	T	C	-	-	-	6.8041
GhM_A08G1056	mRNA cap guanine-N7 methyltransferase 2	A08:25853452	intergenic;GhM_A08G1053(dist=29326),GhM_A08G1054(dist=7894)	T	C	-	-	-	5.93449
GhM_A08G1056	mRNA cap guanine-N7 methyltransferase 2	A08:25930645	intergenic;GhM_A08G1055(dist=43416),GhM_A08G1056(dist=61242)	C	T	-	-	-	5.08515
GhM_A08G1056	mRNA cap guanine-N7 methyltransferase 2	A08:26143777	intergenic;GhM_A08G1056(dist=149359),GhM_A08G1057(dist=157802)	A	T	-	-	-	5.28251
GhM_A08G1056	mRNA cap guanine-N7 methyltransferase 2	A08:26143800	intergenic;GhM_A08G1056(dist=149382),GhM_A08G1057(dist=157779)	A	G	-	-	-	5.45252
GhM_A08G1056	mRNA cap guanine-N7 methyltransferase 2	A08:26196930	intergenic;GhM_A08G1056(dist=202512),GhM_A08G1057(dist=104649)	T	C	-	-	-	6.18364
GhM_A08G1056	mRNA cap guanine-N7 methyltransferase 2	A08:26306150	intergenic;GhM_A08G1057(dist=2679),GhM_A08G1058(dist=101398)	T	A	-	-	-	5.34144
GhM_A08G1056	mRNA cap guanine-N7 methyltransferase 2	A08:26306796	intergenic;GhM_A08G1057(dist=3325),GhM_A08G1058(dist=100752)	C	A	-	-	-	6.67461
GhM_A08G1057	GDSL esterase/lipase At1g29660	A08:26143777	intergenic;GhM_A08G1056(dist=149359),GhM_A08G1057(dist=157802)	A	T	-	-	-	5.28251
GhM_A08G1057	GDSL esterase/lipase At1g29660	A08:26143800	intergenic;GhM_A08G1056(dist=149382),GhM_A08G1057(dist=157779)	A	G	-	-	-	5.45252
GhM_A08G1057	GDSL esterase/lipase At1g29660	A08:26196930	intergenic;GhM_A08G1056(dist=202512),GhM_A08G1057(dist=104649)	T	C	-	-	-	6.18364
GhM_A08G1057	GDSL esterase/lipase At1g29660	A08:26306150	intergenic;GhM_A08G1057(dist=2679),GhM_A08G1058(dist=101398)	T	A	-	-	-	5.34144
GhM_A08G1057	GDSL esterase/lipase At1g29660	A08:26306796	intergenic;GhM_A08G1057(dist=3325),GhM_A08G1058(dist=100752)	C	A	-	-	-	6.67461
GhM_A08G1057	GDSL esterase/lipase At1g29660	A08:26323964	intergenic;GhM_A08G1057(dist=20493),GhM_A08G1058(dist=83584)	A	T	-	-	-	5.266
GhM_A08G1057	GDSL esterase/lipase At1g29660	A08:26381393	intergenic;GhM_A08G1057(dist=77922),GhM_A08G1058(dist=26155)	G	C	-	-	5.13477	-
GhM_A08G1057	GDSL esterase/lipase At1g29660	A08:26535914	intergenic;GhM_A08G1060(dist=79727),GhM_A08G1061(dist=12475)	C	A	-	-	-	5.0445
GhM_A08G1058	Peroxidase 16	A08:26143777	intergenic;GhM_A08G1056(dist=149359),GhM_A08G1057(dist=157802)	A	T	-	-	-	5.28251
GhM_A08G1058	Peroxidase 16	A08:26143800	intergenic;GhM_A08G1056(dist=149382),GhM_A08G1057(dist=157779)	A	G	-	-	-	5.45252
GhM_A08G1058	Peroxidase 16	A08:26196930	intergenic;GhM_A08G1056(dist=202512),GhM_A08G1057(dist=104649)	T	C	-	-	-	6.18364
GhM_A08G1058	Peroxidase 16	A08:26306150	intergenic;GhM_A08G1057(dist=2679),GhM_A08G1058(dist=101398)	T	A	-	-	-	5.34144
GhM_A08G1058	Peroxidase 16	A08:26306796	intergenic;GhM_A08G1057(dist=3325),GhM_A08G1058(dist=100752)	C	A	-	-	-	6.67461
GhM_A08G1058	Peroxidase 16	A08:26323964	intergenic;GhM_A08G1057(dist=20493),GhM_A08G1058(dist=83584)	A	T	-	-	-	5.266
GhM_A08G1058	Peroxidase 16	A08:26381393	intergenic;GhM_A08G1057(dist=77922),GhM_A08G1058(dist=26155)	G	C	-	-	5.13477	-
GhM_A08G1058	Peroxidase 16	A08:26535914	intergenic;GhM_A08G1060(dist=79727),GhM_A08G1061(dist=12475)	C	A	-	-	-	5.0445
GhM_A08G1058	Peroxidase 16	A08:26634760	intergenic;GhM_A08G1062(dist=82299),GhM_A08G1063(dist=137658)	T	C	-	-	-	6.4982
GhM_A08G1058	Peroxidase 16	A08:26718465	intergenic;GhM_A08G1062(dist=166004),GhM_A08G1063(dist=53953)	A	C	-	-	-	7.69165
GhM_A08G1059	GhM_A08G1059	A08:26143777	intergenic;GhM_A08G1056(dist=149359),GhM_A08G1057(dist=157802)	A	T	-	-	-	5.28251
GhM_A08G1059	GhM_A08G1059	A08:26143800	intergenic;GhM_A08G1056(dist=149382),GhM_A08G1057(dist=157779)	A	G	-	-	-	5.45252
GhM_A08G1059	GhM_A08G1059	A08:26196930	intergenic;GhM_A08G1056(dist=202512),GhM_A08G1057(dist=104649)	T	C	-	-	-	6.18364
GhM_A08G1059	GhM_A08G1059	A08:26306150	intergenic;GhM_A08G1057(dist=2679),GhM_A08G1058(dist=101398)	T	A	-	-	-	5.34144
GhM_A08G1059	GhM_A08G1059	A08:26306796	intergenic;GhM_A08G1057(dist=3325),GhM_A08G1058(dist=100752)	C	A	-	-	-	6.67461
GhM_A08G1059	GhM_A08G1059	A08:26323964	intergenic;GhM_A08G1057(dist=20493),GhM_A08G1058(dist=83584)	A	T	-	-	-	5.266
GhM_A08G1059	GhM_A08G1059	A08:26381393	intergenic;GhM_A08G1057(dist=77922),GhM_A08G1058(dist=26155)	G	C	-	-	5.13477	-
GhM_A08G1059	GhM_A08G1059	A08:26535914	intergenic;GhM_A08G1060(dist=79727),GhM_A08G1061(dist=12475)	C	A	-	-	-	5.0445
GhM_A08G1059	GhM_A08G1059	A08:26634760	intergenic;GhM_A08G1062(dist=82299),GhM_A08G1063(dist=137658)	T	C	-	-	-	6.4982
GhM_A08G1059	GhM_A08G1059	A08:26718465	intergenic;GhM_A08G1062(dist=166004),GhM_A08G1063(dist=53953)	A	C	-	-	-	7.69165
GhM_A08G1060	GhM_A08G1060	A08:26143777	intergenic;GhM_A08G1056(dist=149359),GhM_A08G1057(dist=157802)	A	T	-	-	-	5.28251
GhM_A08G1060	GhM_A08G1060	A08:26143800	intergenic;GhM_A08G1056(dist=149382),GhM_A08G1057(dist=157779)	A	G	-	-	-	5.45252
GhM_A08G1060	GhM_A08G1060	A08:26196930	intergenic;GhM_A08G1056(dist=202512),GhM_A08G1057(dist=104649)	T	C	-	-	-	6.18364
GhM_A08G1060	GhM_A08G1060	A08:26306150	intergenic;GhM_A08G1057(dist=2679),GhM_A08G1058(dist=101398)	T	A	-	-	-	5.34144
GhM_A08G1060	GhM_A08G1060	A08:26306796	intergenic;GhM_A08G1057(dist=3325),GhM_A08G1058(dist=100752)	C	A	-	-	-	6.67461
GhM_A08G1060	GhM_A08G1060	A08:26323964	intergenic;GhM_A08G1057(dist=20493),GhM_A08G1058(dist=83584)	A	T	-	-	-	5.266
GhM_A08G1060	GhM_A08G1060	A08:26381393	intergenic;GhM_A08G1057(dist=77922),GhM_A08G1058(dist=26155)	G	C	-	-	5.13477	-
GhM_A08G1060	GhM_A08G1060	A08:26535914	intergenic;GhM_A08G1060(dist=79727),GhM_A08G1061(dist=12475)	C	A	-	-	-	5.0445
GhM_A08G1060	GhM_A08G1060	A08:26634760	intergenic;GhM_A08G1062(dist=82299),GhM_A08G1063(dist=137658)	T	C	-	-	-	6.4982
GhM_A08G1060	GhM_A08G1060	A08:26718465	intergenic;GhM_A08G1062(dist=166004),GhM_A08G1063(dist=53953)	A	C	-	-	-	7.69165
GhM_A08G1061	GhM_A08G1061	A08:26306150	intergenic;GhM_A08G1057(dist=2679),GhM_A08G1058(dist=101398)	T	A	-	-	-	5.34144
GhM_A08G1061	GhM_A08G1061	A08:26306796	intergenic;GhM_A08G1057(dist=3325),GhM_A08G1058(dist=100752)	C	A	-	-	-	6.67461
GhM_A08G1061	GhM_A08G1061	A08:26323964	intergenic;GhM_A08G1057(dist=20493),GhM_A08G1058(dist=83584)	A	T	-	-	-	5.266
GhM_A08G1061	GhM_A08G1061	A08:26381393	intergenic;GhM_A08G1057(dist=77922),GhM_A08G1058(dist=26155)	G	C	-	-	5.13477	-
GhM_A08G1061	GhM_A08G1061	A08:26535914	intergenic;GhM_A08G1060(dist=79727),GhM_A08G1061(dist=12475)	C	A	-	-	-	5.0445
GhM_A08G1061	GhM_A08G1061	A08:26634760	intergenic;GhM_A08G1062(dist=82299),GhM_A08G1063(dist=137658)	T	C	-	-	-	6.4982
GhM_A08G1061	GhM_A08G1061	A08:26718465	intergenic;GhM_A08G1062(dist=166004),GhM_A08G1063(dist=53953)	A	C	-	-	-	7.69165
GhM_A08G1061	GhM_A08G1061	A08:26804447	intergenic;GhM_A08G1063(dist=31845),GhM_A08G1064(dist=127977)	T	C	-	-	-	5.83437
GhM_A08G1061	GhM_A08G1061	A08:26815580	intergenic;GhM_A08G1063(dist=42978),GhM_A08G1064(dist=116844)	T	C	-	-	-	8.32186
GhM_A08G1061	GhM_A08G1061	A08:26856555	intergenic;GhM_A08G1063(dist=83953),GhM_A08G1064(dist=75869)	T	A	-	-	-	5.10675
GhM_A08G1062	GhM_A08G1062	A08:26306150	intergenic;GhM_A08G1057(dist=2679),GhM_A08G1058(dist=101398)	T	A	-	-	-	5.34144
GhM_A08G1062	GhM_A08G1062	A08:26306796	intergenic;GhM_A08G1057(dist=3325),GhM_A08G1058(dist=100752)	C	A	-	-	-	6.67461
GhM_A08G1062	GhM_A08G1062	A08:26323964	intergenic;GhM_A08G1057(dist=20493),GhM_A08G1058(dist=83584)	A	T	-	-	-	5.266
GhM_A08G1062	GhM_A08G1062	A08:26381393	intergenic;GhM_A08G1057(dist=77922),GhM_A08G1058(dist=26155)	G	C	-	-	5.13477	-
GhM_A08G1062	GhM_A08G1062	A08:26535914	intergenic;GhM_A08G1060(dist=79727),GhM_A08G1061(dist=12475)	C	A	-	-	-	5.0445
GhM_A08G1062	GhM_A08G1062	A08:26634760	intergenic;GhM_A08G1062(dist=82299),GhM_A08G1063(dist=137658)	T	C	-	-	-	6.4982
GhM_A08G1062	GhM_A08G1062	A08:26718465	intergenic;GhM_A08G1062(dist=166004),GhM_A08G1063(dist=53953)	A	C	-	-	-	7.69165
GhM_A08G1062	GhM_A08G1062	A08:26804447	intergenic;GhM_A08G1063(dist=31845),GhM_A08G1064(dist=127977)	T	C	-	-	-	5.83437
GhM_A08G1062	GhM_A08G1062	A08:26815580	intergenic;GhM_A08G1063(dist=42978),GhM_A08G1064(dist=116844)	T	C	-	-	-	8.32186
GhM_A08G1062	GhM_A08G1062	A08:26856555	intergenic;GhM_A08G1063(dist=83953),GhM_A08G1064(dist=75869)	T	A	-	-	-	5.10675
GhM_A08G1063	GhM_A08G1063	A08:26535914	intergenic;GhM_A08G1060(dist=79727),GhM_A08G1061(dist=12475)	C	A	-	-	-	5.0445
GhM_A08G1063	GhM_A08G1063	A08:26634760	intergenic;GhM_A08G1062(dist=82299),GhM_A08G1063(dist=137658)	T	C	-	-	-	6.4982
GhM_A08G1063	GhM_A08G1063	A08:26718465	intergenic;GhM_A08G1062(dist=166004),GhM_A08G1063(dist=53953)	A	C	-	-	-	7.69165
GhM_A08G1063	GhM_A08G1063	A08:26804447	intergenic;GhM_A08G1063(dist=31845),GhM_A08G1064(dist=127977)	T	C	-	-	-	5.83437
GhM_A08G1063	GhM_A08G1063	A08:26815580	intergenic;GhM_A08G1063(dist=42978),GhM_A08G1064(dist=116844)	T	C	-	-	-	8.32186
GhM_A08G1063	GhM_A08G1063	A08:26856555	intergenic;GhM_A08G1063(dist=83953),GhM_A08G1064(dist=75869)	T	A	-	-	-	5.10675
GhM_A08G1063	GhM_A08G1063	A08:26911877	intergenic;GhM_A08G1063(dist=139275),GhM_A08G1064(dist=20547)	C	T	-	-	-	5.80313
GhM_A08G1063	GhM_A08G1063	A08:26911955	intergenic;GhM_A08G1063(dist=139353),GhM_A08G1064(dist=20469)	T	C	-	-	-	5.29581
GhM_A08G1063	GhM_A08G1063	A08:27026627	intergenic;GhM_A08G1064(dist=91109),GhM_A08G1065(dist=232258)	A	C	-	-	5.24964	-
GhM_A08G1064	GhM_A08G1064	A08:26634760	intergenic;GhM_A08G1062(dist=82299),GhM_A08G1063(dist=137658)	T	C	-	-	-	6.4982
GhM_A08G1064	GhM_A08G1064	A08:26718465	intergenic;GhM_A08G1062(dist=166004),GhM_A08G1063(dist=53953)	A	C	-	-	-	7.69165
GhM_A08G1064	GhM_A08G1064	A08:26804447	intergenic;GhM_A08G1063(dist=31845),GhM_A08G1064(dist=127977)	T	C	-	-	-	5.83437
GhM_A08G1064	GhM_A08G1064	A08:26815580	intergenic;GhM_A08G1063(dist=42978),GhM_A08G1064(dist=116844)	T	C	-	-	-	8.32186
GhM_A08G1064	GhM_A08G1064	A08:26856555	intergenic;GhM_A08G1063(dist=83953),GhM_A08G1064(dist=75869)	T	A	-	-	-	5.10675
GhM_A08G1064	GhM_A08G1064	A08:26911877	intergenic;GhM_A08G1063(dist=139275),GhM_A08G1064(dist=20547)	C	T	-	-	-	5.80313
GhM_A08G1064	GhM_A08G1064	A08:26911955	intergenic;GhM_A08G1063(dist=139353),GhM_A08G1064(dist=20469)	T	C	-	-	-	5.29581
GhM_A08G1064	GhM_A08G1064	A08:27026627	intergenic;GhM_A08G1064(dist=91109),GhM_A08G1065(dist=232258)	A	C	-	-	5.24964	-
GhM_A08G1065	GhM_A08G1065	A08:27026627	intergenic;GhM_A08G1064(dist=91109),GhM_A08G1065(dist=232258)	A	C	-	-	5.24964	-
GhM_A08G1065	GhM_A08G1065	A08:27330392	intergenic;GhM_A08G1065(dist=68228),GhM_A08G1066(dist=64305)	A	C	-	-	5.19043	-
GhM_A08G1065	GhM_A08G1065	A08:27330999	intergenic;GhM_A08G1065(dist=68835),GhM_A08G1066(dist=63698)	A	G	-	-	-	5.90978
GhM_A08G1065	GhM_A08G1065	A08:27384425	intergenic;GhM_A08G1065(dist=122261),GhM_A08G1066(dist=10272)	T	C	-	-	-	6.23465
GhM_A08G1065	GhM_A08G1065	A08:27401679	intergenic;GhM_A08G1066(dist=6655),GhM_A08G1067(dist=35566)	C	A	-	-	-	5.33422
GhM_A08G1065	GhM_A08G1065	A08:27583028	intergenic;GhM_A08G1069(dist=60107),GhM_A08G1070(dist=332957)	C	T	-	-	-	6.16251
GhM_A08G1066	Probable receptor-like serine/threonine-protein kinase At5g57670	A08:27330392	intergenic;GhM_A08G1065(dist=68228),GhM_A08G1066(dist=64305)	A	C	-	-	5.19043	-
GhM_A08G1066	Probable receptor-like serine/threonine-protein kinase At5g57670	A08:27330999	intergenic;GhM_A08G1065(dist=68835),GhM_A08G1066(dist=63698)	A	G	-	-	-	5.90978
GhM_A08G1066	Probable receptor-like serine/threonine-protein kinase At5g57670	A08:27384425	intergenic;GhM_A08G1065(dist=122261),GhM_A08G1066(dist=10272)	T	C	-	-	-	6.23465
GhM_A08G1066	Probable receptor-like serine/threonine-protein kinase At5g57670	A08:27401679	intergenic;GhM_A08G1066(dist=6655),GhM_A08G1067(dist=35566)	C	A	-	-	-	5.33422
GhM_A08G1066	Probable receptor-like serine/threonine-protein kinase At5g57670	A08:27583028	intergenic;GhM_A08G1069(dist=60107),GhM_A08G1070(dist=332957)	C	T	-	-	-	6.16251
GhM_A08G1066	Probable receptor-like serine/threonine-protein kinase At5g57670	A08:27617987	intergenic;GhM_A08G1069(dist=95066),GhM_A08G1070(dist=297998)	C	T	-	-	-	6.60892
GhM_A08G1066	Probable receptor-like serine/threonine-protein kinase At5g57670	A08:27635811	intergenic;GhM_A08G1069(dist=112890),GhM_A08G1070(dist=280174)	T	C	-	-	5.45395	-
GhM_A08G1067	GhM_A08G1067	A08:27330392	intergenic;GhM_A08G1065(dist=68228),GhM_A08G1066(dist=64305)	A	C	-	-	5.19043	-
GhM_A08G1067	GhM_A08G1067	A08:27330999	intergenic;GhM_A08G1065(dist=68835),GhM_A08G1066(dist=63698)	A	G	-	-	-	5.90978
GhM_A08G1067	GhM_A08G1067	A08:27384425	intergenic;GhM_A08G1065(dist=122261),GhM_A08G1066(dist=10272)	T	C	-	-	-	6.23465
GhM_A08G1067	GhM_A08G1067	A08:27401679	intergenic;GhM_A08G1066(dist=6655),GhM_A08G1067(dist=35566)	C	A	-	-	-	5.33422
GhM_A08G1067	GhM_A08G1067	A08:27583028	intergenic;GhM_A08G1069(dist=60107),GhM_A08G1070(dist=332957)	C	T	-	-	-	6.16251
GhM_A08G1067	GhM_A08G1067	A08:27617987	intergenic;GhM_A08G1069(dist=95066),GhM_A08G1070(dist=297998)	C	T	-	-	-	6.60892
GhM_A08G1067	GhM_A08G1067	A08:27635811	intergenic;GhM_A08G1069(dist=112890),GhM_A08G1070(dist=280174)	T	C	-	-	5.45395	-
GhM_A08G1068	NAD-capped RNA hydrolase DXO1	A08:27330392	intergenic;GhM_A08G1065(dist=68228),GhM_A08G1066(dist=64305)	A	C	-	-	5.19043	-
GhM_A08G1068	NAD-capped RNA hydrolase DXO1	A08:27330999	intergenic;GhM_A08G1065(dist=68835),GhM_A08G1066(dist=63698)	A	G	-	-	-	5.90978
GhM_A08G1068	NAD-capped RNA hydrolase DXO1	A08:27384425	intergenic;GhM_A08G1065(dist=122261),GhM_A08G1066(dist=10272)	T	C	-	-	-	6.23465
GhM_A08G1068	NAD-capped RNA hydrolase DXO1	A08:27401679	intergenic;GhM_A08G1066(dist=6655),GhM_A08G1067(dist=35566)	C	A	-	-	-	5.33422
GhM_A08G1068	NAD-capped RNA hydrolase DXO1	A08:27583028	intergenic;GhM_A08G1069(dist=60107),GhM_A08G1070(dist=332957)	C	T	-	-	-	6.16251
GhM_A08G1068	NAD-capped RNA hydrolase DXO1	A08:27617987	intergenic;GhM_A08G1069(dist=95066),GhM_A08G1070(dist=297998)	C	T	-	-	-	6.60892
GhM_A08G1068	NAD-capped RNA hydrolase DXO1	A08:27635811	intergenic;GhM_A08G1069(dist=112890),GhM_A08G1070(dist=280174)	T	C	-	-	5.45395	-
GhM_A08G1069	AP2-like ethylene-responsive transcription factor AIL5	A08:27330392	intergenic;GhM_A08G1065(dist=68228),GhM_A08G1066(dist=64305)	A	C	-	-	5.19043	-
GhM_A08G1069	AP2-like ethylene-responsive transcription factor AIL5	A08:27330999	intergenic;GhM_A08G1065(dist=68835),GhM_A08G1066(dist=63698)	A	G	-	-	-	5.90978
GhM_A08G1069	AP2-like ethylene-responsive transcription factor AIL5	A08:27384425	intergenic;GhM_A08G1065(dist=122261),GhM_A08G1066(dist=10272)	T	C	-	-	-	6.23465
GhM_A08G1069	AP2-like ethylene-responsive transcription factor AIL5	A08:27401679	intergenic;GhM_A08G1066(dist=6655),GhM_A08G1067(dist=35566)	C	A	-	-	-	5.33422
GhM_A08G1069	AP2-like ethylene-responsive transcription factor AIL5	A08:27583028	intergenic;GhM_A08G1069(dist=60107),GhM_A08G1070(dist=332957)	C	T	-	-	-	6.16251
GhM_A08G1069	AP2-like ethylene-responsive transcription factor AIL5	A08:27617987	intergenic;GhM_A08G1069(dist=95066),GhM_A08G1070(dist=297998)	C	T	-	-	-	6.60892
GhM_A08G1069	AP2-like ethylene-responsive transcription factor AIL5	A08:27635811	intergenic;GhM_A08G1069(dist=112890),GhM_A08G1070(dist=280174)	T	C	-	-	5.45395	-
GhM_A08G1070	GhM_A08G1070	A08:27617987	intergenic;GhM_A08G1069(dist=95066),GhM_A08G1070(dist=297998)	C	T	-	-	-	6.60892
GhM_A08G1070	GhM_A08G1070	A08:27635811	intergenic;GhM_A08G1069(dist=112890),GhM_A08G1070(dist=280174)	T	C	-	-	5.45395	-
GhM_A08G1070	GhM_A08G1070	A08:27857249	intergenic;GhM_A08G1069(dist=334328),GhM_A08G1070(dist=58736)	T	G	-	-	-	5.42941
GhM_A08G1070	GhM_A08G1070	A08:27982794	intergenic;GhM_A08G1073(dist=6398),GhM_A08G1074(dist=65012)	T	C	-	-	-	5.03613
GhM_A08G1070	GhM_A08G1070	A08:27982800	intergenic;GhM_A08G1073(dist=6404),GhM_A08G1074(dist=65006)	A	G	-	-	-	5.14543
GhM_A08G1070	GhM_A08G1070	A08:28078250	intergenic;GhM_A08G1074(dist=30088),GhM_A08G1075(dist=65072)	A	G	-	-	-	5.51262
GhM_A08G1070	GhM_A08G1070	A08:28112089	intergenic;GhM_A08G1074(dist=63927),GhM_A08G1075(dist=31233)	G	A	-	-	-	5.45501
GhM_A08G1070	GhM_A08G1070	A08:28112193	intergenic;GhM_A08G1074(dist=64031),GhM_A08G1075(dist=31129)	A	G	-	-	-	5.86148
GhM_A08G1070	GhM_A08G1070	A08:28143813	intronic;GhM_A08G1075	G	C	-	-	-	5.06252
GhM_A08G1071	Retrovirus-related Pol polyprotein from transposon TNT 1-94	A08:27617987	intergenic;GhM_A08G1069(dist=95066),GhM_A08G1070(dist=297998)	C	T	-	-	-	6.60892
GhM_A08G1071	Retrovirus-related Pol polyprotein from transposon TNT 1-94	A08:27635811	intergenic;GhM_A08G1069(dist=112890),GhM_A08G1070(dist=280174)	T	C	-	-	5.45395	-
GhM_A08G1071	Retrovirus-related Pol polyprotein from transposon TNT 1-94	A08:27857249	intergenic;GhM_A08G1069(dist=334328),GhM_A08G1070(dist=58736)	T	G	-	-	-	5.42941
GhM_A08G1071	Retrovirus-related Pol polyprotein from transposon TNT 1-94	A08:27982794	intergenic;GhM_A08G1073(dist=6398),GhM_A08G1074(dist=65012)	T	C	-	-	-	5.03613
GhM_A08G1071	Retrovirus-related Pol polyprotein from transposon TNT 1-94	A08:27982800	intergenic;GhM_A08G1073(dist=6404),GhM_A08G1074(dist=65006)	A	G	-	-	-	5.14543
GhM_A08G1071	Retrovirus-related Pol polyprotein from transposon TNT 1-94	A08:28078250	intergenic;GhM_A08G1074(dist=30088),GhM_A08G1075(dist=65072)	A	G	-	-	-	5.51262
GhM_A08G1071	Retrovirus-related Pol polyprotein from transposon TNT 1-94	A08:28112089	intergenic;GhM_A08G1074(dist=63927),GhM_A08G1075(dist=31233)	G	A	-	-	-	5.45501
GhM_A08G1071	Retrovirus-related Pol polyprotein from transposon TNT 1-94	A08:28112193	intergenic;GhM_A08G1074(dist=64031),GhM_A08G1075(dist=31129)	A	G	-	-	-	5.86148
GhM_A08G1071	Retrovirus-related Pol polyprotein from transposon TNT 1-94	A08:28143813	intronic;GhM_A08G1075	G	C	-	-	-	5.06252
GhM_A08G1072	CBS domain-containing protein CBSX1, chloroplastic	A08:27617987	intergenic;GhM_A08G1069(dist=95066),GhM_A08G1070(dist=297998)	C	T	-	-	-	6.60892
GhM_A08G1072	CBS domain-containing protein CBSX1, chloroplastic	A08:27635811	intergenic;GhM_A08G1069(dist=112890),GhM_A08G1070(dist=280174)	T	C	-	-	5.45395	-
GhM_A08G1072	CBS domain-containing protein CBSX1, chloroplastic	A08:27857249	intergenic;GhM_A08G1069(dist=334328),GhM_A08G1070(dist=58736)	T	G	-	-	-	5.42941
GhM_A08G1072	CBS domain-containing protein CBSX1, chloroplastic	A08:27982794	intergenic;GhM_A08G1073(dist=6398),GhM_A08G1074(dist=65012)	T	C	-	-	-	5.03613
GhM_A08G1072	CBS domain-containing protein CBSX1, chloroplastic	A08:27982800	intergenic;GhM_A08G1073(dist=6404),GhM_A08G1074(dist=65006)	A	G	-	-	-	5.14543
GhM_A08G1072	CBS domain-containing protein CBSX1, chloroplastic	A08:28078250	intergenic;GhM_A08G1074(dist=30088),GhM_A08G1075(dist=65072)	A	G	-	-	-	5.51262
GhM_A08G1072	CBS domain-containing protein CBSX1, chloroplastic	A08:28112089	intergenic;GhM_A08G1074(dist=63927),GhM_A08G1075(dist=31233)	G	A	-	-	-	5.45501
GhM_A08G1072	CBS domain-containing protein CBSX1, chloroplastic	A08:28112193	intergenic;GhM_A08G1074(dist=64031),GhM_A08G1075(dist=31129)	A	G	-	-	-	5.86148
GhM_A08G1072	CBS domain-containing protein CBSX1, chloroplastic	A08:28143813	intronic;GhM_A08G1075	G	C	-	-	-	5.06252
GhM_A08G1072	CBS domain-containing protein CBSX1, chloroplastic	A08:28261015	intergenic;GhM_A08G1075(dist=116717),GhM_A08G1076(dist=93553)	A	T	-	-	-	6.85677
GhM_A08G1073	GhM_A08G1073	A08:27857249	intergenic;GhM_A08G1069(dist=334328),GhM_A08G1070(dist=58736)	T	G	-	-	-	5.42941
GhM_A08G1073	GhM_A08G1073	A08:27982794	intergenic;GhM_A08G1073(dist=6398),GhM_A08G1074(dist=65012)	T	C	-	-	-	5.03613
GhM_A08G1073	GhM_A08G1073	A08:27982800	intergenic;GhM_A08G1073(dist=6404),GhM_A08G1074(dist=65006)	A	G	-	-	-	5.14543
GhM_A08G1073	GhM_A08G1073	A08:28078250	intergenic;GhM_A08G1074(dist=30088),GhM_A08G1075(dist=65072)	A	G	-	-	-	5.51262
GhM_A08G1073	GhM_A08G1073	A08:28112089	intergenic;GhM_A08G1074(dist=63927),GhM_A08G1075(dist=31233)	G	A	-	-	-	5.45501
GhM_A08G1073	GhM_A08G1073	A08:28112193	intergenic;GhM_A08G1074(dist=64031),GhM_A08G1075(dist=31129)	A	G	-	-	-	5.86148
GhM_A08G1073	GhM_A08G1073	A08:28143813	intronic;GhM_A08G1075	G	C	-	-	-	5.06252
GhM_A08G1073	GhM_A08G1073	A08:28261015	intergenic;GhM_A08G1075(dist=116717),GhM_A08G1076(dist=93553)	A	T	-	-	-	6.85677
GhM_A08G1073	GhM_A08G1073	A08:28269824	intergenic;GhM_A08G1075(dist=125526),GhM_A08G1076(dist=84744)	A	C	-	-	-	5.2551
GhM_A08G1073	GhM_A08G1073	A08:28277196	intergenic;GhM_A08G1075(dist=132898),GhM_A08G1076(dist=77372)	C	T	-	-	-	6.75414
GhM_A08G1074	GhM_A08G1074	A08:27857249	intergenic;GhM_A08G1069(dist=334328),GhM_A08G1070(dist=58736)	T	G	-	-	-	5.42941
GhM_A08G1074	GhM_A08G1074	A08:27982794	intergenic;GhM_A08G1073(dist=6398),GhM_A08G1074(dist=65012)	T	C	-	-	-	5.03613
GhM_A08G1074	GhM_A08G1074	A08:27982800	intergenic;GhM_A08G1073(dist=6404),GhM_A08G1074(dist=65006)	A	G	-	-	-	5.14543
GhM_A08G1074	GhM_A08G1074	A08:28078250	intergenic;GhM_A08G1074(dist=30088),GhM_A08G1075(dist=65072)	A	G	-	-	-	5.51262
GhM_A08G1074	GhM_A08G1074	A08:28112089	intergenic;GhM_A08G1074(dist=63927),GhM_A08G1075(dist=31233)	G	A	-	-	-	5.45501
GhM_A08G1074	GhM_A08G1074	A08:28112193	intergenic;GhM_A08G1074(dist=64031),GhM_A08G1075(dist=31129)	A	G	-	-	-	5.86148
GhM_A08G1074	GhM_A08G1074	A08:28143813	intronic;GhM_A08G1075	G	C	-	-	-	5.06252
GhM_A08G1074	GhM_A08G1074	A08:28261015	intergenic;GhM_A08G1075(dist=116717),GhM_A08G1076(dist=93553)	A	T	-	-	-	6.85677
GhM_A08G1074	GhM_A08G1074	A08:28269824	intergenic;GhM_A08G1075(dist=125526),GhM_A08G1076(dist=84744)	A	C	-	-	-	5.2551
GhM_A08G1074	GhM_A08G1074	A08:28277196	intergenic;GhM_A08G1075(dist=132898),GhM_A08G1076(dist=77372)	C	T	-	-	-	6.75414
GhM_A08G1075	Transcription factor MYB3R-1	A08:27857249	intergenic;GhM_A08G1069(dist=334328),GhM_A08G1070(dist=58736)	T	G	-	-	-	5.42941
GhM_A08G1075	Transcription factor MYB3R-1	A08:27982794	intergenic;GhM_A08G1073(dist=6398),GhM_A08G1074(dist=65012)	T	C	-	-	-	5.03613
GhM_A08G1075	Transcription factor MYB3R-1	A08:27982800	intergenic;GhM_A08G1073(dist=6404),GhM_A08G1074(dist=65006)	A	G	-	-	-	5.14543
GhM_A08G1075	Transcription factor MYB3R-1	A08:28078250	intergenic;GhM_A08G1074(dist=30088),GhM_A08G1075(dist=65072)	A	G	-	-	-	5.51262
GhM_A08G1075	Transcription factor MYB3R-1	A08:28112089	intergenic;GhM_A08G1074(dist=63927),GhM_A08G1075(dist=31233)	G	A	-	-	-	5.45501
GhM_A08G1075	Transcription factor MYB3R-1	A08:28112193	intergenic;GhM_A08G1074(dist=64031),GhM_A08G1075(dist=31129)	A	G	-	-	-	5.86148
GhM_A08G1075	Transcription factor MYB3R-1	A08:28143813	intronic;GhM_A08G1075	G	C	-	-	-	5.06252
GhM_A08G1075	Transcription factor MYB3R-1	A08:28261015	intergenic;GhM_A08G1075(dist=116717),GhM_A08G1076(dist=93553)	A	T	-	-	-	6.85677
GhM_A08G1075	Transcription factor MYB3R-1	A08:28269824	intergenic;GhM_A08G1075(dist=125526),GhM_A08G1076(dist=84744)	A	C	-	-	-	5.2551
GhM_A08G1075	Transcription factor MYB3R-1	A08:28277196	intergenic;GhM_A08G1075(dist=132898),GhM_A08G1076(dist=77372)	C	T	-	-	-	6.75414
GhM_A08G1075	Transcription factor MYB3R-1	A08:28397111	intergenic;GhM_A08G1076(dist=35992),GhM_A08G1077(dist=83528)	T	G	-	-	-	6.34404
GhM_A08G1075	Transcription factor MYB3R-1	A08:28400867	intergenic;GhM_A08G1076(dist=39748),GhM_A08G1077(dist=79772)	A	C	-	-	-	6.98725
GhM_A08G1075	Transcription factor MYB3R-1	A08:28450111	intergenic;GhM_A08G1076(dist=88992),GhM_A08G1077(dist=30528)	A	G	-	-	5.58699	-
GhM_A08G1075	Transcription factor MYB3R-1	A08:28456920	intergenic;GhM_A08G1076(dist=95801),GhM_A08G1077(dist=23719)	G	A	-	-	-	8.04424
GhM_A08G1076	Afadin- and alpha-actinin-binding protein A	A08:28078250	intergenic;GhM_A08G1074(dist=30088),GhM_A08G1075(dist=65072)	A	G	-	-	-	5.51262
GhM_A08G1076	Afadin- and alpha-actinin-binding protein A	A08:28112089	intergenic;GhM_A08G1074(dist=63927),GhM_A08G1075(dist=31233)	G	A	-	-	-	5.45501
GhM_A08G1076	Afadin- and alpha-actinin-binding protein A	A08:28112193	intergenic;GhM_A08G1074(dist=64031),GhM_A08G1075(dist=31129)	A	G	-	-	-	5.86148
GhM_A08G1076	Afadin- and alpha-actinin-binding protein A	A08:28143813	intronic;GhM_A08G1075	G	C	-	-	-	5.06252
GhM_A08G1076	Afadin- and alpha-actinin-binding protein A	A08:28261015	intergenic;GhM_A08G1075(dist=116717),GhM_A08G1076(dist=93553)	A	T	-	-	-	6.85677
GhM_A08G1076	Afadin- and alpha-actinin-binding protein A	A08:28269824	intergenic;GhM_A08G1075(dist=125526),GhM_A08G1076(dist=84744)	A	C	-	-	-	5.2551
GhM_A08G1076	Afadin- and alpha-actinin-binding protein A	A08:28277196	intergenic;GhM_A08G1075(dist=132898),GhM_A08G1076(dist=77372)	C	T	-	-	-	6.75414
GhM_A08G1076	Afadin- and alpha-actinin-binding protein A	A08:28397111	intergenic;GhM_A08G1076(dist=35992),GhM_A08G1077(dist=83528)	T	G	-	-	-	6.34404
GhM_A08G1076	Afadin- and alpha-actinin-binding protein A	A08:28400867	intergenic;GhM_A08G1076(dist=39748),GhM_A08G1077(dist=79772)	A	C	-	-	-	6.98725
GhM_A08G1076	Afadin- and alpha-actinin-binding protein A	A08:28450111	intergenic;GhM_A08G1076(dist=88992),GhM_A08G1077(dist=30528)	A	G	-	-	5.58699	-
GhM_A08G1076	Afadin- and alpha-actinin-binding protein A	A08:28456920	intergenic;GhM_A08G1076(dist=95801),GhM_A08G1077(dist=23719)	G	A	-	-	-	8.04424
GhM_A08G1077	GhM_A08G1077	A08:28261015	intergenic;GhM_A08G1075(dist=116717),GhM_A08G1076(dist=93553)	A	T	-	-	-	6.85677
GhM_A08G1077	GhM_A08G1077	A08:28269824	intergenic;GhM_A08G1075(dist=125526),GhM_A08G1076(dist=84744)	A	C	-	-	-	5.2551
GhM_A08G1077	GhM_A08G1077	A08:28277196	intergenic;GhM_A08G1075(dist=132898),GhM_A08G1076(dist=77372)	C	T	-	-	-	6.75414
GhM_A08G1077	GhM_A08G1077	A08:28397111	intergenic;GhM_A08G1076(dist=35992),GhM_A08G1077(dist=83528)	T	G	-	-	-	6.34404
GhM_A08G1077	GhM_A08G1077	A08:28400867	intergenic;GhM_A08G1076(dist=39748),GhM_A08G1077(dist=79772)	A	C	-	-	-	6.98725
GhM_A08G1077	GhM_A08G1077	A08:28450111	intergenic;GhM_A08G1076(dist=88992),GhM_A08G1077(dist=30528)	A	G	-	-	5.58699	-
GhM_A08G1077	GhM_A08G1077	A08:28456920	intergenic;GhM_A08G1076(dist=95801),GhM_A08G1077(dist=23719)	G	A	-	-	-	8.04424
GhM_A08G1078	Auxin-responsive protein IAA33	A08:28397111	intergenic;GhM_A08G1076(dist=35992),GhM_A08G1077(dist=83528)	T	G	-	-	-	6.34404
GhM_A08G1078	Auxin-responsive protein IAA33	A08:28400867	intergenic;GhM_A08G1076(dist=39748),GhM_A08G1077(dist=79772)	A	C	-	-	-	6.98725
GhM_A08G1078	Auxin-responsive protein IAA33	A08:28450111	intergenic;GhM_A08G1076(dist=88992),GhM_A08G1077(dist=30528)	A	G	-	-	5.58699	-
GhM_A08G1078	Auxin-responsive protein IAA33	A08:28456920	intergenic;GhM_A08G1076(dist=95801),GhM_A08G1077(dist=23719)	G	A	-	-	-	8.04424
GhM_A08G1078	Auxin-responsive protein IAA33	A08:28845307	intergenic;GhM_A08G1078(dist=127839),GhM_A08G1079(dist=137926)	T	C	-	-	-	5.12838
GhM_A08G1078	Auxin-responsive protein IAA33	A08:28968529	intergenic;GhM_A08G1078(dist=251061),GhM_A08G1079(dist=14704)	T	C	-	-	-	5.25323
GhM_A08G1078	Auxin-responsive protein IAA33	A08:28968544	intergenic;GhM_A08G1078(dist=251076),GhM_A08G1079(dist=14689)	A	C	-	-	-	5.37502
GhM_A08G1078	Auxin-responsive protein IAA33	A08:28979956	intergenic;GhM_A08G1078(dist=262488),GhM_A08G1079(dist=3277)	G	T	-	-	-	8.87504
GhM_A08G1079	GhM_A08G1079	A08:28845307	intergenic;GhM_A08G1078(dist=127839),GhM_A08G1079(dist=137926)	T	C	-	-	-	5.12838
GhM_A08G1079	GhM_A08G1079	A08:28968529	intergenic;GhM_A08G1078(dist=251061),GhM_A08G1079(dist=14704)	T	C	-	-	-	5.25323
GhM_A08G1079	GhM_A08G1079	A08:28968544	intergenic;GhM_A08G1078(dist=251076),GhM_A08G1079(dist=14689)	A	C	-	-	-	5.37502
GhM_A08G1079	GhM_A08G1079	A08:28979956	intergenic;GhM_A08G1078(dist=262488),GhM_A08G1079(dist=3277)	G	T	-	-	-	8.87504
GhM_A08G1079	GhM_A08G1079	A08:29068472	intergenic;GhM_A08G1080(dist=81736),GhM_A08G1081(dist=64172)	A	G	-	-	-	5.0903
GhM_A08G1079	GhM_A08G1079	A08:29070135	intergenic;GhM_A08G1080(dist=83399),GhM_A08G1081(dist=62509)	A	C	-	-	-	5.69637
GhM_A08G1079	GhM_A08G1079	A08:29070156	intergenic;GhM_A08G1080(dist=83420),GhM_A08G1081(dist=62488)	T	C	-	-	-	5.52458
GhM_A08G1079	GhM_A08G1079	A08:29297702	intergenic;GhM_A08G1085(dist=21072),GhM_A08G1086(dist=20532)	G	A	-	5.17154	-	-
GhM_A08G1080	GhM_A08G1080	A08:28845307	intergenic;GhM_A08G1078(dist=127839),GhM_A08G1079(dist=137926)	T	C	-	-	-	5.12838
GhM_A08G1080	GhM_A08G1080	A08:28968529	intergenic;GhM_A08G1078(dist=251061),GhM_A08G1079(dist=14704)	T	C	-	-	-	5.25323
GhM_A08G1080	GhM_A08G1080	A08:28968544	intergenic;GhM_A08G1078(dist=251076),GhM_A08G1079(dist=14689)	A	C	-	-	-	5.37502
GhM_A08G1080	GhM_A08G1080	A08:28979956	intergenic;GhM_A08G1078(dist=262488),GhM_A08G1079(dist=3277)	G	T	-	-	-	8.87504
GhM_A08G1080	GhM_A08G1080	A08:29068472	intergenic;GhM_A08G1080(dist=81736),GhM_A08G1081(dist=64172)	A	G	-	-	-	5.0903
GhM_A08G1080	GhM_A08G1080	A08:29070135	intergenic;GhM_A08G1080(dist=83399),GhM_A08G1081(dist=62509)	A	C	-	-	-	5.69637
GhM_A08G1080	GhM_A08G1080	A08:29070156	intergenic;GhM_A08G1080(dist=83420),GhM_A08G1081(dist=62488)	T	C	-	-	-	5.52458
GhM_A08G1080	GhM_A08G1080	A08:29297702	intergenic;GhM_A08G1085(dist=21072),GhM_A08G1086(dist=20532)	G	A	-	5.17154	-	-
GhM_A08G1081	GhM_A08G1081	A08:28845307	intergenic;GhM_A08G1078(dist=127839),GhM_A08G1079(dist=137926)	T	C	-	-	-	5.12838
GhM_A08G1081	GhM_A08G1081	A08:28968529	intergenic;GhM_A08G1078(dist=251061),GhM_A08G1079(dist=14704)	T	C	-	-	-	5.25323
GhM_A08G1081	GhM_A08G1081	A08:28968544	intergenic;GhM_A08G1078(dist=251076),GhM_A08G1079(dist=14689)	A	C	-	-	-	5.37502
GhM_A08G1081	GhM_A08G1081	A08:28979956	intergenic;GhM_A08G1078(dist=262488),GhM_A08G1079(dist=3277)	G	T	-	-	-	8.87504
GhM_A08G1081	GhM_A08G1081	A08:29068472	intergenic;GhM_A08G1080(dist=81736),GhM_A08G1081(dist=64172)	A	G	-	-	-	5.0903
GhM_A08G1081	GhM_A08G1081	A08:29070135	intergenic;GhM_A08G1080(dist=83399),GhM_A08G1081(dist=62509)	A	C	-	-	-	5.69637
GhM_A08G1081	GhM_A08G1081	A08:29070156	intergenic;GhM_A08G1080(dist=83420),GhM_A08G1081(dist=62488)	T	C	-	-	-	5.52458
GhM_A08G1081	GhM_A08G1081	A08:29297702	intergenic;GhM_A08G1085(dist=21072),GhM_A08G1086(dist=20532)	G	A	-	5.17154	-	-
GhM_A08G1081	GhM_A08G1081	A08:29346367	intergenic;GhM_A08G1086(dist=26019),GhM_A08G1087(dist=41263)	G	T	-	-	5.08188	-
GhM_A08G1082	SET domain-containing protein 4	A08:28845307	intergenic;GhM_A08G1078(dist=127839),GhM_A08G1079(dist=137926)	T	C	-	-	-	5.12838
GhM_A08G1082	SET domain-containing protein 4	A08:28968529	intergenic;GhM_A08G1078(dist=251061),GhM_A08G1079(dist=14704)	T	C	-	-	-	5.25323
GhM_A08G1082	SET domain-containing protein 4	A08:28968544	intergenic;GhM_A08G1078(dist=251076),GhM_A08G1079(dist=14689)	A	C	-	-	-	5.37502
GhM_A08G1082	SET domain-containing protein 4	A08:28979956	intergenic;GhM_A08G1078(dist=262488),GhM_A08G1079(dist=3277)	G	T	-	-	-	8.87504
GhM_A08G1082	SET domain-containing protein 4	A08:29068472	intergenic;GhM_A08G1080(dist=81736),GhM_A08G1081(dist=64172)	A	G	-	-	-	5.0903
GhM_A08G1082	SET domain-containing protein 4	A08:29070135	intergenic;GhM_A08G1080(dist=83399),GhM_A08G1081(dist=62509)	A	C	-	-	-	5.69637
GhM_A08G1082	SET domain-containing protein 4	A08:29070156	intergenic;GhM_A08G1080(dist=83420),GhM_A08G1081(dist=62488)	T	C	-	-	-	5.52458
GhM_A08G1082	SET domain-containing protein 4	A08:29297702	intergenic;GhM_A08G1085(dist=21072),GhM_A08G1086(dist=20532)	G	A	-	5.17154	-	-
GhM_A08G1082	SET domain-containing protein 4	A08:29346367	intergenic;GhM_A08G1086(dist=26019),GhM_A08G1087(dist=41263)	G	T	-	-	5.08188	-
GhM_A08G1083	GhM_A08G1083	A08:28845307	intergenic;GhM_A08G1078(dist=127839),GhM_A08G1079(dist=137926)	T	C	-	-	-	5.12838
GhM_A08G1083	GhM_A08G1083	A08:28968529	intergenic;GhM_A08G1078(dist=251061),GhM_A08G1079(dist=14704)	T	C	-	-	-	5.25323
GhM_A08G1083	GhM_A08G1083	A08:28968544	intergenic;GhM_A08G1078(dist=251076),GhM_A08G1079(dist=14689)	A	C	-	-	-	5.37502
GhM_A08G1083	GhM_A08G1083	A08:28979956	intergenic;GhM_A08G1078(dist=262488),GhM_A08G1079(dist=3277)	G	T	-	-	-	8.87504
GhM_A08G1083	GhM_A08G1083	A08:29068472	intergenic;GhM_A08G1080(dist=81736),GhM_A08G1081(dist=64172)	A	G	-	-	-	5.0903
GhM_A08G1083	GhM_A08G1083	A08:29070135	intergenic;GhM_A08G1080(dist=83399),GhM_A08G1081(dist=62509)	A	C	-	-	-	5.69637
GhM_A08G1083	GhM_A08G1083	A08:29070156	intergenic;GhM_A08G1080(dist=83420),GhM_A08G1081(dist=62488)	T	C	-	-	-	5.52458
GhM_A08G1083	GhM_A08G1083	A08:29297702	intergenic;GhM_A08G1085(dist=21072),GhM_A08G1086(dist=20532)	G	A	-	5.17154	-	-
GhM_A08G1083	GhM_A08G1083	A08:29346367	intergenic;GhM_A08G1086(dist=26019),GhM_A08G1087(dist=41263)	G	T	-	-	5.08188	-
GhM_A08G1084	Protein REVEILLE 7-like	A08:28968529	intergenic;GhM_A08G1078(dist=251061),GhM_A08G1079(dist=14704)	T	C	-	-	-	5.25323
GhM_A08G1084	Protein REVEILLE 7-like	A08:28968544	intergenic;GhM_A08G1078(dist=251076),GhM_A08G1079(dist=14689)	A	C	-	-	-	5.37502
GhM_A08G1084	Protein REVEILLE 7-like	A08:28979956	intergenic;GhM_A08G1078(dist=262488),GhM_A08G1079(dist=3277)	G	T	-	-	-	8.87504
GhM_A08G1084	Protein REVEILLE 7-like	A08:29068472	intergenic;GhM_A08G1080(dist=81736),GhM_A08G1081(dist=64172)	A	G	-	-	-	5.0903
GhM_A08G1084	Protein REVEILLE 7-like	A08:29070135	intergenic;GhM_A08G1080(dist=83399),GhM_A08G1081(dist=62509)	A	C	-	-	-	5.69637
GhM_A08G1084	Protein REVEILLE 7-like	A08:29070156	intergenic;GhM_A08G1080(dist=83420),GhM_A08G1081(dist=62488)	T	C	-	-	-	5.52458
GhM_A08G1084	Protein REVEILLE 7-like	A08:29297702	intergenic;GhM_A08G1085(dist=21072),GhM_A08G1086(dist=20532)	G	A	-	5.17154	-	-
GhM_A08G1084	Protein REVEILLE 7-like	A08:29346367	intergenic;GhM_A08G1086(dist=26019),GhM_A08G1087(dist=41263)	G	T	-	-	5.08188	-
GhM_A08G1085	GhM_A08G1085	A08:28968529	intergenic;GhM_A08G1078(dist=251061),GhM_A08G1079(dist=14704)	T	C	-	-	-	5.25323
GhM_A08G1085	GhM_A08G1085	A08:28968544	intergenic;GhM_A08G1078(dist=251076),GhM_A08G1079(dist=14689)	A	C	-	-	-	5.37502
GhM_A08G1085	GhM_A08G1085	A08:28979956	intergenic;GhM_A08G1078(dist=262488),GhM_A08G1079(dist=3277)	G	T	-	-	-	8.87504
GhM_A08G1085	GhM_A08G1085	A08:29068472	intergenic;GhM_A08G1080(dist=81736),GhM_A08G1081(dist=64172)	A	G	-	-	-	5.0903
GhM_A08G1085	GhM_A08G1085	A08:29070135	intergenic;GhM_A08G1080(dist=83399),GhM_A08G1081(dist=62509)	A	C	-	-	-	5.69637
GhM_A08G1085	GhM_A08G1085	A08:29070156	intergenic;GhM_A08G1080(dist=83420),GhM_A08G1081(dist=62488)	T	C	-	-	-	5.52458
GhM_A08G1085	GhM_A08G1085	A08:29297702	intergenic;GhM_A08G1085(dist=21072),GhM_A08G1086(dist=20532)	G	A	-	5.17154	-	-
GhM_A08G1085	GhM_A08G1085	A08:29346367	intergenic;GhM_A08G1086(dist=26019),GhM_A08G1087(dist=41263)	G	T	-	-	5.08188	-
GhM_A08G1085	GhM_A08G1085	A08:29593735	intergenic;GhM_A08G1089(dist=85159),GhM_A08G1090(dist=79125)	C	T	-	-	-	5.2569
GhM_A08G1086	AAA-ATPase At5g57480	A08:29068472	intergenic;GhM_A08G1080(dist=81736),GhM_A08G1081(dist=64172)	A	G	-	-	-	5.0903
GhM_A08G1086	AAA-ATPase At5g57480	A08:29070135	intergenic;GhM_A08G1080(dist=83399),GhM_A08G1081(dist=62509)	A	C	-	-	-	5.69637
GhM_A08G1086	AAA-ATPase At5g57480	A08:29070156	intergenic;GhM_A08G1080(dist=83420),GhM_A08G1081(dist=62488)	T	C	-	-	-	5.52458
GhM_A08G1086	AAA-ATPase At5g57480	A08:29297702	intergenic;GhM_A08G1085(dist=21072),GhM_A08G1086(dist=20532)	G	A	-	5.17154	-	-
GhM_A08G1086	AAA-ATPase At5g57480	A08:29346367	intergenic;GhM_A08G1086(dist=26019),GhM_A08G1087(dist=41263)	G	T	-	-	5.08188	-
GhM_A08G1086	AAA-ATPase At5g57480	A08:29593735	intergenic;GhM_A08G1089(dist=85159),GhM_A08G1090(dist=79125)	C	T	-	-	-	5.2569
GhM_A08G1086	AAA-ATPase At5g57480	A08:29604700	intergenic;GhM_A08G1089(dist=96124),GhM_A08G1090(dist=68160)	A	G	-	-	-	5.39512
GhM_A08G1086	AAA-ATPase At5g57480	A08:29625186	intergenic;GhM_A08G1089(dist=116610),GhM_A08G1090(dist=47674)	C	T	-	-	-	6.08935
GhM_A08G1087	Agamous-like MADS-box protein AGL8 homolog	A08:29068472	intergenic;GhM_A08G1080(dist=81736),GhM_A08G1081(dist=64172)	A	G	-	-	-	5.0903
GhM_A08G1087	Agamous-like MADS-box protein AGL8 homolog	A08:29070135	intergenic;GhM_A08G1080(dist=83399),GhM_A08G1081(dist=62509)	A	C	-	-	-	5.69637
GhM_A08G1087	Agamous-like MADS-box protein AGL8 homolog	A08:29070156	intergenic;GhM_A08G1080(dist=83420),GhM_A08G1081(dist=62488)	T	C	-	-	-	5.52458
GhM_A08G1087	Agamous-like MADS-box protein AGL8 homolog	A08:29297702	intergenic;GhM_A08G1085(dist=21072),GhM_A08G1086(dist=20532)	G	A	-	5.17154	-	-
GhM_A08G1087	Agamous-like MADS-box protein AGL8 homolog	A08:29346367	intergenic;GhM_A08G1086(dist=26019),GhM_A08G1087(dist=41263)	G	T	-	-	5.08188	-
GhM_A08G1087	Agamous-like MADS-box protein AGL8 homolog	A08:29593735	intergenic;GhM_A08G1089(dist=85159),GhM_A08G1090(dist=79125)	C	T	-	-	-	5.2569
GhM_A08G1087	Agamous-like MADS-box protein AGL8 homolog	A08:29604700	intergenic;GhM_A08G1089(dist=96124),GhM_A08G1090(dist=68160)	A	G	-	-	-	5.39512
GhM_A08G1087	Agamous-like MADS-box protein AGL8 homolog	A08:29625186	intergenic;GhM_A08G1089(dist=116610),GhM_A08G1090(dist=47674)	C	T	-	-	-	6.08935
GhM_A08G1088	ALA-interacting subunit 5	A08:29068472	intergenic;GhM_A08G1080(dist=81736),GhM_A08G1081(dist=64172)	A	G	-	-	-	5.0903
GhM_A08G1088	ALA-interacting subunit 5	A08:29070135	intergenic;GhM_A08G1080(dist=83399),GhM_A08G1081(dist=62509)	A	C	-	-	-	5.69637
GhM_A08G1088	ALA-interacting subunit 5	A08:29070156	intergenic;GhM_A08G1080(dist=83420),GhM_A08G1081(dist=62488)	T	C	-	-	-	5.52458
GhM_A08G1088	ALA-interacting subunit 5	A08:29297702	intergenic;GhM_A08G1085(dist=21072),GhM_A08G1086(dist=20532)	G	A	-	5.17154	-	-
GhM_A08G1088	ALA-interacting subunit 5	A08:29346367	intergenic;GhM_A08G1086(dist=26019),GhM_A08G1087(dist=41263)	G	T	-	-	5.08188	-
GhM_A08G1088	ALA-interacting subunit 5	A08:29593735	intergenic;GhM_A08G1089(dist=85159),GhM_A08G1090(dist=79125)	C	T	-	-	-	5.2569
GhM_A08G1088	ALA-interacting subunit 5	A08:29604700	intergenic;GhM_A08G1089(dist=96124),GhM_A08G1090(dist=68160)	A	G	-	-	-	5.39512
GhM_A08G1088	ALA-interacting subunit 5	A08:29625186	intergenic;GhM_A08G1089(dist=116610),GhM_A08G1090(dist=47674)	C	T	-	-	-	6.08935
GhM_A08G1089	Mitochondrial outer membrane protein porin 4	A08:29297702	intergenic;GhM_A08G1085(dist=21072),GhM_A08G1086(dist=20532)	G	A	-	5.17154	-	-
GhM_A08G1089	Mitochondrial outer membrane protein porin 4	A08:29346367	intergenic;GhM_A08G1086(dist=26019),GhM_A08G1087(dist=41263)	G	T	-	-	5.08188	-
GhM_A08G1089	Mitochondrial outer membrane protein porin 4	A08:29593735	intergenic;GhM_A08G1089(dist=85159),GhM_A08G1090(dist=79125)	C	T	-	-	-	5.2569
GhM_A08G1089	Mitochondrial outer membrane protein porin 4	A08:29604700	intergenic;GhM_A08G1089(dist=96124),GhM_A08G1090(dist=68160)	A	G	-	-	-	5.39512
GhM_A08G1089	Mitochondrial outer membrane protein porin 4	A08:29625186	intergenic;GhM_A08G1089(dist=116610),GhM_A08G1090(dist=47674)	C	T	-	-	-	6.08935
GhM_A08G1090	Beta-1,3-galactosyltransferase pvg3	A08:29593735	intergenic;GhM_A08G1089(dist=85159),GhM_A08G1090(dist=79125)	C	T	-	-	-	5.2569
GhM_A08G1090	Beta-1,3-galactosyltransferase pvg3	A08:29604700	intergenic;GhM_A08G1089(dist=96124),GhM_A08G1090(dist=68160)	A	G	-	-	-	5.39512
GhM_A08G1090	Beta-1,3-galactosyltransferase pvg3	A08:29625186	intergenic;GhM_A08G1089(dist=116610),GhM_A08G1090(dist=47674)	C	T	-	-	-	6.08935
GhM_A08G1090	Beta-1,3-galactosyltransferase pvg3	A08:29939367	intergenic;GhM_A08G1103(dist=13952),GhM_A08G1104(dist=178665)	G	A	-	-	-	5.93663
GhM_A08G1091	GhM_A08G1091	A08:29593735	intergenic;GhM_A08G1089(dist=85159),GhM_A08G1090(dist=79125)	C	T	-	-	-	5.2569
GhM_A08G1091	GhM_A08G1091	A08:29604700	intergenic;GhM_A08G1089(dist=96124),GhM_A08G1090(dist=68160)	A	G	-	-	-	5.39512
GhM_A08G1091	GhM_A08G1091	A08:29625186	intergenic;GhM_A08G1089(dist=116610),GhM_A08G1090(dist=47674)	C	T	-	-	-	6.08935
GhM_A08G1091	GhM_A08G1091	A08:29939367	intergenic;GhM_A08G1103(dist=13952),GhM_A08G1104(dist=178665)	G	A	-	-	-	5.93663
GhM_A08G1092	GhM_A08G1092	A08:29593735	intergenic;GhM_A08G1089(dist=85159),GhM_A08G1090(dist=79125)	C	T	-	-	-	5.2569
GhM_A08G1092	GhM_A08G1092	A08:29604700	intergenic;GhM_A08G1089(dist=96124),GhM_A08G1090(dist=68160)	A	G	-	-	-	5.39512
GhM_A08G1092	GhM_A08G1092	A08:29625186	intergenic;GhM_A08G1089(dist=116610),GhM_A08G1090(dist=47674)	C	T	-	-	-	6.08935
GhM_A08G1092	GhM_A08G1092	A08:29939367	intergenic;GhM_A08G1103(dist=13952),GhM_A08G1104(dist=178665)	G	A	-	-	-	5.93663
GhM_A08G1092	GhM_A08G1092	A08:30074471	intergenic;GhM_A08G1103(dist=149056),GhM_A08G1104(dist=43561)	T	C	-	-	-	5.07536
GhM_A08G1093	Putative cytochrome c biosynthesis ccmC-like mitochondrial protein	A08:29593735	intergenic;GhM_A08G1089(dist=85159),GhM_A08G1090(dist=79125)	C	T	-	-	-	5.2569
GhM_A08G1093	Putative cytochrome c biosynthesis ccmC-like mitochondrial protein	A08:29604700	intergenic;GhM_A08G1089(dist=96124),GhM_A08G1090(dist=68160)	A	G	-	-	-	5.39512
GhM_A08G1093	Putative cytochrome c biosynthesis ccmC-like mitochondrial protein	A08:29625186	intergenic;GhM_A08G1089(dist=116610),GhM_A08G1090(dist=47674)	C	T	-	-	-	6.08935
GhM_A08G1093	Putative cytochrome c biosynthesis ccmC-like mitochondrial protein	A08:29939367	intergenic;GhM_A08G1103(dist=13952),GhM_A08G1104(dist=178665)	G	A	-	-	-	5.93663
GhM_A08G1093	Putative cytochrome c biosynthesis ccmC-like mitochondrial protein	A08:30074471	intergenic;GhM_A08G1103(dist=149056),GhM_A08G1104(dist=43561)	T	C	-	-	-	5.07536
GhM_A08G1093	Putative cytochrome c biosynthesis ccmC-like mitochondrial protein	A08:30103867	intergenic;GhM_A08G1103(dist=178452),GhM_A08G1104(dist=14165)	A	G	-	-	-	7.73161
GhM_A08G1094	GhM_A08G1094	A08:29593735	intergenic;GhM_A08G1089(dist=85159),GhM_A08G1090(dist=79125)	C	T	-	-	-	5.2569
GhM_A08G1094	GhM_A08G1094	A08:29604700	intergenic;GhM_A08G1089(dist=96124),GhM_A08G1090(dist=68160)	A	G	-	-	-	5.39512
GhM_A08G1094	GhM_A08G1094	A08:29625186	intergenic;GhM_A08G1089(dist=116610),GhM_A08G1090(dist=47674)	C	T	-	-	-	6.08935
GhM_A08G1094	GhM_A08G1094	A08:29939367	intergenic;GhM_A08G1103(dist=13952),GhM_A08G1104(dist=178665)	G	A	-	-	-	5.93663
GhM_A08G1094	GhM_A08G1094	A08:30074471	intergenic;GhM_A08G1103(dist=149056),GhM_A08G1104(dist=43561)	T	C	-	-	-	5.07536
GhM_A08G1094	GhM_A08G1094	A08:30103867	intergenic;GhM_A08G1103(dist=178452),GhM_A08G1104(dist=14165)	A	G	-	-	-	7.73161
GhM_A08G1095	GhM_A08G1095	A08:29593735	intergenic;GhM_A08G1089(dist=85159),GhM_A08G1090(dist=79125)	C	T	-	-	-	5.2569
GhM_A08G1095	GhM_A08G1095	A08:29604700	intergenic;GhM_A08G1089(dist=96124),GhM_A08G1090(dist=68160)	A	G	-	-	-	5.39512
GhM_A08G1095	GhM_A08G1095	A08:29625186	intergenic;GhM_A08G1089(dist=116610),GhM_A08G1090(dist=47674)	C	T	-	-	-	6.08935
GhM_A08G1095	GhM_A08G1095	A08:29939367	intergenic;GhM_A08G1103(dist=13952),GhM_A08G1104(dist=178665)	G	A	-	-	-	5.93663
GhM_A08G1095	GhM_A08G1095	A08:30074471	intergenic;GhM_A08G1103(dist=149056),GhM_A08G1104(dist=43561)	T	C	-	-	-	5.07536
GhM_A08G1095	GhM_A08G1095	A08:30103867	intergenic;GhM_A08G1103(dist=178452),GhM_A08G1104(dist=14165)	A	G	-	-	-	7.73161
GhM_A08G1096	GhM_A08G1096	A08:29593735	intergenic;GhM_A08G1089(dist=85159),GhM_A08G1090(dist=79125)	C	T	-	-	-	5.2569
GhM_A08G1096	GhM_A08G1096	A08:29604700	intergenic;GhM_A08G1089(dist=96124),GhM_A08G1090(dist=68160)	A	G	-	-	-	5.39512
GhM_A08G1096	GhM_A08G1096	A08:29625186	intergenic;GhM_A08G1089(dist=116610),GhM_A08G1090(dist=47674)	C	T	-	-	-	6.08935
GhM_A08G1096	GhM_A08G1096	A08:29939367	intergenic;GhM_A08G1103(dist=13952),GhM_A08G1104(dist=178665)	G	A	-	-	-	5.93663
GhM_A08G1096	GhM_A08G1096	A08:30074471	intergenic;GhM_A08G1103(dist=149056),GhM_A08G1104(dist=43561)	T	C	-	-	-	5.07536
GhM_A08G1096	GhM_A08G1096	A08:30103867	intergenic;GhM_A08G1103(dist=178452),GhM_A08G1104(dist=14165)	A	G	-	-	-	7.73161
GhM_A08G1097	GhM_A08G1097	A08:29593735	intergenic;GhM_A08G1089(dist=85159),GhM_A08G1090(dist=79125)	C	T	-	-	-	5.2569
GhM_A08G1097	GhM_A08G1097	A08:29604700	intergenic;GhM_A08G1089(dist=96124),GhM_A08G1090(dist=68160)	A	G	-	-	-	5.39512
GhM_A08G1097	GhM_A08G1097	A08:29625186	intergenic;GhM_A08G1089(dist=116610),GhM_A08G1090(dist=47674)	C	T	-	-	-	6.08935
GhM_A08G1097	GhM_A08G1097	A08:29939367	intergenic;GhM_A08G1103(dist=13952),GhM_A08G1104(dist=178665)	G	A	-	-	-	5.93663
GhM_A08G1097	GhM_A08G1097	A08:30074471	intergenic;GhM_A08G1103(dist=149056),GhM_A08G1104(dist=43561)	T	C	-	-	-	5.07536
GhM_A08G1097	GhM_A08G1097	A08:30103867	intergenic;GhM_A08G1103(dist=178452),GhM_A08G1104(dist=14165)	A	G	-	-	-	7.73161
GhM_A08G1098	GhM_A08G1098	A08:29593735	intergenic;GhM_A08G1089(dist=85159),GhM_A08G1090(dist=79125)	C	T	-	-	-	5.2569
GhM_A08G1098	GhM_A08G1098	A08:29604700	intergenic;GhM_A08G1089(dist=96124),GhM_A08G1090(dist=68160)	A	G	-	-	-	5.39512
GhM_A08G1098	GhM_A08G1098	A08:29625186	intergenic;GhM_A08G1089(dist=116610),GhM_A08G1090(dist=47674)	C	T	-	-	-	6.08935
GhM_A08G1098	GhM_A08G1098	A08:29939367	intergenic;GhM_A08G1103(dist=13952),GhM_A08G1104(dist=178665)	G	A	-	-	-	5.93663
GhM_A08G1098	GhM_A08G1098	A08:30074471	intergenic;GhM_A08G1103(dist=149056),GhM_A08G1104(dist=43561)	T	C	-	-	-	5.07536
GhM_A08G1098	GhM_A08G1098	A08:30103867	intergenic;GhM_A08G1103(dist=178452),GhM_A08G1104(dist=14165)	A	G	-	-	-	7.73161
GhM_A08G1099	GhM_A08G1099	A08:29593735	intergenic;GhM_A08G1089(dist=85159),GhM_A08G1090(dist=79125)	C	T	-	-	-	5.2569
GhM_A08G1099	GhM_A08G1099	A08:29604700	intergenic;GhM_A08G1089(dist=96124),GhM_A08G1090(dist=68160)	A	G	-	-	-	5.39512
GhM_A08G1099	GhM_A08G1099	A08:29625186	intergenic;GhM_A08G1089(dist=116610),GhM_A08G1090(dist=47674)	C	T	-	-	-	6.08935
GhM_A08G1099	GhM_A08G1099	A08:29939367	intergenic;GhM_A08G1103(dist=13952),GhM_A08G1104(dist=178665)	G	A	-	-	-	5.93663
GhM_A08G1099	GhM_A08G1099	A08:30074471	intergenic;GhM_A08G1103(dist=149056),GhM_A08G1104(dist=43561)	T	C	-	-	-	5.07536
GhM_A08G1099	GhM_A08G1099	A08:30103867	intergenic;GhM_A08G1103(dist=178452),GhM_A08G1104(dist=14165)	A	G	-	-	-	7.73161
GhM_A08G1100	GhM_A08G1100	A08:29593735	intergenic;GhM_A08G1089(dist=85159),GhM_A08G1090(dist=79125)	C	T	-	-	-	5.2569
GhM_A08G1100	GhM_A08G1100	A08:29604700	intergenic;GhM_A08G1089(dist=96124),GhM_A08G1090(dist=68160)	A	G	-	-	-	5.39512
GhM_A08G1100	GhM_A08G1100	A08:29625186	intergenic;GhM_A08G1089(dist=116610),GhM_A08G1090(dist=47674)	C	T	-	-	-	6.08935
GhM_A08G1100	GhM_A08G1100	A08:29939367	intergenic;GhM_A08G1103(dist=13952),GhM_A08G1104(dist=178665)	G	A	-	-	-	5.93663
GhM_A08G1100	GhM_A08G1100	A08:30074471	intergenic;GhM_A08G1103(dist=149056),GhM_A08G1104(dist=43561)	T	C	-	-	-	5.07536
GhM_A08G1100	GhM_A08G1100	A08:30103867	intergenic;GhM_A08G1103(dist=178452),GhM_A08G1104(dist=14165)	A	G	-	-	-	7.73161
GhM_A08G1101	GhM_A08G1101	A08:29604700	intergenic;GhM_A08G1089(dist=96124),GhM_A08G1090(dist=68160)	A	G	-	-	-	5.39512
GhM_A08G1101	GhM_A08G1101	A08:29625186	intergenic;GhM_A08G1089(dist=116610),GhM_A08G1090(dist=47674)	C	T	-	-	-	6.08935
GhM_A08G1101	GhM_A08G1101	A08:29939367	intergenic;GhM_A08G1103(dist=13952),GhM_A08G1104(dist=178665)	G	A	-	-	-	5.93663
GhM_A08G1101	GhM_A08G1101	A08:30074471	intergenic;GhM_A08G1103(dist=149056),GhM_A08G1104(dist=43561)	T	C	-	-	-	5.07536
GhM_A08G1101	GhM_A08G1101	A08:30103867	intergenic;GhM_A08G1103(dist=178452),GhM_A08G1104(dist=14165)	A	G	-	-	-	7.73161
GhM_A08G1102	GhM_A08G1102	A08:29604700	intergenic;GhM_A08G1089(dist=96124),GhM_A08G1090(dist=68160)	A	G	-	-	-	5.39512
GhM_A08G1102	GhM_A08G1102	A08:29625186	intergenic;GhM_A08G1089(dist=116610),GhM_A08G1090(dist=47674)	C	T	-	-	-	6.08935
GhM_A08G1102	GhM_A08G1102	A08:29939367	intergenic;GhM_A08G1103(dist=13952),GhM_A08G1104(dist=178665)	G	A	-	-	-	5.93663
GhM_A08G1102	GhM_A08G1102	A08:30074471	intergenic;GhM_A08G1103(dist=149056),GhM_A08G1104(dist=43561)	T	C	-	-	-	5.07536
GhM_A08G1102	GhM_A08G1102	A08:30103867	intergenic;GhM_A08G1103(dist=178452),GhM_A08G1104(dist=14165)	A	G	-	-	-	7.73161
GhM_A08G1103	GhM_A08G1103	A08:29604700	intergenic;GhM_A08G1089(dist=96124),GhM_A08G1090(dist=68160)	A	G	-	-	-	5.39512
GhM_A08G1103	GhM_A08G1103	A08:29625186	intergenic;GhM_A08G1089(dist=116610),GhM_A08G1090(dist=47674)	C	T	-	-	-	6.08935
GhM_A08G1103	GhM_A08G1103	A08:29939367	intergenic;GhM_A08G1103(dist=13952),GhM_A08G1104(dist=178665)	G	A	-	-	-	5.93663
GhM_A08G1103	GhM_A08G1103	A08:30074471	intergenic;GhM_A08G1103(dist=149056),GhM_A08G1104(dist=43561)	T	C	-	-	-	5.07536
GhM_A08G1103	GhM_A08G1103	A08:30103867	intergenic;GhM_A08G1103(dist=178452),GhM_A08G1104(dist=14165)	A	G	-	-	-	7.73161
GhM_A08G1104	GhM_A08G1104	A08:29939367	intergenic;GhM_A08G1103(dist=13952),GhM_A08G1104(dist=178665)	G	A	-	-	-	5.93663
GhM_A08G1104	GhM_A08G1104	A08:30074471	intergenic;GhM_A08G1103(dist=149056),GhM_A08G1104(dist=43561)	T	C	-	-	-	5.07536
GhM_A08G1104	GhM_A08G1104	A08:30103867	intergenic;GhM_A08G1103(dist=178452),GhM_A08G1104(dist=14165)	A	G	-	-	-	7.73161
GhM_A08G1107	Very-long-chain aldehyde decarbonylase CER3	A08:31315289	intergenic;GhM_A08G1107(dist=299316),GhM_A08G1108(dist=28317)	A	T	-	-	5.02734	-
GhM_A08G1108	GhM_A08G1108	A08:31315289	intergenic;GhM_A08G1107(dist=299316),GhM_A08G1108(dist=28317)	A	T	-	-	5.02734	-
GhM_A08G1108	GhM_A08G1108	A08:31352887	intergenic;GhM_A08G1108(dist=4705),GhM_A08G1109(dist=306632)	G	A	-	-	-	6.81175
GhM_A08G1108	GhM_A08G1108	A08:31418704	intergenic;GhM_A08G1108(dist=70522),GhM_A08G1109(dist=240815)	T	G	-	-	5.98055	-
GhM_A08G1108	GhM_A08G1108	A08:31422470	intergenic;GhM_A08G1108(dist=74288),GhM_A08G1109(dist=237049)	A	G	-	-	-	8.448
GhM_A08G1108	GhM_A08G1108	A08:31450656	intergenic;GhM_A08G1108(dist=102474),GhM_A08G1109(dist=208863)	G	T	-	-	5.56537	-
GhM_A08G1109	GhM_A08G1109	A08:31352887	intergenic;GhM_A08G1108(dist=4705),GhM_A08G1109(dist=306632)	G	A	-	-	-	6.81175
GhM_A08G1109	GhM_A08G1109	A08:31418704	intergenic;GhM_A08G1108(dist=70522),GhM_A08G1109(dist=240815)	T	G	-	-	5.98055	-
GhM_A08G1109	GhM_A08G1109	A08:31422470	intergenic;GhM_A08G1108(dist=74288),GhM_A08G1109(dist=237049)	A	G	-	-	-	8.448
GhM_A08G1109	GhM_A08G1109	A08:31450656	intergenic;GhM_A08G1108(dist=102474),GhM_A08G1109(dist=208863)	G	T	-	-	5.56537	-
GhM_A08G1109	GhM_A08G1109	A08:31867987	intergenic;GhM_A08G1112(dist=53811),GhM_A08G1113(dist=107789)	T	C	-	-	-	6.09578
GhM_A08G1109	GhM_A08G1109	A08:31868093	intergenic;GhM_A08G1112(dist=53917),GhM_A08G1113(dist=107683)	C	A	-	-	-	5.343
GhM_A08G1109	GhM_A08G1109	A08:31946862	intergenic;GhM_A08G1112(dist=132686),GhM_A08G1113(dist=28914)	T	A	-	-	-	5.058
GhM_A08G1109	GhM_A08G1109	A08:31947726	intergenic;GhM_A08G1112(dist=133550),GhM_A08G1113(dist=28050)	C	T	-	-	-	5.33753
GhM_A08G1109	GhM_A08G1109	A08:31973539	intergenic;GhM_A08G1112(dist=159363),GhM_A08G1113(dist=2237)	A	G	-	-	-	5.33119
GhM_A08G1110	GhM_A08G1110	A08:31352887	intergenic;GhM_A08G1108(dist=4705),GhM_A08G1109(dist=306632)	G	A	-	-	-	6.81175
GhM_A08G1110	GhM_A08G1110	A08:31418704	intergenic;GhM_A08G1108(dist=70522),GhM_A08G1109(dist=240815)	T	G	-	-	5.98055	-
GhM_A08G1110	GhM_A08G1110	A08:31422470	intergenic;GhM_A08G1108(dist=74288),GhM_A08G1109(dist=237049)	A	G	-	-	-	8.448
GhM_A08G1110	GhM_A08G1110	A08:31450656	intergenic;GhM_A08G1108(dist=102474),GhM_A08G1109(dist=208863)	G	T	-	-	5.56537	-
GhM_A08G1110	GhM_A08G1110	A08:31867987	intergenic;GhM_A08G1112(dist=53811),GhM_A08G1113(dist=107789)	T	C	-	-	-	6.09578
GhM_A08G1110	GhM_A08G1110	A08:31868093	intergenic;GhM_A08G1112(dist=53917),GhM_A08G1113(dist=107683)	C	A	-	-	-	5.343
GhM_A08G1110	GhM_A08G1110	A08:31946862	intergenic;GhM_A08G1112(dist=132686),GhM_A08G1113(dist=28914)	T	A	-	-	-	5.058
GhM_A08G1110	GhM_A08G1110	A08:31947726	intergenic;GhM_A08G1112(dist=133550),GhM_A08G1113(dist=28050)	C	T	-	-	-	5.33753
GhM_A08G1110	GhM_A08G1110	A08:31973539	intergenic;GhM_A08G1112(dist=159363),GhM_A08G1113(dist=2237)	A	G	-	-	-	5.33119
GhM_A08G1111	Tetraspanin-8	A08:31867987	intergenic;GhM_A08G1112(dist=53811),GhM_A08G1113(dist=107789)	T	C	-	-	-	6.09578
GhM_A08G1111	Tetraspanin-8	A08:31868093	intergenic;GhM_A08G1112(dist=53917),GhM_A08G1113(dist=107683)	C	A	-	-	-	5.343
GhM_A08G1111	Tetraspanin-8	A08:31946862	intergenic;GhM_A08G1112(dist=132686),GhM_A08G1113(dist=28914)	T	A	-	-	-	5.058
GhM_A08G1111	Tetraspanin-8	A08:31947726	intergenic;GhM_A08G1112(dist=133550),GhM_A08G1113(dist=28050)	C	T	-	-	-	5.33753
GhM_A08G1111	Tetraspanin-8	A08:31973539	intergenic;GhM_A08G1112(dist=159363),GhM_A08G1113(dist=2237)	A	G	-	-	-	5.33119
GhM_A08G1111	Tetraspanin-8	A08:31993030	intergenic;GhM_A08G1114(dist=11308),GhM_A08G1115(dist=71458)	T	C	-	-	6.64348	-
GhM_A08G1111	Tetraspanin-8	A08:32028919	intergenic;GhM_A08G1114(dist=47197),GhM_A08G1115(dist=35569)	C	T	-	-	-	6.58378
GhM_A08G1111	Tetraspanin-8	A08:32028949	intergenic;GhM_A08G1114(dist=47227),GhM_A08G1115(dist=35539)	T	C	-	-	-	6.24717
GhM_A08G1111	Tetraspanin-8	A08:32056479	intergenic;GhM_A08G1114(dist=74757),GhM_A08G1115(dist=8009)	T	C	-	-	5.51587	-
GhM_A08G1111	Tetraspanin-8	A08:32095340	intergenic;GhM_A08G1115(dist=29607),GhM_A08G1116(dist=237267)	T	G	-	-	5.30243	-
GhM_A08G1112	Cytochrome c oxidase subunit 6b-2	A08:31867987	intergenic;GhM_A08G1112(dist=53811),GhM_A08G1113(dist=107789)	T	C	-	-	-	6.09578
GhM_A08G1112	Cytochrome c oxidase subunit 6b-2	A08:31868093	intergenic;GhM_A08G1112(dist=53917),GhM_A08G1113(dist=107683)	C	A	-	-	-	5.343
GhM_A08G1112	Cytochrome c oxidase subunit 6b-2	A08:31946862	intergenic;GhM_A08G1112(dist=132686),GhM_A08G1113(dist=28914)	T	A	-	-	-	5.058
GhM_A08G1112	Cytochrome c oxidase subunit 6b-2	A08:31947726	intergenic;GhM_A08G1112(dist=133550),GhM_A08G1113(dist=28050)	C	T	-	-	-	5.33753
GhM_A08G1112	Cytochrome c oxidase subunit 6b-2	A08:31973539	intergenic;GhM_A08G1112(dist=159363),GhM_A08G1113(dist=2237)	A	G	-	-	-	5.33119
GhM_A08G1112	Cytochrome c oxidase subunit 6b-2	A08:31993030	intergenic;GhM_A08G1114(dist=11308),GhM_A08G1115(dist=71458)	T	C	-	-	6.64348	-
GhM_A08G1112	Cytochrome c oxidase subunit 6b-2	A08:32028919	intergenic;GhM_A08G1114(dist=47197),GhM_A08G1115(dist=35569)	C	T	-	-	-	6.58378
GhM_A08G1112	Cytochrome c oxidase subunit 6b-2	A08:32028949	intergenic;GhM_A08G1114(dist=47227),GhM_A08G1115(dist=35539)	T	C	-	-	-	6.24717
GhM_A08G1112	Cytochrome c oxidase subunit 6b-2	A08:32056479	intergenic;GhM_A08G1114(dist=74757),GhM_A08G1115(dist=8009)	T	C	-	-	5.51587	-
GhM_A08G1112	Cytochrome c oxidase subunit 6b-2	A08:32095340	intergenic;GhM_A08G1115(dist=29607),GhM_A08G1116(dist=237267)	T	G	-	-	5.30243	-
GhM_A08G1113	GhM_A08G1113	A08:31867987	intergenic;GhM_A08G1112(dist=53811),GhM_A08G1113(dist=107789)	T	C	-	-	-	6.09578
GhM_A08G1113	GhM_A08G1113	A08:31868093	intergenic;GhM_A08G1112(dist=53917),GhM_A08G1113(dist=107683)	C	A	-	-	-	5.343
GhM_A08G1113	GhM_A08G1113	A08:31946862	intergenic;GhM_A08G1112(dist=132686),GhM_A08G1113(dist=28914)	T	A	-	-	-	5.058
GhM_A08G1113	GhM_A08G1113	A08:31947726	intergenic;GhM_A08G1112(dist=133550),GhM_A08G1113(dist=28050)	C	T	-	-	-	5.33753
GhM_A08G1113	GhM_A08G1113	A08:31973539	intergenic;GhM_A08G1112(dist=159363),GhM_A08G1113(dist=2237)	A	G	-	-	-	5.33119
GhM_A08G1113	GhM_A08G1113	A08:31993030	intergenic;GhM_A08G1114(dist=11308),GhM_A08G1115(dist=71458)	T	C	-	-	6.64348	-
GhM_A08G1113	GhM_A08G1113	A08:32028919	intergenic;GhM_A08G1114(dist=47197),GhM_A08G1115(dist=35569)	C	T	-	-	-	6.58378
GhM_A08G1113	GhM_A08G1113	A08:32028949	intergenic;GhM_A08G1114(dist=47227),GhM_A08G1115(dist=35539)	T	C	-	-	-	6.24717
GhM_A08G1113	GhM_A08G1113	A08:32056479	intergenic;GhM_A08G1114(dist=74757),GhM_A08G1115(dist=8009)	T	C	-	-	5.51587	-
GhM_A08G1113	GhM_A08G1113	A08:32095340	intergenic;GhM_A08G1115(dist=29607),GhM_A08G1116(dist=237267)	T	G	-	-	5.30243	-
GhM_A08G1113	GhM_A08G1113	A08:32212714	intergenic;GhM_A08G1115(dist=146981),GhM_A08G1116(dist=119893)	T	C	-	-	-	5.69086
GhM_A08G1113	GhM_A08G1113	A08:32226198	intergenic;GhM_A08G1115(dist=160465),GhM_A08G1116(dist=106409)	T	C	-	-	-	5.15825
GhM_A08G1114	GhM_A08G1114	A08:31867987	intergenic;GhM_A08G1112(dist=53811),GhM_A08G1113(dist=107789)	T	C	-	-	-	6.09578
GhM_A08G1114	GhM_A08G1114	A08:31868093	intergenic;GhM_A08G1112(dist=53917),GhM_A08G1113(dist=107683)	C	A	-	-	-	5.343
GhM_A08G1114	GhM_A08G1114	A08:31946862	intergenic;GhM_A08G1112(dist=132686),GhM_A08G1113(dist=28914)	T	A	-	-	-	5.058
GhM_A08G1114	GhM_A08G1114	A08:31947726	intergenic;GhM_A08G1112(dist=133550),GhM_A08G1113(dist=28050)	C	T	-	-	-	5.33753
GhM_A08G1114	GhM_A08G1114	A08:31973539	intergenic;GhM_A08G1112(dist=159363),GhM_A08G1113(dist=2237)	A	G	-	-	-	5.33119
GhM_A08G1114	GhM_A08G1114	A08:31993030	intergenic;GhM_A08G1114(dist=11308),GhM_A08G1115(dist=71458)	T	C	-	-	6.64348	-
GhM_A08G1114	GhM_A08G1114	A08:32028919	intergenic;GhM_A08G1114(dist=47197),GhM_A08G1115(dist=35569)	C	T	-	-	-	6.58378
GhM_A08G1114	GhM_A08G1114	A08:32028949	intergenic;GhM_A08G1114(dist=47227),GhM_A08G1115(dist=35539)	T	C	-	-	-	6.24717
GhM_A08G1114	GhM_A08G1114	A08:32056479	intergenic;GhM_A08G1114(dist=74757),GhM_A08G1115(dist=8009)	T	C	-	-	5.51587	-
GhM_A08G1114	GhM_A08G1114	A08:32095340	intergenic;GhM_A08G1115(dist=29607),GhM_A08G1116(dist=237267)	T	G	-	-	5.30243	-
GhM_A08G1114	GhM_A08G1114	A08:32212714	intergenic;GhM_A08G1115(dist=146981),GhM_A08G1116(dist=119893)	T	C	-	-	-	5.69086
GhM_A08G1114	GhM_A08G1114	A08:32226198	intergenic;GhM_A08G1115(dist=160465),GhM_A08G1116(dist=106409)	T	C	-	-	-	5.15825
GhM_A08G1115	Tetraspanin-15	A08:31867987	intergenic;GhM_A08G1112(dist=53811),GhM_A08G1113(dist=107789)	T	C	-	-	-	6.09578
GhM_A08G1115	Tetraspanin-15	A08:31868093	intergenic;GhM_A08G1112(dist=53917),GhM_A08G1113(dist=107683)	C	A	-	-	-	5.343
GhM_A08G1115	Tetraspanin-15	A08:31946862	intergenic;GhM_A08G1112(dist=132686),GhM_A08G1113(dist=28914)	T	A	-	-	-	5.058
GhM_A08G1115	Tetraspanin-15	A08:31947726	intergenic;GhM_A08G1112(dist=133550),GhM_A08G1113(dist=28050)	C	T	-	-	-	5.33753
GhM_A08G1115	Tetraspanin-15	A08:31973539	intergenic;GhM_A08G1112(dist=159363),GhM_A08G1113(dist=2237)	A	G	-	-	-	5.33119
GhM_A08G1115	Tetraspanin-15	A08:31993030	intergenic;GhM_A08G1114(dist=11308),GhM_A08G1115(dist=71458)	T	C	-	-	6.64348	-
GhM_A08G1115	Tetraspanin-15	A08:32028919	intergenic;GhM_A08G1114(dist=47197),GhM_A08G1115(dist=35569)	C	T	-	-	-	6.58378
GhM_A08G1115	Tetraspanin-15	A08:32028949	intergenic;GhM_A08G1114(dist=47227),GhM_A08G1115(dist=35539)	T	C	-	-	-	6.24717
GhM_A08G1115	Tetraspanin-15	A08:32056479	intergenic;GhM_A08G1114(dist=74757),GhM_A08G1115(dist=8009)	T	C	-	-	5.51587	-
GhM_A08G1115	Tetraspanin-15	A08:32095340	intergenic;GhM_A08G1115(dist=29607),GhM_A08G1116(dist=237267)	T	G	-	-	5.30243	-
GhM_A08G1115	Tetraspanin-15	A08:32212714	intergenic;GhM_A08G1115(dist=146981),GhM_A08G1116(dist=119893)	T	C	-	-	-	5.69086
GhM_A08G1115	Tetraspanin-15	A08:32226198	intergenic;GhM_A08G1115(dist=160465),GhM_A08G1116(dist=106409)	T	C	-	-	-	5.15825
GhM_A08G1115	Tetraspanin-15	A08:32350345	intergenic;GhM_A08G1117(dist=4320),GhM_A08G1118(dist=15616)	A	T	-	-	-	5.4336
GhM_A08G1116	UDP-glucuronate 4-epimerase 1	A08:32028919	intergenic;GhM_A08G1114(dist=47197),GhM_A08G1115(dist=35569)	C	T	-	-	-	6.58378
GhM_A08G1116	UDP-glucuronate 4-epimerase 1	A08:32028949	intergenic;GhM_A08G1114(dist=47227),GhM_A08G1115(dist=35539)	T	C	-	-	-	6.24717
GhM_A08G1116	UDP-glucuronate 4-epimerase 1	A08:32056479	intergenic;GhM_A08G1114(dist=74757),GhM_A08G1115(dist=8009)	T	C	-	-	5.51587	-
GhM_A08G1116	UDP-glucuronate 4-epimerase 1	A08:32095340	intergenic;GhM_A08G1115(dist=29607),GhM_A08G1116(dist=237267)	T	G	-	-	5.30243	-
GhM_A08G1116	UDP-glucuronate 4-epimerase 1	A08:32212714	intergenic;GhM_A08G1115(dist=146981),GhM_A08G1116(dist=119893)	T	C	-	-	-	5.69086
GhM_A08G1116	UDP-glucuronate 4-epimerase 1	A08:32226198	intergenic;GhM_A08G1115(dist=160465),GhM_A08G1116(dist=106409)	T	C	-	-	-	5.15825
GhM_A08G1116	UDP-glucuronate 4-epimerase 1	A08:32350345	intergenic;GhM_A08G1117(dist=4320),GhM_A08G1118(dist=15616)	A	T	-	-	-	5.4336
GhM_A08G1117	Apyrase 2	A08:32028919	intergenic;GhM_A08G1114(dist=47197),GhM_A08G1115(dist=35569)	C	T	-	-	-	6.58378
GhM_A08G1117	Apyrase 2	A08:32028949	intergenic;GhM_A08G1114(dist=47227),GhM_A08G1115(dist=35539)	T	C	-	-	-	6.24717
GhM_A08G1117	Apyrase 2	A08:32056479	intergenic;GhM_A08G1114(dist=74757),GhM_A08G1115(dist=8009)	T	C	-	-	5.51587	-
GhM_A08G1117	Apyrase 2	A08:32095340	intergenic;GhM_A08G1115(dist=29607),GhM_A08G1116(dist=237267)	T	G	-	-	5.30243	-
GhM_A08G1117	Apyrase 2	A08:32212714	intergenic;GhM_A08G1115(dist=146981),GhM_A08G1116(dist=119893)	T	C	-	-	-	5.69086
GhM_A08G1117	Apyrase 2	A08:32226198	intergenic;GhM_A08G1115(dist=160465),GhM_A08G1116(dist=106409)	T	C	-	-	-	5.15825
GhM_A08G1117	Apyrase 2	A08:32350345	intergenic;GhM_A08G1117(dist=4320),GhM_A08G1118(dist=15616)	A	T	-	-	-	5.4336
GhM_A08G1118	Dynamin-related protein 3B	A08:32056479	intergenic;GhM_A08G1114(dist=74757),GhM_A08G1115(dist=8009)	T	C	-	-	5.51587	-
GhM_A08G1118	Dynamin-related protein 3B	A08:32095340	intergenic;GhM_A08G1115(dist=29607),GhM_A08G1116(dist=237267)	T	G	-	-	5.30243	-
GhM_A08G1118	Dynamin-related protein 3B	A08:32212714	intergenic;GhM_A08G1115(dist=146981),GhM_A08G1116(dist=119893)	T	C	-	-	-	5.69086
GhM_A08G1118	Dynamin-related protein 3B	A08:32226198	intergenic;GhM_A08G1115(dist=160465),GhM_A08G1116(dist=106409)	T	C	-	-	-	5.15825
GhM_A08G1118	Dynamin-related protein 3B	A08:32350345	intergenic;GhM_A08G1117(dist=4320),GhM_A08G1118(dist=15616)	A	T	-	-	-	5.4336
GhM_A08G1119	Dynamin-related protein 3B	A08:32056479	intergenic;GhM_A08G1114(dist=74757),GhM_A08G1115(dist=8009)	T	C	-	-	5.51587	-
GhM_A08G1119	Dynamin-related protein 3B	A08:32095340	intergenic;GhM_A08G1115(dist=29607),GhM_A08G1116(dist=237267)	T	G	-	-	5.30243	-
GhM_A08G1119	Dynamin-related protein 3B	A08:32212714	intergenic;GhM_A08G1115(dist=146981),GhM_A08G1116(dist=119893)	T	C	-	-	-	5.69086
GhM_A08G1119	Dynamin-related protein 3B	A08:32226198	intergenic;GhM_A08G1115(dist=160465),GhM_A08G1116(dist=106409)	T	C	-	-	-	5.15825
GhM_A08G1119	Dynamin-related protein 3B	A08:32350345	intergenic;GhM_A08G1117(dist=4320),GhM_A08G1118(dist=15616)	A	T	-	-	-	5.4336
GhM_A08G1120	Cinnamoyl-CoA reductase-like SNL6	A08:32212714	intergenic;GhM_A08G1115(dist=146981),GhM_A08G1116(dist=119893)	T	C	-	-	-	5.69086
GhM_A08G1120	Cinnamoyl-CoA reductase-like SNL6	A08:32226198	intergenic;GhM_A08G1115(dist=160465),GhM_A08G1116(dist=106409)	T	C	-	-	-	5.15825
GhM_A08G1120	Cinnamoyl-CoA reductase-like SNL6	A08:32350345	intergenic;GhM_A08G1117(dist=4320),GhM_A08G1118(dist=15616)	A	T	-	-	-	5.4336
GhM_A08G1121	AFG1-like ATPase	A08:32212714	intergenic;GhM_A08G1115(dist=146981),GhM_A08G1116(dist=119893)	T	C	-	-	-	5.69086
GhM_A08G1121	AFG1-like ATPase	A08:32226198	intergenic;GhM_A08G1115(dist=160465),GhM_A08G1116(dist=106409)	T	C	-	-	-	5.15825
GhM_A08G1121	AFG1-like ATPase	A08:32350345	intergenic;GhM_A08G1117(dist=4320),GhM_A08G1118(dist=15616)	A	T	-	-	-	5.4336
GhM_A08G1122	GhM_A08G1122	A08:32226198	intergenic;GhM_A08G1115(dist=160465),GhM_A08G1116(dist=106409)	T	C	-	-	-	5.15825
GhM_A08G1122	GhM_A08G1122	A08:32350345	intergenic;GhM_A08G1117(dist=4320),GhM_A08G1118(dist=15616)	A	T	-	-	-	5.4336
GhM_A08G1122	GhM_A08G1122	A08:32846916	intergenic;GhM_A08G1125(dist=66011),GhM_A08G1126(dist=29696)	T	C	-	-	-	5.50074
GhM_A08G1122	GhM_A08G1122	A08:32857364	intergenic;GhM_A08G1125(dist=76459),GhM_A08G1126(dist=19248)	C	T	-	-	-	5.72783
GhM_A08G1123	Transmembrane protein 208	A08:32350345	intergenic;GhM_A08G1117(dist=4320),GhM_A08G1118(dist=15616)	A	T	-	-	-	5.4336
GhM_A08G1123	Transmembrane protein 208	A08:32846916	intergenic;GhM_A08G1125(dist=66011),GhM_A08G1126(dist=29696)	T	C	-	-	-	5.50074
GhM_A08G1123	Transmembrane protein 208	A08:32857364	intergenic;GhM_A08G1125(dist=76459),GhM_A08G1126(dist=19248)	C	T	-	-	-	5.72783
GhM_A08G1124	GhM_A08G1124	A08:32846916	intergenic;GhM_A08G1125(dist=66011),GhM_A08G1126(dist=29696)	T	C	-	-	-	5.50074
GhM_A08G1124	GhM_A08G1124	A08:32857364	intergenic;GhM_A08G1125(dist=76459),GhM_A08G1126(dist=19248)	C	T	-	-	-	5.72783
GhM_A08G1124	GhM_A08G1124	A08:33072403	intergenic;GhM_A08G1128(dist=156254),GhM_A08G1129(dist=53872)	T	C	-	-	-	5.78055
GhM_A08G1125	DNA-directed RNA polymerase subunit beta	A08:32846916	intergenic;GhM_A08G1125(dist=66011),GhM_A08G1126(dist=29696)	T	C	-	-	-	5.50074
GhM_A08G1125	DNA-directed RNA polymerase subunit beta	A08:32857364	intergenic;GhM_A08G1125(dist=76459),GhM_A08G1126(dist=19248)	C	T	-	-	-	5.72783
GhM_A08G1125	DNA-directed RNA polymerase subunit beta	A08:33072403	intergenic;GhM_A08G1128(dist=156254),GhM_A08G1129(dist=53872)	T	C	-	-	-	5.78055
GhM_A08G1126	Gamma-glutamyl peptidase 3	A08:32846916	intergenic;GhM_A08G1125(dist=66011),GhM_A08G1126(dist=29696)	T	C	-	-	-	5.50074
GhM_A08G1126	Gamma-glutamyl peptidase 3	A08:32857364	intergenic;GhM_A08G1125(dist=76459),GhM_A08G1126(dist=19248)	C	T	-	-	-	5.72783
GhM_A08G1126	Gamma-glutamyl peptidase 3	A08:33072403	intergenic;GhM_A08G1128(dist=156254),GhM_A08G1129(dist=53872)	T	C	-	-	-	5.78055
GhM_A08G1126	Gamma-glutamyl peptidase 3	A08:33145174	intergenic;GhM_A08G1130(dist=10934),GhM_A08G1131(dist=21335)	C	T	-	-	-	7.8752
GhM_A08G1126	Gamma-glutamyl peptidase 3	A08:33148504	intergenic;GhM_A08G1130(dist=14264),GhM_A08G1131(dist=18005)	T	C	-	-	6.74929	-
GhM_A08G1127	Heptahelical transmembrane protein 2	A08:32846916	intergenic;GhM_A08G1125(dist=66011),GhM_A08G1126(dist=29696)	T	C	-	-	-	5.50074
GhM_A08G1127	Heptahelical transmembrane protein 2	A08:32857364	intergenic;GhM_A08G1125(dist=76459),GhM_A08G1126(dist=19248)	C	T	-	-	-	5.72783
GhM_A08G1127	Heptahelical transmembrane protein 2	A08:33072403	intergenic;GhM_A08G1128(dist=156254),GhM_A08G1129(dist=53872)	T	C	-	-	-	5.78055
GhM_A08G1127	Heptahelical transmembrane protein 2	A08:33145174	intergenic;GhM_A08G1130(dist=10934),GhM_A08G1131(dist=21335)	C	T	-	-	-	7.8752
GhM_A08G1127	Heptahelical transmembrane protein 2	A08:33148504	intergenic;GhM_A08G1130(dist=14264),GhM_A08G1131(dist=18005)	T	C	-	-	6.74929	-
GhM_A08G1128	50S ribosomal protein L35, chloroplastic	A08:32846916	intergenic;GhM_A08G1125(dist=66011),GhM_A08G1126(dist=29696)	T	C	-	-	-	5.50074
GhM_A08G1128	50S ribosomal protein L35, chloroplastic	A08:32857364	intergenic;GhM_A08G1125(dist=76459),GhM_A08G1126(dist=19248)	C	T	-	-	-	5.72783
GhM_A08G1128	50S ribosomal protein L35, chloroplastic	A08:33072403	intergenic;GhM_A08G1128(dist=156254),GhM_A08G1129(dist=53872)	T	C	-	-	-	5.78055
GhM_A08G1128	50S ribosomal protein L35, chloroplastic	A08:33145174	intergenic;GhM_A08G1130(dist=10934),GhM_A08G1131(dist=21335)	C	T	-	-	-	7.8752
GhM_A08G1128	50S ribosomal protein L35, chloroplastic	A08:33148504	intergenic;GhM_A08G1130(dist=14264),GhM_A08G1131(dist=18005)	T	C	-	-	6.74929	-
GhM_A08G1129	GhM_A08G1129	A08:32846916	intergenic;GhM_A08G1125(dist=66011),GhM_A08G1126(dist=29696)	T	C	-	-	-	5.50074
GhM_A08G1129	GhM_A08G1129	A08:32857364	intergenic;GhM_A08G1125(dist=76459),GhM_A08G1126(dist=19248)	C	T	-	-	-	5.72783
GhM_A08G1129	GhM_A08G1129	A08:33072403	intergenic;GhM_A08G1128(dist=156254),GhM_A08G1129(dist=53872)	T	C	-	-	-	5.78055
GhM_A08G1129	GhM_A08G1129	A08:33145174	intergenic;GhM_A08G1130(dist=10934),GhM_A08G1131(dist=21335)	C	T	-	-	-	7.8752
GhM_A08G1129	GhM_A08G1129	A08:33148504	intergenic;GhM_A08G1130(dist=14264),GhM_A08G1131(dist=18005)	T	C	-	-	6.74929	-
GhM_A08G1129	GhM_A08G1129	A08:33352367	intergenic;GhM_A08G1136(dist=120323),GhM_A08G1137(dist=556400)	T	C	-	-	-	6.39984
GhM_A08G1129	GhM_A08G1129	A08:33421879	intergenic;GhM_A08G1136(dist=189835),GhM_A08G1137(dist=486888)	C	T	-	-	-	5.39443
GhM_A08G1130	MLO-like protein 13	A08:32846916	intergenic;GhM_A08G1125(dist=66011),GhM_A08G1126(dist=29696)	T	C	-	-	-	5.50074
GhM_A08G1130	MLO-like protein 13	A08:32857364	intergenic;GhM_A08G1125(dist=76459),GhM_A08G1126(dist=19248)	C	T	-	-	-	5.72783
GhM_A08G1130	MLO-like protein 13	A08:33072403	intergenic;GhM_A08G1128(dist=156254),GhM_A08G1129(dist=53872)	T	C	-	-	-	5.78055
GhM_A08G1130	MLO-like protein 13	A08:33145174	intergenic;GhM_A08G1130(dist=10934),GhM_A08G1131(dist=21335)	C	T	-	-	-	7.8752
GhM_A08G1130	MLO-like protein 13	A08:33148504	intergenic;GhM_A08G1130(dist=14264),GhM_A08G1131(dist=18005)	T	C	-	-	6.74929	-
GhM_A08G1130	MLO-like protein 13	A08:33352367	intergenic;GhM_A08G1136(dist=120323),GhM_A08G1137(dist=556400)	T	C	-	-	-	6.39984
GhM_A08G1130	MLO-like protein 13	A08:33421879	intergenic;GhM_A08G1136(dist=189835),GhM_A08G1137(dist=486888)	C	T	-	-	-	5.39443
GhM_A08G1131	Peroxisome biogenesis protein 1	A08:32846916	intergenic;GhM_A08G1125(dist=66011),GhM_A08G1126(dist=29696)	T	C	-	-	-	5.50074
GhM_A08G1131	Peroxisome biogenesis protein 1	A08:32857364	intergenic;GhM_A08G1125(dist=76459),GhM_A08G1126(dist=19248)	C	T	-	-	-	5.72783
GhM_A08G1131	Peroxisome biogenesis protein 1	A08:33072403	intergenic;GhM_A08G1128(dist=156254),GhM_A08G1129(dist=53872)	T	C	-	-	-	5.78055
GhM_A08G1131	Peroxisome biogenesis protein 1	A08:33145174	intergenic;GhM_A08G1130(dist=10934),GhM_A08G1131(dist=21335)	C	T	-	-	-	7.8752
GhM_A08G1131	Peroxisome biogenesis protein 1	A08:33148504	intergenic;GhM_A08G1130(dist=14264),GhM_A08G1131(dist=18005)	T	C	-	-	6.74929	-
GhM_A08G1131	Peroxisome biogenesis protein 1	A08:33352367	intergenic;GhM_A08G1136(dist=120323),GhM_A08G1137(dist=556400)	T	C	-	-	-	6.39984
GhM_A08G1131	Peroxisome biogenesis protein 1	A08:33421879	intergenic;GhM_A08G1136(dist=189835),GhM_A08G1137(dist=486888)	C	T	-	-	-	5.39443
GhM_A08G1132	Disease resistance protein RGA2	A08:32846916	intergenic;GhM_A08G1125(dist=66011),GhM_A08G1126(dist=29696)	T	C	-	-	-	5.50074
GhM_A08G1132	Disease resistance protein RGA2	A08:32857364	intergenic;GhM_A08G1125(dist=76459),GhM_A08G1126(dist=19248)	C	T	-	-	-	5.72783
GhM_A08G1132	Disease resistance protein RGA2	A08:33072403	intergenic;GhM_A08G1128(dist=156254),GhM_A08G1129(dist=53872)	T	C	-	-	-	5.78055
GhM_A08G1132	Disease resistance protein RGA2	A08:33145174	intergenic;GhM_A08G1130(dist=10934),GhM_A08G1131(dist=21335)	C	T	-	-	-	7.8752
GhM_A08G1132	Disease resistance protein RGA2	A08:33148504	intergenic;GhM_A08G1130(dist=14264),GhM_A08G1131(dist=18005)	T	C	-	-	6.74929	-
GhM_A08G1132	Disease resistance protein RGA2	A08:33352367	intergenic;GhM_A08G1136(dist=120323),GhM_A08G1137(dist=556400)	T	C	-	-	-	6.39984
GhM_A08G1132	Disease resistance protein RGA2	A08:33421879	intergenic;GhM_A08G1136(dist=189835),GhM_A08G1137(dist=486888)	C	T	-	-	-	5.39443
GhM_A08G1133	Disease resistance protein RGA2	A08:32857364	intergenic;GhM_A08G1125(dist=76459),GhM_A08G1126(dist=19248)	C	T	-	-	-	5.72783
GhM_A08G1133	Disease resistance protein RGA2	A08:33072403	intergenic;GhM_A08G1128(dist=156254),GhM_A08G1129(dist=53872)	T	C	-	-	-	5.78055
GhM_A08G1133	Disease resistance protein RGA2	A08:33145174	intergenic;GhM_A08G1130(dist=10934),GhM_A08G1131(dist=21335)	C	T	-	-	-	7.8752
GhM_A08G1133	Disease resistance protein RGA2	A08:33148504	intergenic;GhM_A08G1130(dist=14264),GhM_A08G1131(dist=18005)	T	C	-	-	6.74929	-
GhM_A08G1133	Disease resistance protein RGA2	A08:33352367	intergenic;GhM_A08G1136(dist=120323),GhM_A08G1137(dist=556400)	T	C	-	-	-	6.39984
GhM_A08G1133	Disease resistance protein RGA2	A08:33421879	intergenic;GhM_A08G1136(dist=189835),GhM_A08G1137(dist=486888)	C	T	-	-	-	5.39443
GhM_A08G1134	Putative disease resistance protein RGA4	A08:32857364	intergenic;GhM_A08G1125(dist=76459),GhM_A08G1126(dist=19248)	C	T	-	-	-	5.72783
GhM_A08G1134	Putative disease resistance protein RGA4	A08:33072403	intergenic;GhM_A08G1128(dist=156254),GhM_A08G1129(dist=53872)	T	C	-	-	-	5.78055
GhM_A08G1134	Putative disease resistance protein RGA4	A08:33145174	intergenic;GhM_A08G1130(dist=10934),GhM_A08G1131(dist=21335)	C	T	-	-	-	7.8752
GhM_A08G1134	Putative disease resistance protein RGA4	A08:33148504	intergenic;GhM_A08G1130(dist=14264),GhM_A08G1131(dist=18005)	T	C	-	-	6.74929	-
GhM_A08G1134	Putative disease resistance protein RGA4	A08:33352367	intergenic;GhM_A08G1136(dist=120323),GhM_A08G1137(dist=556400)	T	C	-	-	-	6.39984
GhM_A08G1134	Putative disease resistance protein RGA4	A08:33421879	intergenic;GhM_A08G1136(dist=189835),GhM_A08G1137(dist=486888)	C	T	-	-	-	5.39443
GhM_A08G1135	GhM_A08G1135	A08:33072403	intergenic;GhM_A08G1128(dist=156254),GhM_A08G1129(dist=53872)	T	C	-	-	-	5.78055
GhM_A08G1135	GhM_A08G1135	A08:33145174	intergenic;GhM_A08G1130(dist=10934),GhM_A08G1131(dist=21335)	C	T	-	-	-	7.8752
GhM_A08G1135	GhM_A08G1135	A08:33148504	intergenic;GhM_A08G1130(dist=14264),GhM_A08G1131(dist=18005)	T	C	-	-	6.74929	-
GhM_A08G1135	GhM_A08G1135	A08:33352367	intergenic;GhM_A08G1136(dist=120323),GhM_A08G1137(dist=556400)	T	C	-	-	-	6.39984
GhM_A08G1135	GhM_A08G1135	A08:33421879	intergenic;GhM_A08G1136(dist=189835),GhM_A08G1137(dist=486888)	C	T	-	-	-	5.39443
GhM_A08G1135	GhM_A08G1135	A08:33507417	intergenic;GhM_A08G1136(dist=275373),GhM_A08G1137(dist=401350)	G	A	-	-	5.6254	-
GhM_A08G1135	GhM_A08G1135	A08:33521599	intergenic;GhM_A08G1136(dist=289555),GhM_A08G1137(dist=387168)	T	C	-	-	5.50702	-
GhM_A08G1136	Myosin-binding protein 7	A08:33072403	intergenic;GhM_A08G1128(dist=156254),GhM_A08G1129(dist=53872)	T	C	-	-	-	5.78055
GhM_A08G1136	Myosin-binding protein 7	A08:33145174	intergenic;GhM_A08G1130(dist=10934),GhM_A08G1131(dist=21335)	C	T	-	-	-	7.8752
GhM_A08G1136	Myosin-binding protein 7	A08:33148504	intergenic;GhM_A08G1130(dist=14264),GhM_A08G1131(dist=18005)	T	C	-	-	6.74929	-
GhM_A08G1136	Myosin-binding protein 7	A08:33352367	intergenic;GhM_A08G1136(dist=120323),GhM_A08G1137(dist=556400)	T	C	-	-	-	6.39984
GhM_A08G1136	Myosin-binding protein 7	A08:33421879	intergenic;GhM_A08G1136(dist=189835),GhM_A08G1137(dist=486888)	C	T	-	-	-	5.39443
GhM_A08G1136	Myosin-binding protein 7	A08:33507417	intergenic;GhM_A08G1136(dist=275373),GhM_A08G1137(dist=401350)	G	A	-	-	5.6254	-
GhM_A08G1136	Myosin-binding protein 7	A08:33521599	intergenic;GhM_A08G1136(dist=289555),GhM_A08G1137(dist=387168)	T	C	-	-	5.50702	-
GhM_A08G1137	Pentatricopeptide repeat-containing protein At4g30825, chloroplastic	A08:33590210	intergenic;GhM_A08G1136(dist=358166),GhM_A08G1137(dist=318557)	C	T	-	-	-	6.25841
GhM_A08G1137	Pentatricopeptide repeat-containing protein At4g30825, chloroplastic	A08:33608596	intergenic;GhM_A08G1136(dist=376552),GhM_A08G1137(dist=300171)	T	C	-	-	-	5.72462
GhM_A08G1137	Pentatricopeptide repeat-containing protein At4g30825, chloroplastic	A08:33615954	intergenic;GhM_A08G1136(dist=383910),GhM_A08G1137(dist=292813)	C	T	-	-	-	5.27811
GhM_A08G1137	Pentatricopeptide repeat-containing protein At4g30825, chloroplastic	A08:33660881	intergenic;GhM_A08G1136(dist=428837),GhM_A08G1137(dist=247886)	G	C	-	-	-	5.63132
GhM_A08G1137	Pentatricopeptide repeat-containing protein At4g30825, chloroplastic	A08:33788701	intergenic;GhM_A08G1136(dist=556657),GhM_A08G1137(dist=120066)	T	G	-	-	5.82901	-
GhM_A08G1137	Pentatricopeptide repeat-containing protein At4g30825, chloroplastic	A08:33839854	intergenic;GhM_A08G1136(dist=607810),GhM_A08G1137(dist=68913)	T	C	-	-	-	6.53612
GhM_A08G1137	Pentatricopeptide repeat-containing protein At4g30825, chloroplastic	A08:33993795	intergenic;GhM_A08G1138(dist=70858),GhM_A08G1139(dist=51676)	G	A	-	-	-	5.70516
GhM_A08G1138	Probable galactinol--sucrose galactosyltransferase 6	A08:33590210	intergenic;GhM_A08G1136(dist=358166),GhM_A08G1137(dist=318557)	C	T	-	-	-	6.25841
GhM_A08G1138	Probable galactinol--sucrose galactosyltransferase 6	A08:33608596	intergenic;GhM_A08G1136(dist=376552),GhM_A08G1137(dist=300171)	T	C	-	-	-	5.72462
GhM_A08G1138	Probable galactinol--sucrose galactosyltransferase 6	A08:33615954	intergenic;GhM_A08G1136(dist=383910),GhM_A08G1137(dist=292813)	C	T	-	-	-	5.27811
GhM_A08G1138	Probable galactinol--sucrose galactosyltransferase 6	A08:33660881	intergenic;GhM_A08G1136(dist=428837),GhM_A08G1137(dist=247886)	G	C	-	-	-	5.63132
GhM_A08G1138	Probable galactinol--sucrose galactosyltransferase 6	A08:33788701	intergenic;GhM_A08G1136(dist=556657),GhM_A08G1137(dist=120066)	T	G	-	-	5.82901	-
GhM_A08G1138	Probable galactinol--sucrose galactosyltransferase 6	A08:33839854	intergenic;GhM_A08G1136(dist=607810),GhM_A08G1137(dist=68913)	T	C	-	-	-	6.53612
GhM_A08G1138	Probable galactinol--sucrose galactosyltransferase 6	A08:33993795	intergenic;GhM_A08G1138(dist=70858),GhM_A08G1139(dist=51676)	G	A	-	-	-	5.70516
GhM_A08G1139	CCR4-NOT transcription complex subunit 10	A08:33788701	intergenic;GhM_A08G1136(dist=556657),GhM_A08G1137(dist=120066)	T	G	-	-	5.82901	-
GhM_A08G1139	CCR4-NOT transcription complex subunit 10	A08:33839854	intergenic;GhM_A08G1136(dist=607810),GhM_A08G1137(dist=68913)	T	C	-	-	-	6.53612
GhM_A08G1139	CCR4-NOT transcription complex subunit 10	A08:33993795	intergenic;GhM_A08G1138(dist=70858),GhM_A08G1139(dist=51676)	G	A	-	-	-	5.70516
GhM_A08G1139	CCR4-NOT transcription complex subunit 10	A08:34338457	intergenic;GhM_A08G1145(dist=13676),GhM_A08G1146(dist=265768)	A	G	-	-	-	6.44278
GhM_A08G1140	GhM_A08G1140	A08:33839854	intergenic;GhM_A08G1136(dist=607810),GhM_A08G1137(dist=68913)	T	C	-	-	-	6.53612
GhM_A08G1140	GhM_A08G1140	A08:33993795	intergenic;GhM_A08G1138(dist=70858),GhM_A08G1139(dist=51676)	G	A	-	-	-	5.70516
GhM_A08G1140	GhM_A08G1140	A08:34338457	intergenic;GhM_A08G1145(dist=13676),GhM_A08G1146(dist=265768)	A	G	-	-	-	6.44278
GhM_A08G1140	GhM_A08G1140	A08:34380509	intergenic;GhM_A08G1145(dist=55728),GhM_A08G1146(dist=223716)	G	A	-	-	-	6.98649
GhM_A08G1140	GhM_A08G1140	A08:34435557	intergenic;GhM_A08G1145(dist=110776),GhM_A08G1146(dist=168668)	G	A	-	-	-	5.32049
GhM_A08G1141	GhM_A08G1141	A08:33839854	intergenic;GhM_A08G1136(dist=607810),GhM_A08G1137(dist=68913)	T	C	-	-	-	6.53612
GhM_A08G1141	GhM_A08G1141	A08:33993795	intergenic;GhM_A08G1138(dist=70858),GhM_A08G1139(dist=51676)	G	A	-	-	-	5.70516
GhM_A08G1141	GhM_A08G1141	A08:34338457	intergenic;GhM_A08G1145(dist=13676),GhM_A08G1146(dist=265768)	A	G	-	-	-	6.44278
GhM_A08G1141	GhM_A08G1141	A08:34380509	intergenic;GhM_A08G1145(dist=55728),GhM_A08G1146(dist=223716)	G	A	-	-	-	6.98649
GhM_A08G1141	GhM_A08G1141	A08:34435557	intergenic;GhM_A08G1145(dist=110776),GhM_A08G1146(dist=168668)	G	A	-	-	-	5.32049
GhM_A08G1142	N-alpha-acetyltransferase 35, NatC auxiliary subunit	A08:33993795	intergenic;GhM_A08G1138(dist=70858),GhM_A08G1139(dist=51676)	G	A	-	-	-	5.70516
GhM_A08G1142	N-alpha-acetyltransferase 35, NatC auxiliary subunit	A08:34338457	intergenic;GhM_A08G1145(dist=13676),GhM_A08G1146(dist=265768)	A	G	-	-	-	6.44278
GhM_A08G1142	N-alpha-acetyltransferase 35, NatC auxiliary subunit	A08:34380509	intergenic;GhM_A08G1145(dist=55728),GhM_A08G1146(dist=223716)	G	A	-	-	-	6.98649
GhM_A08G1142	N-alpha-acetyltransferase 35, NatC auxiliary subunit	A08:34435557	intergenic;GhM_A08G1145(dist=110776),GhM_A08G1146(dist=168668)	G	A	-	-	-	5.32049
GhM_A08G1142	N-alpha-acetyltransferase 35, NatC auxiliary subunit	A08:34510237	intergenic;GhM_A08G1145(dist=185456),GhM_A08G1146(dist=93988)	G	A	-	-	-	6.84603
GhM_A08G1142	N-alpha-acetyltransferase 35, NatC auxiliary subunit	A08:34539301	intergenic;GhM_A08G1145(dist=214520),GhM_A08G1146(dist=64924)	G	A	-	-	-	5.49201
GhM_A08G1143	Xylogalacturonan beta-1,3-xylosyltransferase	A08:34338457	intergenic;GhM_A08G1145(dist=13676),GhM_A08G1146(dist=265768)	A	G	-	-	-	6.44278
GhM_A08G1143	Xylogalacturonan beta-1,3-xylosyltransferase	A08:34380509	intergenic;GhM_A08G1145(dist=55728),GhM_A08G1146(dist=223716)	G	A	-	-	-	6.98649
GhM_A08G1143	Xylogalacturonan beta-1,3-xylosyltransferase	A08:34435557	intergenic;GhM_A08G1145(dist=110776),GhM_A08G1146(dist=168668)	G	A	-	-	-	5.32049
GhM_A08G1143	Xylogalacturonan beta-1,3-xylosyltransferase	A08:34510237	intergenic;GhM_A08G1145(dist=185456),GhM_A08G1146(dist=93988)	G	A	-	-	-	6.84603
GhM_A08G1143	Xylogalacturonan beta-1,3-xylosyltransferase	A08:34539301	intergenic;GhM_A08G1145(dist=214520),GhM_A08G1146(dist=64924)	G	A	-	-	-	5.49201
GhM_A08G1143	Xylogalacturonan beta-1,3-xylosyltransferase	A08:34631655	intergenic;GhM_A08G1147(dist=14430),GhM_A08G1148(dist=211304)	G	T	-	-	5.66708	-
GhM_A08G1144	GhM_A08G1144	A08:34338457	intergenic;GhM_A08G1145(dist=13676),GhM_A08G1146(dist=265768)	A	G	-	-	-	6.44278
GhM_A08G1144	GhM_A08G1144	A08:34380509	intergenic;GhM_A08G1145(dist=55728),GhM_A08G1146(dist=223716)	G	A	-	-	-	6.98649
GhM_A08G1144	GhM_A08G1144	A08:34435557	intergenic;GhM_A08G1145(dist=110776),GhM_A08G1146(dist=168668)	G	A	-	-	-	5.32049
GhM_A08G1144	GhM_A08G1144	A08:34510237	intergenic;GhM_A08G1145(dist=185456),GhM_A08G1146(dist=93988)	G	A	-	-	-	6.84603
GhM_A08G1144	GhM_A08G1144	A08:34539301	intergenic;GhM_A08G1145(dist=214520),GhM_A08G1146(dist=64924)	G	A	-	-	-	5.49201
GhM_A08G1144	GhM_A08G1144	A08:34631655	intergenic;GhM_A08G1147(dist=14430),GhM_A08G1148(dist=211304)	G	T	-	-	5.66708	-
GhM_A08G1145	GhM_A08G1145	A08:34338457	intergenic;GhM_A08G1145(dist=13676),GhM_A08G1146(dist=265768)	A	G	-	-	-	6.44278
GhM_A08G1145	GhM_A08G1145	A08:34380509	intergenic;GhM_A08G1145(dist=55728),GhM_A08G1146(dist=223716)	G	A	-	-	-	6.98649
GhM_A08G1145	GhM_A08G1145	A08:34435557	intergenic;GhM_A08G1145(dist=110776),GhM_A08G1146(dist=168668)	G	A	-	-	-	5.32049
GhM_A08G1145	GhM_A08G1145	A08:34510237	intergenic;GhM_A08G1145(dist=185456),GhM_A08G1146(dist=93988)	G	A	-	-	-	6.84603
GhM_A08G1145	GhM_A08G1145	A08:34539301	intergenic;GhM_A08G1145(dist=214520),GhM_A08G1146(dist=64924)	G	A	-	-	-	5.49201
GhM_A08G1145	GhM_A08G1145	A08:34631655	intergenic;GhM_A08G1147(dist=14430),GhM_A08G1148(dist=211304)	G	T	-	-	5.66708	-
GhM_A08G1146	Synaptotagmin-5	A08:34338457	intergenic;GhM_A08G1145(dist=13676),GhM_A08G1146(dist=265768)	A	G	-	-	-	6.44278
GhM_A08G1146	Synaptotagmin-5	A08:34380509	intergenic;GhM_A08G1145(dist=55728),GhM_A08G1146(dist=223716)	G	A	-	-	-	6.98649
GhM_A08G1146	Synaptotagmin-5	A08:34435557	intergenic;GhM_A08G1145(dist=110776),GhM_A08G1146(dist=168668)	G	A	-	-	-	5.32049
GhM_A08G1146	Synaptotagmin-5	A08:34510237	intergenic;GhM_A08G1145(dist=185456),GhM_A08G1146(dist=93988)	G	A	-	-	-	6.84603
GhM_A08G1146	Synaptotagmin-5	A08:34539301	intergenic;GhM_A08G1145(dist=214520),GhM_A08G1146(dist=64924)	G	A	-	-	-	5.49201
GhM_A08G1146	Synaptotagmin-5	A08:34631655	intergenic;GhM_A08G1147(dist=14430),GhM_A08G1148(dist=211304)	G	T	-	-	5.66708	-
GhM_A08G1146	Synaptotagmin-5	A08:34655253	intergenic;GhM_A08G1147(dist=38028),GhM_A08G1148(dist=187706)	A	G	-	-	-	6.68407
GhM_A08G1146	Synaptotagmin-5	A08:34708134	intergenic;GhM_A08G1147(dist=90909),GhM_A08G1148(dist=134825)	A	G	-	-	5.52178	-
GhM_A08G1146	Synaptotagmin-5	A08:34752232	intergenic;GhM_A08G1147(dist=135007),GhM_A08G1148(dist=90727)	A	G	-	-	5.07213	-
GhM_A08G1146	Synaptotagmin-5	A08:34753740	intergenic;GhM_A08G1147(dist=136515),GhM_A08G1148(dist=89219)	T	C	-	-	5.45175	-
GhM_A08G1146	Synaptotagmin-5	A08:34753778	intergenic;GhM_A08G1147(dist=136553),GhM_A08G1148(dist=89181)	G	T	-	-	6.93697	-
GhM_A08G1146	Synaptotagmin-5	A08:34770747	intergenic;GhM_A08G1147(dist=153522),GhM_A08G1148(dist=72212)	A	G	-	-	-	5.56689
GhM_A08G1146	Synaptotagmin-5	A08:34770799	intergenic;GhM_A08G1147(dist=153574),GhM_A08G1148(dist=72160)	T	C	-	-	-	5.99896
GhM_A08G1146	Synaptotagmin-5	A08:34770987	intergenic;GhM_A08G1147(dist=153762),GhM_A08G1148(dist=71972)	T	A	-	-	-	7.8203
GhM_A08G1146	Synaptotagmin-5	A08:34871448	intergenic;GhM_A08G1149(dist=19505),GhM_A08G1150(dist=374659)	T	G	-	-	-	5.46618
GhM_A08G1147	Translocase of chloroplast 90, chloroplastic	A08:34338457	intergenic;GhM_A08G1145(dist=13676),GhM_A08G1146(dist=265768)	A	G	-	-	-	6.44278
GhM_A08G1147	Translocase of chloroplast 90, chloroplastic	A08:34380509	intergenic;GhM_A08G1145(dist=55728),GhM_A08G1146(dist=223716)	G	A	-	-	-	6.98649
GhM_A08G1147	Translocase of chloroplast 90, chloroplastic	A08:34435557	intergenic;GhM_A08G1145(dist=110776),GhM_A08G1146(dist=168668)	G	A	-	-	-	5.32049
GhM_A08G1147	Translocase of chloroplast 90, chloroplastic	A08:34510237	intergenic;GhM_A08G1145(dist=185456),GhM_A08G1146(dist=93988)	G	A	-	-	-	6.84603
GhM_A08G1147	Translocase of chloroplast 90, chloroplastic	A08:34539301	intergenic;GhM_A08G1145(dist=214520),GhM_A08G1146(dist=64924)	G	A	-	-	-	5.49201
GhM_A08G1147	Translocase of chloroplast 90, chloroplastic	A08:34631655	intergenic;GhM_A08G1147(dist=14430),GhM_A08G1148(dist=211304)	G	T	-	-	5.66708	-
GhM_A08G1147	Translocase of chloroplast 90, chloroplastic	A08:34655253	intergenic;GhM_A08G1147(dist=38028),GhM_A08G1148(dist=187706)	A	G	-	-	-	6.68407
GhM_A08G1147	Translocase of chloroplast 90, chloroplastic	A08:34708134	intergenic;GhM_A08G1147(dist=90909),GhM_A08G1148(dist=134825)	A	G	-	-	5.52178	-
GhM_A08G1147	Translocase of chloroplast 90, chloroplastic	A08:34752232	intergenic;GhM_A08G1147(dist=135007),GhM_A08G1148(dist=90727)	A	G	-	-	5.07213	-
GhM_A08G1147	Translocase of chloroplast 90, chloroplastic	A08:34753740	intergenic;GhM_A08G1147(dist=136515),GhM_A08G1148(dist=89219)	T	C	-	-	5.45175	-
GhM_A08G1147	Translocase of chloroplast 90, chloroplastic	A08:34753778	intergenic;GhM_A08G1147(dist=136553),GhM_A08G1148(dist=89181)	G	T	-	-	6.93697	-
GhM_A08G1147	Translocase of chloroplast 90, chloroplastic	A08:34770747	intergenic;GhM_A08G1147(dist=153522),GhM_A08G1148(dist=72212)	A	G	-	-	-	5.56689
GhM_A08G1147	Translocase of chloroplast 90, chloroplastic	A08:34770799	intergenic;GhM_A08G1147(dist=153574),GhM_A08G1148(dist=72160)	T	C	-	-	-	5.99896
GhM_A08G1147	Translocase of chloroplast 90, chloroplastic	A08:34770987	intergenic;GhM_A08G1147(dist=153762),GhM_A08G1148(dist=71972)	T	A	-	-	-	7.8203
GhM_A08G1147	Translocase of chloroplast 90, chloroplastic	A08:34871448	intergenic;GhM_A08G1149(dist=19505),GhM_A08G1150(dist=374659)	T	G	-	-	-	5.46618
GhM_A08G1148	Ubiquitin C-terminal hydrolase 22	A08:34539301	intergenic;GhM_A08G1145(dist=214520),GhM_A08G1146(dist=64924)	G	A	-	-	-	5.49201
GhM_A08G1148	Ubiquitin C-terminal hydrolase 22	A08:34631655	intergenic;GhM_A08G1147(dist=14430),GhM_A08G1148(dist=211304)	G	T	-	-	5.66708	-
GhM_A08G1148	Ubiquitin C-terminal hydrolase 22	A08:34655253	intergenic;GhM_A08G1147(dist=38028),GhM_A08G1148(dist=187706)	A	G	-	-	-	6.68407
GhM_A08G1148	Ubiquitin C-terminal hydrolase 22	A08:34708134	intergenic;GhM_A08G1147(dist=90909),GhM_A08G1148(dist=134825)	A	G	-	-	5.52178	-
GhM_A08G1148	Ubiquitin C-terminal hydrolase 22	A08:34752232	intergenic;GhM_A08G1147(dist=135007),GhM_A08G1148(dist=90727)	A	G	-	-	5.07213	-
GhM_A08G1148	Ubiquitin C-terminal hydrolase 22	A08:34753740	intergenic;GhM_A08G1147(dist=136515),GhM_A08G1148(dist=89219)	T	C	-	-	5.45175	-
GhM_A08G1148	Ubiquitin C-terminal hydrolase 22	A08:34753778	intergenic;GhM_A08G1147(dist=136553),GhM_A08G1148(dist=89181)	G	T	-	-	6.93697	-
GhM_A08G1148	Ubiquitin C-terminal hydrolase 22	A08:34770747	intergenic;GhM_A08G1147(dist=153522),GhM_A08G1148(dist=72212)	A	G	-	-	-	5.56689
GhM_A08G1148	Ubiquitin C-terminal hydrolase 22	A08:34770799	intergenic;GhM_A08G1147(dist=153574),GhM_A08G1148(dist=72160)	T	C	-	-	-	5.99896
GhM_A08G1148	Ubiquitin C-terminal hydrolase 22	A08:34770987	intergenic;GhM_A08G1147(dist=153762),GhM_A08G1148(dist=71972)	T	A	-	-	-	7.8203
GhM_A08G1148	Ubiquitin C-terminal hydrolase 22	A08:34871448	intergenic;GhM_A08G1149(dist=19505),GhM_A08G1150(dist=374659)	T	G	-	-	-	5.46618
GhM_A08G1148	Ubiquitin C-terminal hydrolase 22	A08:35106220	intergenic;GhM_A08G1149(dist=254277),GhM_A08G1150(dist=139887)	C	A	-	-	-	5.34279
GhM_A08G1148	Ubiquitin C-terminal hydrolase 22	A08:35108327	intergenic;GhM_A08G1149(dist=256384),GhM_A08G1150(dist=137780)	A	G	-	-	-	5.32258
GhM_A08G1149	Actin-related protein 2/3 complex subunit 3	A08:34539301	intergenic;GhM_A08G1145(dist=214520),GhM_A08G1146(dist=64924)	G	A	-	-	-	5.49201
GhM_A08G1149	Actin-related protein 2/3 complex subunit 3	A08:34631655	intergenic;GhM_A08G1147(dist=14430),GhM_A08G1148(dist=211304)	G	T	-	-	5.66708	-
GhM_A08G1149	Actin-related protein 2/3 complex subunit 3	A08:34655253	intergenic;GhM_A08G1147(dist=38028),GhM_A08G1148(dist=187706)	A	G	-	-	-	6.68407
GhM_A08G1149	Actin-related protein 2/3 complex subunit 3	A08:34708134	intergenic;GhM_A08G1147(dist=90909),GhM_A08G1148(dist=134825)	A	G	-	-	5.52178	-
GhM_A08G1149	Actin-related protein 2/3 complex subunit 3	A08:34752232	intergenic;GhM_A08G1147(dist=135007),GhM_A08G1148(dist=90727)	A	G	-	-	5.07213	-
GhM_A08G1149	Actin-related protein 2/3 complex subunit 3	A08:34753740	intergenic;GhM_A08G1147(dist=136515),GhM_A08G1148(dist=89219)	T	C	-	-	5.45175	-
GhM_A08G1149	Actin-related protein 2/3 complex subunit 3	A08:34753778	intergenic;GhM_A08G1147(dist=136553),GhM_A08G1148(dist=89181)	G	T	-	-	6.93697	-
GhM_A08G1149	Actin-related protein 2/3 complex subunit 3	A08:34770747	intergenic;GhM_A08G1147(dist=153522),GhM_A08G1148(dist=72212)	A	G	-	-	-	5.56689
GhM_A08G1149	Actin-related protein 2/3 complex subunit 3	A08:34770799	intergenic;GhM_A08G1147(dist=153574),GhM_A08G1148(dist=72160)	T	C	-	-	-	5.99896
GhM_A08G1149	Actin-related protein 2/3 complex subunit 3	A08:34770987	intergenic;GhM_A08G1147(dist=153762),GhM_A08G1148(dist=71972)	T	A	-	-	-	7.8203
GhM_A08G1149	Actin-related protein 2/3 complex subunit 3	A08:34871448	intergenic;GhM_A08G1149(dist=19505),GhM_A08G1150(dist=374659)	T	G	-	-	-	5.46618
GhM_A08G1149	Actin-related protein 2/3 complex subunit 3	A08:35106220	intergenic;GhM_A08G1149(dist=254277),GhM_A08G1150(dist=139887)	C	A	-	-	-	5.34279
GhM_A08G1149	Actin-related protein 2/3 complex subunit 3	A08:35108327	intergenic;GhM_A08G1149(dist=256384),GhM_A08G1150(dist=137780)	A	G	-	-	-	5.32258
GhM_A08G1150	GhM_A08G1150	A08:35106220	intergenic;GhM_A08G1149(dist=254277),GhM_A08G1150(dist=139887)	C	A	-	-	-	5.34279
GhM_A08G1150	GhM_A08G1150	A08:35108327	intergenic;GhM_A08G1149(dist=256384),GhM_A08G1150(dist=137780)	A	G	-	-	-	5.32258
GhM_A08G1150	GhM_A08G1150	A08:35294552	intergenic;GhM_A08G1150(dist=48245),GhM_A08G1151(dist=460589)	A	T	-	-	-	6.00909
GhM_A08G1150	GhM_A08G1150	A08:35294590	intergenic;GhM_A08G1150(dist=48283),GhM_A08G1151(dist=460551)	T	C	-	-	-	6.30216
GhM_A08G1150	GhM_A08G1150	A08:35304851	intergenic;GhM_A08G1150(dist=58544),GhM_A08G1151(dist=450290)	G	C	-	-	-	5.72533
GhM_A08G1150	GhM_A08G1150	A08:35361337	intergenic;GhM_A08G1150(dist=115030),GhM_A08G1151(dist=393804)	C	T	-	-	-	6.61579
GhM_A08G1150	GhM_A08G1150	A08:35434924	intergenic;GhM_A08G1150(dist=188617),GhM_A08G1151(dist=320217)	C	T	-	-	-	7.48669
GhM_A08G1150	GhM_A08G1150	A08:35434938	intergenic;GhM_A08G1150(dist=188631),GhM_A08G1151(dist=320203)	G	A	-	-	-	7.60079
GhM_A08G1150	GhM_A08G1150	A08:35434975	intergenic;GhM_A08G1150(dist=188668),GhM_A08G1151(dist=320166)	T	G	-	-	-	6.74451
GhM_A08G1151	GhM_A08G1151	A08:35434924	intergenic;GhM_A08G1150(dist=188617),GhM_A08G1151(dist=320217)	C	T	-	-	-	7.48669
GhM_A08G1151	GhM_A08G1151	A08:35434938	intergenic;GhM_A08G1150(dist=188631),GhM_A08G1151(dist=320203)	G	A	-	-	-	7.60079
GhM_A08G1151	GhM_A08G1151	A08:35434975	intergenic;GhM_A08G1150(dist=188668),GhM_A08G1151(dist=320166)	T	G	-	-	-	6.74451
GhM_A08G1151	GhM_A08G1151	A08:35694216	intergenic;GhM_A08G1150(dist=447909),GhM_A08G1151(dist=60925)	G	T	-	-	-	5.15323
GhM_A08G1151	GhM_A08G1151	A08:35886287	intergenic;GhM_A08G1154(dist=107647),GhM_A08G1155(dist=190406)	A	T	-	-	-	7.3304
GhM_A08G1151	GhM_A08G1151	A08:36076858	UTR5;GhM_A08G1155	A	G	-	-	-	5.2659
GhM_A08G1152	GhM_A08G1152	A08:35694216	intergenic;GhM_A08G1150(dist=447909),GhM_A08G1151(dist=60925)	G	T	-	-	-	5.15323
GhM_A08G1152	GhM_A08G1152	A08:35886287	intergenic;GhM_A08G1154(dist=107647),GhM_A08G1155(dist=190406)	A	T	-	-	-	7.3304
GhM_A08G1152	GhM_A08G1152	A08:36076858	UTR5;GhM_A08G1155	A	G	-	-	-	5.2659
GhM_A08G1153	DAR GTPase 2, mitochondrial	A08:35694216	intergenic;GhM_A08G1150(dist=447909),GhM_A08G1151(dist=60925)	G	T	-	-	-	5.15323
GhM_A08G1153	DAR GTPase 2, mitochondrial	A08:35886287	intergenic;GhM_A08G1154(dist=107647),GhM_A08G1155(dist=190406)	A	T	-	-	-	7.3304
GhM_A08G1153	DAR GTPase 2, mitochondrial	A08:36076858	UTR5;GhM_A08G1155	A	G	-	-	-	5.2659
GhM_A08G1154	3-hydroxyisobutyryl-CoA hydrolase 1	A08:35694216	intergenic;GhM_A08G1150(dist=447909),GhM_A08G1151(dist=60925)	G	T	-	-	-	5.15323
GhM_A08G1154	3-hydroxyisobutyryl-CoA hydrolase 1	A08:35886287	intergenic;GhM_A08G1154(dist=107647),GhM_A08G1155(dist=190406)	A	T	-	-	-	7.3304
GhM_A08G1154	3-hydroxyisobutyryl-CoA hydrolase 1	A08:36076858	UTR5;GhM_A08G1155	A	G	-	-	-	5.2659
GhM_A08G1155	Pyrophosphate-energized vacuolar membrane proton pump	A08:35886287	intergenic;GhM_A08G1154(dist=107647),GhM_A08G1155(dist=190406)	A	T	-	-	-	7.3304
GhM_A08G1155	Pyrophosphate-energized vacuolar membrane proton pump	A08:36076858	UTR5;GhM_A08G1155	A	G	-	-	-	5.2659
GhM_A08G1155	Pyrophosphate-energized vacuolar membrane proton pump	A08:36174362	intergenic;GhM_A08G1156(dist=88938),GhM_A08G1157(dist=59774)	T	G	-	-	-	5.32693
GhM_A08G1156	Protein SRG1	A08:35886287	intergenic;GhM_A08G1154(dist=107647),GhM_A08G1155(dist=190406)	A	T	-	-	-	7.3304
GhM_A08G1156	Protein SRG1	A08:36076858	UTR5;GhM_A08G1155	A	G	-	-	-	5.2659
GhM_A08G1156	Protein SRG1	A08:36174362	intergenic;GhM_A08G1156(dist=88938),GhM_A08G1157(dist=59774)	T	G	-	-	-	5.32693
GhM_A08G1157	Heparanase-like protein 3	A08:36076858	UTR5;GhM_A08G1155	A	G	-	-	-	5.2659
GhM_A08G1157	Heparanase-like protein 3	A08:36174362	intergenic;GhM_A08G1156(dist=88938),GhM_A08G1157(dist=59774)	T	G	-	-	-	5.32693
GhM_A08G1158	GhM_A08G1158	A08:36076858	UTR5;GhM_A08G1155	A	G	-	-	-	5.2659
GhM_A08G1158	GhM_A08G1158	A08:36174362	intergenic;GhM_A08G1156(dist=88938),GhM_A08G1157(dist=59774)	T	G	-	-	-	5.32693
GhM_A08G1159	GhM_A08G1159	A08:36174362	intergenic;GhM_A08G1156(dist=88938),GhM_A08G1157(dist=59774)	T	G	-	-	-	5.32693
GhM_A08G1159	GhM_A08G1159	A08:36645321	intergenic;GhM_A08G1159(dist=160205),GhM_A08G1160(dist=172021)	A	C	-	-	-	7.72621
GhM_A08G1159	GhM_A08G1159	A08:36645323	intergenic;GhM_A08G1159(dist=160207),GhM_A08G1160(dist=172019)	A	G	-	-	-	6.71829
GhM_A08G1159	GhM_A08G1159	A08:36722893	intergenic;GhM_A08G1159(dist=237777),GhM_A08G1160(dist=94449)	T	G	-	-	6.35517	-
GhM_A08G1159	GhM_A08G1159	A08:36726644	intergenic;GhM_A08G1159(dist=241528),GhM_A08G1160(dist=90698)	T	C	-	-	-	5.63119
GhM_A08G1159	GhM_A08G1159	A08:36806409	intergenic;GhM_A08G1159(dist=321293),GhM_A08G1160(dist=10933)	T	C	-	-	-	5.64434
GhM_A08G1159	GhM_A08G1159	A08:36806702	intergenic;GhM_A08G1159(dist=321586),GhM_A08G1160(dist=10640)	C	T	-	-	5.72825	-
GhM_A08G1159	GhM_A08G1159	A08:36806706	intergenic;GhM_A08G1159(dist=321590),GhM_A08G1160(dist=10636)	A	C	-	-	5.52691	-
GhM_A08G1160	GhM_A08G1160	A08:36645321	intergenic;GhM_A08G1159(dist=160205),GhM_A08G1160(dist=172021)	A	C	-	-	-	7.72621
GhM_A08G1160	GhM_A08G1160	A08:36645323	intergenic;GhM_A08G1159(dist=160207),GhM_A08G1160(dist=172019)	A	G	-	-	-	6.71829
GhM_A08G1160	GhM_A08G1160	A08:36722893	intergenic;GhM_A08G1159(dist=237777),GhM_A08G1160(dist=94449)	T	G	-	-	6.35517	-
GhM_A08G1160	GhM_A08G1160	A08:36726644	intergenic;GhM_A08G1159(dist=241528),GhM_A08G1160(dist=90698)	T	C	-	-	-	5.63119
GhM_A08G1160	GhM_A08G1160	A08:36806409	intergenic;GhM_A08G1159(dist=321293),GhM_A08G1160(dist=10933)	T	C	-	-	-	5.64434
GhM_A08G1160	GhM_A08G1160	A08:36806702	intergenic;GhM_A08G1159(dist=321586),GhM_A08G1160(dist=10640)	C	T	-	-	5.72825	-
GhM_A08G1160	GhM_A08G1160	A08:36806706	intergenic;GhM_A08G1159(dist=321590),GhM_A08G1160(dist=10636)	A	C	-	-	5.52691	-
GhM_A08G1160	GhM_A08G1160	A08:36820110	intergenic;GhM_A08G1160(dist=2541),GhM_A08G1161(dist=269983)	G	A	-	-	-	5.2799
GhM_A08G1160	GhM_A08G1160	A08:36839294	intergenic;GhM_A08G1160(dist=21725),GhM_A08G1161(dist=250799)	C	A	-	-	5.25361	-
GhM_A08G1161	ATP synthase subunit beta, chloroplastic	A08:36806409	intergenic;GhM_A08G1159(dist=321293),GhM_A08G1160(dist=10933)	T	C	-	-	-	5.64434
GhM_A08G1161	ATP synthase subunit beta, chloroplastic	A08:36806702	intergenic;GhM_A08G1159(dist=321586),GhM_A08G1160(dist=10640)	C	T	-	-	5.72825	-
GhM_A08G1161	ATP synthase subunit beta, chloroplastic	A08:36806706	intergenic;GhM_A08G1159(dist=321590),GhM_A08G1160(dist=10636)	A	C	-	-	5.52691	-
GhM_A08G1161	ATP synthase subunit beta, chloroplastic	A08:36820110	intergenic;GhM_A08G1160(dist=2541),GhM_A08G1161(dist=269983)	G	A	-	-	-	5.2799
GhM_A08G1161	ATP synthase subunit beta, chloroplastic	A08:36839294	intergenic;GhM_A08G1160(dist=21725),GhM_A08G1161(dist=250799)	C	A	-	-	5.25361	-
GhM_A08G1161	ATP synthase subunit beta, chloroplastic	A08:37152812	intergenic;GhM_A08G1163(dist=4999),GhM_A08G1164(dist=26885)	C	G	-	-	-	5.60149
GhM_A08G1161	ATP synthase subunit beta, chloroplastic	A08:37251123	intergenic;GhM_A08G1164(dist=68308),GhM_A08G1165(dist=460313)	C	G	-	-	-	5.06321
GhM_A08G1161	ATP synthase subunit beta, chloroplastic	A08:37345162	intergenic;GhM_A08G1164(dist=162347),GhM_A08G1165(dist=366274)	G	T	-	-	-	6.22794
GhM_A08G1161	ATP synthase subunit beta, chloroplastic	A08:37351148	intergenic;GhM_A08G1164(dist=168333),GhM_A08G1165(dist=360288)	A	G	-	-	-	6.70657
GhM_A08G1162	40S ribosomal protein S11	A08:36806409	intergenic;GhM_A08G1159(dist=321293),GhM_A08G1160(dist=10933)	T	C	-	-	-	5.64434
GhM_A08G1162	40S ribosomal protein S11	A08:36806702	intergenic;GhM_A08G1159(dist=321586),GhM_A08G1160(dist=10640)	C	T	-	-	5.72825	-
GhM_A08G1162	40S ribosomal protein S11	A08:36806706	intergenic;GhM_A08G1159(dist=321590),GhM_A08G1160(dist=10636)	A	C	-	-	5.52691	-
GhM_A08G1162	40S ribosomal protein S11	A08:36820110	intergenic;GhM_A08G1160(dist=2541),GhM_A08G1161(dist=269983)	G	A	-	-	-	5.2799
GhM_A08G1162	40S ribosomal protein S11	A08:36839294	intergenic;GhM_A08G1160(dist=21725),GhM_A08G1161(dist=250799)	C	A	-	-	5.25361	-
GhM_A08G1162	40S ribosomal protein S11	A08:37152812	intergenic;GhM_A08G1163(dist=4999),GhM_A08G1164(dist=26885)	C	G	-	-	-	5.60149
GhM_A08G1162	40S ribosomal protein S11	A08:37251123	intergenic;GhM_A08G1164(dist=68308),GhM_A08G1165(dist=460313)	C	G	-	-	-	5.06321
GhM_A08G1162	40S ribosomal protein S11	A08:37345162	intergenic;GhM_A08G1164(dist=162347),GhM_A08G1165(dist=366274)	G	T	-	-	-	6.22794
GhM_A08G1162	40S ribosomal protein S11	A08:37351148	intergenic;GhM_A08G1164(dist=168333),GhM_A08G1165(dist=360288)	A	G	-	-	-	6.70657
GhM_A08G1163	GhM_A08G1163	A08:36839294	intergenic;GhM_A08G1160(dist=21725),GhM_A08G1161(dist=250799)	C	A	-	-	5.25361	-
GhM_A08G1163	GhM_A08G1163	A08:37152812	intergenic;GhM_A08G1163(dist=4999),GhM_A08G1164(dist=26885)	C	G	-	-	-	5.60149
GhM_A08G1163	GhM_A08G1163	A08:37251123	intergenic;GhM_A08G1164(dist=68308),GhM_A08G1165(dist=460313)	C	G	-	-	-	5.06321
GhM_A08G1163	GhM_A08G1163	A08:37345162	intergenic;GhM_A08G1164(dist=162347),GhM_A08G1165(dist=366274)	G	T	-	-	-	6.22794
GhM_A08G1163	GhM_A08G1163	A08:37351148	intergenic;GhM_A08G1164(dist=168333),GhM_A08G1165(dist=360288)	A	G	-	-	-	6.70657
GhM_A08G1163	GhM_A08G1163	A08:37424429	intergenic;GhM_A08G1164(dist=241614),GhM_A08G1165(dist=287007)	T	G	-	-	-	5.26162
GhM_A08G1164	Pentatricopeptide repeat-containing protein At5g11310, mitochondrial	A08:37152812	intergenic;GhM_A08G1163(dist=4999),GhM_A08G1164(dist=26885)	C	G	-	-	-	5.60149
GhM_A08G1164	Pentatricopeptide repeat-containing protein At5g11310, mitochondrial	A08:37251123	intergenic;GhM_A08G1164(dist=68308),GhM_A08G1165(dist=460313)	C	G	-	-	-	5.06321
GhM_A08G1164	Pentatricopeptide repeat-containing protein At5g11310, mitochondrial	A08:37345162	intergenic;GhM_A08G1164(dist=162347),GhM_A08G1165(dist=366274)	G	T	-	-	-	6.22794
GhM_A08G1164	Pentatricopeptide repeat-containing protein At5g11310, mitochondrial	A08:37351148	intergenic;GhM_A08G1164(dist=168333),GhM_A08G1165(dist=360288)	A	G	-	-	-	6.70657
GhM_A08G1164	Pentatricopeptide repeat-containing protein At5g11310, mitochondrial	A08:37424429	intergenic;GhM_A08G1164(dist=241614),GhM_A08G1165(dist=287007)	T	G	-	-	-	5.26162
GhM_A08G1165	Protein RGF1 INDUCIBLE TRANSCRIPTION FACTOR 1	A08:37424429	intergenic;GhM_A08G1164(dist=241614),GhM_A08G1165(dist=287007)	T	G	-	-	-	5.26162
GhM_A08G1165	Protein RGF1 INDUCIBLE TRANSCRIPTION FACTOR 1	A08:37577747	intergenic;GhM_A08G1164(dist=394932),GhM_A08G1165(dist=133689)	A	C	-	-	-	6.40928
GhM_A08G1165	Protein RGF1 INDUCIBLE TRANSCRIPTION FACTOR 1	A08:37639678	intergenic;GhM_A08G1164(dist=456863),GhM_A08G1165(dist=71758)	G	A	-	-	-	5.05847
GhM_A08G1165	Protein RGF1 INDUCIBLE TRANSCRIPTION FACTOR 1	A08:37643908	intergenic;GhM_A08G1164(dist=461093),GhM_A08G1165(dist=67528)	G	A	-	-	-	7.07793
GhM_A08G1165	Protein RGF1 INDUCIBLE TRANSCRIPTION FACTOR 1	A08:37679476	intergenic;GhM_A08G1164(dist=496661),GhM_A08G1165(dist=31960)	G	A	-	-	5.25846	-
GhM_A08G1165	Protein RGF1 INDUCIBLE TRANSCRIPTION FACTOR 1	A08:37681056	intergenic;GhM_A08G1164(dist=498241),GhM_A08G1165(dist=30380)	A	G	-	-	-	5.42875
GhM_A08G1165	Protein RGF1 INDUCIBLE TRANSCRIPTION FACTOR 1	A08:37732096	intergenic;GhM_A08G1165(dist=19083),GhM_A08G1166(dist=378890)	C	T	-	-	-	6.33354
GhM_A08G1165	Protein RGF1 INDUCIBLE TRANSCRIPTION FACTOR 1	A08:37732113	intergenic;GhM_A08G1165(dist=19100),GhM_A08G1166(dist=378873)	T	C	-	-	-	6.93847
GhM_A08G1165	Protein RGF1 INDUCIBLE TRANSCRIPTION FACTOR 1	A08:37732148	intergenic;GhM_A08G1165(dist=19135),GhM_A08G1166(dist=378838)	T	C	-	-	-	5.19012
GhM_A08G1165	Protein RGF1 INDUCIBLE TRANSCRIPTION FACTOR 1	A08:37784434	intergenic;GhM_A08G1165(dist=71421),GhM_A08G1166(dist=326552)	C	T	-	-	-	5.59278
GhM_A08G1165	Protein RGF1 INDUCIBLE TRANSCRIPTION FACTOR 1	A08:37848076	intergenic;GhM_A08G1165(dist=135063),GhM_A08G1166(dist=262910)	C	G	-	-	-	6.57183
GhM_A08G1165	Protein RGF1 INDUCIBLE TRANSCRIPTION FACTOR 1	A08:37958394	intergenic;GhM_A08G1165(dist=245381),GhM_A08G1166(dist=152592)	C	A	-	-	-	5.62628
GhM_A08G1165	Protein RGF1 INDUCIBLE TRANSCRIPTION FACTOR 1	A08:38028965	intergenic;GhM_A08G1165(dist=315952),GhM_A08G1166(dist=82021)	G	A	-	-	-	5.73241
GhM_A08G1165	Protein RGF1 INDUCIBLE TRANSCRIPTION FACTOR 1	A08:38028999	intergenic;GhM_A08G1165(dist=315986),GhM_A08G1166(dist=81987)	T	A	-	-	-	5.62954
GhM_A08G1166	GhM_A08G1166	A08:37848076	intergenic;GhM_A08G1165(dist=135063),GhM_A08G1166(dist=262910)	C	G	-	-	-	6.57183
GhM_A08G1166	GhM_A08G1166	A08:37958394	intergenic;GhM_A08G1165(dist=245381),GhM_A08G1166(dist=152592)	C	A	-	-	-	5.62628
GhM_A08G1166	GhM_A08G1166	A08:38028965	intergenic;GhM_A08G1165(dist=315952),GhM_A08G1166(dist=82021)	G	A	-	-	-	5.73241
GhM_A08G1166	GhM_A08G1166	A08:38028999	intergenic;GhM_A08G1165(dist=315986),GhM_A08G1166(dist=81987)	T	A	-	-	-	5.62954
GhM_A08G1166	GhM_A08G1166	A08:38413918	intergenic;GhM_A08G1168(dist=55955),GhM_A08G1169(dist=84273)	G	C	-	-	-	5.35587
GhM_A08G1167	GhM_A08G1167	A08:37848076	intergenic;GhM_A08G1165(dist=135063),GhM_A08G1166(dist=262910)	C	G	-	-	-	6.57183
GhM_A08G1167	GhM_A08G1167	A08:37958394	intergenic;GhM_A08G1165(dist=245381),GhM_A08G1166(dist=152592)	C	A	-	-	-	5.62628
GhM_A08G1167	GhM_A08G1167	A08:38028965	intergenic;GhM_A08G1165(dist=315952),GhM_A08G1166(dist=82021)	G	A	-	-	-	5.73241
GhM_A08G1167	GhM_A08G1167	A08:38028999	intergenic;GhM_A08G1165(dist=315986),GhM_A08G1166(dist=81987)	T	A	-	-	-	5.62954
GhM_A08G1167	GhM_A08G1167	A08:38413918	intergenic;GhM_A08G1168(dist=55955),GhM_A08G1169(dist=84273)	G	C	-	-	-	5.35587
GhM_A08G1168	GhM_A08G1168	A08:38413918	intergenic;GhM_A08G1168(dist=55955),GhM_A08G1169(dist=84273)	G	C	-	-	-	5.35587
GhM_A08G1169	GhM_A08G1169	A08:38413918	intergenic;GhM_A08G1168(dist=55955),GhM_A08G1169(dist=84273)	G	C	-	-	-	5.35587
GhM_A08G1170	GhM_A08G1170	A08:38826030	intergenic;GhM_A08G1169(dist=327378),GhM_A08G1170(dist=83322)	G	A	-	-	-	5.13585
GhM_A08G1170	GhM_A08G1170	A08:38963893	intergenic;GhM_A08G1170(dist=52395),GhM_A08G1171(dist=364935)	G	A	-	-	-	5.03069
GhM_A08G1170	GhM_A08G1170	A08:39041261	intergenic;GhM_A08G1170(dist=129763),GhM_A08G1171(dist=287567)	A	G	-	-	5.14552	-
GhM_A08G1170	GhM_A08G1170	A08:39058068	intergenic;GhM_A08G1170(dist=146570),GhM_A08G1171(dist=270760)	A	G	-	-	5.4435	-
GhM_A08G1170	GhM_A08G1170	A08:39059330	intergenic;GhM_A08G1170(dist=147832),GhM_A08G1171(dist=269498)	T	C	-	-	-	5.14364
GhM_A08G1170	GhM_A08G1170	A08:39059336	intergenic;GhM_A08G1170(dist=147838),GhM_A08G1171(dist=269492)	T	G	-	-	-	5.15652
GhM_A08G1171	Calcium uptake protein, mitochondrial	A08:39041261	intergenic;GhM_A08G1170(dist=129763),GhM_A08G1171(dist=287567)	A	G	-	-	5.14552	-
GhM_A08G1171	Calcium uptake protein, mitochondrial	A08:39058068	intergenic;GhM_A08G1170(dist=146570),GhM_A08G1171(dist=270760)	A	G	-	-	5.4435	-
GhM_A08G1171	Calcium uptake protein, mitochondrial	A08:39059330	intergenic;GhM_A08G1170(dist=147832),GhM_A08G1171(dist=269498)	T	C	-	-	-	5.14364
GhM_A08G1171	Calcium uptake protein, mitochondrial	A08:39059336	intergenic;GhM_A08G1170(dist=147838),GhM_A08G1171(dist=269492)	T	G	-	-	-	5.15652
GhM_A08G1175	NEDD8 ultimate buster 1	A08:39895853	intergenic;GhM_A08G1174(dist=421850),GhM_A08G1175(dist=137704)	T	C	-	-	-	8.232
GhM_A08G1175	NEDD8 ultimate buster 1	A08:39895870	intergenic;GhM_A08G1174(dist=421867),GhM_A08G1175(dist=137687)	G	A	-	-	-	7.2152
GhM_A08G1175	NEDD8 ultimate buster 1	A08:39927772	intergenic;GhM_A08G1174(dist=453769),GhM_A08G1175(dist=105785)	G	A	-	-	-	5.09395
GhM_A08G1175	NEDD8 ultimate buster 1	A08:40004068	intergenic;GhM_A08G1174(dist=530065),GhM_A08G1175(dist=29489)	C	T	-	-	-	6.95386
GhM_A08G1175	NEDD8 ultimate buster 1	A08:40008483	intergenic;GhM_A08G1174(dist=534480),GhM_A08G1175(dist=25074)	A	G	-	-	-	5.05722
GhM_A08G1175	NEDD8 ultimate buster 1	A08:40091740	intergenic;GhM_A08G1177(dist=4100),GhM_A08G1178(dist=793889)	C	A	-	-	-	5.11229
GhM_A08G1175	NEDD8 ultimate buster 1	A08:40179844	intergenic;GhM_A08G1177(dist=92204),GhM_A08G1178(dist=705785)	T	A	-	-	-	5.55755
GhM_A08G1175	NEDD8 ultimate buster 1	A08:40329599	intergenic;GhM_A08G1177(dist=241959),GhM_A08G1178(dist=556030)	G	A	-	-	-	5.24748
GhM_A08G1175	NEDD8 ultimate buster 1	A08:40352855	intergenic;GhM_A08G1177(dist=265215),GhM_A08G1178(dist=532774)	A	C	-	-	-	6.49878
GhM_A08G1176	GhM_A08G1176	A08:39895853	intergenic;GhM_A08G1174(dist=421850),GhM_A08G1175(dist=137704)	T	C	-	-	-	8.232
GhM_A08G1176	GhM_A08G1176	A08:39895870	intergenic;GhM_A08G1174(dist=421867),GhM_A08G1175(dist=137687)	G	A	-	-	-	7.2152
GhM_A08G1176	GhM_A08G1176	A08:39927772	intergenic;GhM_A08G1174(dist=453769),GhM_A08G1175(dist=105785)	G	A	-	-	-	5.09395
GhM_A08G1176	GhM_A08G1176	A08:40004068	intergenic;GhM_A08G1174(dist=530065),GhM_A08G1175(dist=29489)	C	T	-	-	-	6.95386
GhM_A08G1176	GhM_A08G1176	A08:40008483	intergenic;GhM_A08G1174(dist=534480),GhM_A08G1175(dist=25074)	A	G	-	-	-	5.05722
GhM_A08G1176	GhM_A08G1176	A08:40091740	intergenic;GhM_A08G1177(dist=4100),GhM_A08G1178(dist=793889)	C	A	-	-	-	5.11229
GhM_A08G1176	GhM_A08G1176	A08:40179844	intergenic;GhM_A08G1177(dist=92204),GhM_A08G1178(dist=705785)	T	A	-	-	-	5.55755
GhM_A08G1176	GhM_A08G1176	A08:40329599	intergenic;GhM_A08G1177(dist=241959),GhM_A08G1178(dist=556030)	G	A	-	-	-	5.24748
GhM_A08G1176	GhM_A08G1176	A08:40352855	intergenic;GhM_A08G1177(dist=265215),GhM_A08G1178(dist=532774)	A	C	-	-	-	6.49878
GhM_A08G1176	GhM_A08G1176	A08:40366854	intergenic;GhM_A08G1177(dist=279214),GhM_A08G1178(dist=518775)	A	T	-	-	-	6.40929
GhM_A08G1177	GhM_A08G1177	A08:39895853	intergenic;GhM_A08G1174(dist=421850),GhM_A08G1175(dist=137704)	T	C	-	-	-	8.232
GhM_A08G1177	GhM_A08G1177	A08:39895870	intergenic;GhM_A08G1174(dist=421867),GhM_A08G1175(dist=137687)	G	A	-	-	-	7.2152
GhM_A08G1177	GhM_A08G1177	A08:39927772	intergenic;GhM_A08G1174(dist=453769),GhM_A08G1175(dist=105785)	G	A	-	-	-	5.09395
GhM_A08G1177	GhM_A08G1177	A08:40004068	intergenic;GhM_A08G1174(dist=530065),GhM_A08G1175(dist=29489)	C	T	-	-	-	6.95386
GhM_A08G1177	GhM_A08G1177	A08:40008483	intergenic;GhM_A08G1174(dist=534480),GhM_A08G1175(dist=25074)	A	G	-	-	-	5.05722
GhM_A08G1177	GhM_A08G1177	A08:40091740	intergenic;GhM_A08G1177(dist=4100),GhM_A08G1178(dist=793889)	C	A	-	-	-	5.11229
GhM_A08G1177	GhM_A08G1177	A08:40179844	intergenic;GhM_A08G1177(dist=92204),GhM_A08G1178(dist=705785)	T	A	-	-	-	5.55755
GhM_A08G1177	GhM_A08G1177	A08:40329599	intergenic;GhM_A08G1177(dist=241959),GhM_A08G1178(dist=556030)	G	A	-	-	-	5.24748
GhM_A08G1177	GhM_A08G1177	A08:40352855	intergenic;GhM_A08G1177(dist=265215),GhM_A08G1178(dist=532774)	A	C	-	-	-	6.49878
GhM_A08G1177	GhM_A08G1177	A08:40366854	intergenic;GhM_A08G1177(dist=279214),GhM_A08G1178(dist=518775)	A	T	-	-	-	6.40929
GhM_A08G1178	Probable serine/threonine-protein kinase SIS8	A08:40572353	intergenic;GhM_A08G1177(dist=484713),GhM_A08G1178(dist=313276)	G	C	-	-	-	6.19025
GhM_A08G1178	Probable serine/threonine-protein kinase SIS8	A08:40752032	intergenic;GhM_A08G1177(dist=664392),GhM_A08G1178(dist=133597)	C	T	-	-	-	7.28973
GhM_A08G1178	Probable serine/threonine-protein kinase SIS8	A08:40754527	intergenic;GhM_A08G1177(dist=666887),GhM_A08G1178(dist=131102)	A	G	-	-	-	5.06706
GhM_A08G1178	Probable serine/threonine-protein kinase SIS8	A08:40847738	intergenic;GhM_A08G1177(dist=760098),GhM_A08G1178(dist=37891)	T	C	-	-	-	5.82151
GhM_A08G1178	Probable serine/threonine-protein kinase SIS8	A08:41016174	intergenic;GhM_A08G1179(dist=101304),GhM_A08G1180(dist=125824)	T	C	-	-	6.58158	-
GhM_A08G1178	Probable serine/threonine-protein kinase SIS8	A08:41195446	intergenic;GhM_A08G1180(dist=52573),GhM_A08G1181(dist=28412)	A	G	-	-	-	8.16329
GhM_A08G1178	Probable serine/threonine-protein kinase SIS8	A08:41195460	intergenic;GhM_A08G1180(dist=52587),GhM_A08G1181(dist=28398)	T	C	-	-	-	7.44512
GhM_A08G1178	Probable serine/threonine-protein kinase SIS8	A08:41210823	intergenic;GhM_A08G1180(dist=67950),GhM_A08G1181(dist=13035)	G	A	-	-	6.1283	-
GhM_A08G1179	Flavonoid 3-O-glucosyltransferase	A08:40752032	intergenic;GhM_A08G1177(dist=664392),GhM_A08G1178(dist=133597)	C	T	-	-	-	7.28973
GhM_A08G1179	Flavonoid 3-O-glucosyltransferase	A08:40754527	intergenic;GhM_A08G1177(dist=666887),GhM_A08G1178(dist=131102)	A	G	-	-	-	5.06706
GhM_A08G1179	Flavonoid 3-O-glucosyltransferase	A08:40847738	intergenic;GhM_A08G1177(dist=760098),GhM_A08G1178(dist=37891)	T	C	-	-	-	5.82151
GhM_A08G1179	Flavonoid 3-O-glucosyltransferase	A08:41016174	intergenic;GhM_A08G1179(dist=101304),GhM_A08G1180(dist=125824)	T	C	-	-	6.58158	-
GhM_A08G1179	Flavonoid 3-O-glucosyltransferase	A08:41195446	intergenic;GhM_A08G1180(dist=52573),GhM_A08G1181(dist=28412)	A	G	-	-	-	8.16329
GhM_A08G1179	Flavonoid 3-O-glucosyltransferase	A08:41195460	intergenic;GhM_A08G1180(dist=52587),GhM_A08G1181(dist=28398)	T	C	-	-	-	7.44512
GhM_A08G1179	Flavonoid 3-O-glucosyltransferase	A08:41210823	intergenic;GhM_A08G1180(dist=67950),GhM_A08G1181(dist=13035)	G	A	-	-	6.1283	-
GhM_A08G1180	Pathogenesis-related protein PR-1	A08:40847738	intergenic;GhM_A08G1177(dist=760098),GhM_A08G1178(dist=37891)	T	C	-	-	-	5.82151
GhM_A08G1180	Pathogenesis-related protein PR-1	A08:41016174	intergenic;GhM_A08G1179(dist=101304),GhM_A08G1180(dist=125824)	T	C	-	-	6.58158	-
GhM_A08G1180	Pathogenesis-related protein PR-1	A08:41195446	intergenic;GhM_A08G1180(dist=52573),GhM_A08G1181(dist=28412)	A	G	-	-	-	8.16329
GhM_A08G1180	Pathogenesis-related protein PR-1	A08:41195460	intergenic;GhM_A08G1180(dist=52587),GhM_A08G1181(dist=28398)	T	C	-	-	-	7.44512
GhM_A08G1180	Pathogenesis-related protein PR-1	A08:41210823	intergenic;GhM_A08G1180(dist=67950),GhM_A08G1181(dist=13035)	G	A	-	-	6.1283	-
GhM_A08G1181	Pathogenesis-related protein PR-1	A08:41016174	intergenic;GhM_A08G1179(dist=101304),GhM_A08G1180(dist=125824)	T	C	-	-	6.58158	-
GhM_A08G1181	Pathogenesis-related protein PR-1	A08:41195446	intergenic;GhM_A08G1180(dist=52573),GhM_A08G1181(dist=28412)	A	G	-	-	-	8.16329
GhM_A08G1181	Pathogenesis-related protein PR-1	A08:41195460	intergenic;GhM_A08G1180(dist=52587),GhM_A08G1181(dist=28398)	T	C	-	-	-	7.44512
GhM_A08G1181	Pathogenesis-related protein PR-1	A08:41210823	intergenic;GhM_A08G1180(dist=67950),GhM_A08G1181(dist=13035)	G	A	-	-	6.1283	-
GhM_A08G1182	Lipid droplet phospholipase 1	A08:41016174	intergenic;GhM_A08G1179(dist=101304),GhM_A08G1180(dist=125824)	T	C	-	-	6.58158	-
GhM_A08G1182	Lipid droplet phospholipase 1	A08:41195446	intergenic;GhM_A08G1180(dist=52573),GhM_A08G1181(dist=28412)	A	G	-	-	-	8.16329
GhM_A08G1182	Lipid droplet phospholipase 1	A08:41195460	intergenic;GhM_A08G1180(dist=52587),GhM_A08G1181(dist=28398)	T	C	-	-	-	7.44512
GhM_A08G1182	Lipid droplet phospholipase 1	A08:41210823	intergenic;GhM_A08G1180(dist=67950),GhM_A08G1181(dist=13035)	G	A	-	-	6.1283	-
GhM_A08G1182	Lipid droplet phospholipase 1	A08:41575663	intergenic;GhM_A08G1183(dist=184212),GhM_A08G1184(dist=159599)	G	A	-	-	-	6.51497
GhM_A08G1183	CBL-interacting serine/threonine-protein kinase 21	A08:41195446	intergenic;GhM_A08G1180(dist=52573),GhM_A08G1181(dist=28412)	A	G	-	-	-	8.16329
GhM_A08G1183	CBL-interacting serine/threonine-protein kinase 21	A08:41195460	intergenic;GhM_A08G1180(dist=52587),GhM_A08G1181(dist=28398)	T	C	-	-	-	7.44512
GhM_A08G1183	CBL-interacting serine/threonine-protein kinase 21	A08:41210823	intergenic;GhM_A08G1180(dist=67950),GhM_A08G1181(dist=13035)	G	A	-	-	6.1283	-
GhM_A08G1183	CBL-interacting serine/threonine-protein kinase 21	A08:41575663	intergenic;GhM_A08G1183(dist=184212),GhM_A08G1184(dist=159599)	G	A	-	-	-	6.51497
GhM_A08G1184	ADP-ribosylation factor 1	A08:41575663	intergenic;GhM_A08G1183(dist=184212),GhM_A08G1184(dist=159599)	G	A	-	-	-	6.51497
GhM_A08G1184	ADP-ribosylation factor 1	A08:41820608	intergenic;GhM_A08G1184(dist=79894),GhM_A08G1185(dist=311164)	G	A	-	-	-	6.01078
GhM_A08G1184	ADP-ribosylation factor 1	A08:41845337	intergenic;GhM_A08G1184(dist=104623),GhM_A08G1185(dist=286435)	T	C	-	-	6.73443	-
GhM_A08G1184	ADP-ribosylation factor 1	A08:41848939	intergenic;GhM_A08G1184(dist=108225),GhM_A08G1185(dist=282833)	A	T	-	-	-	6.4537
GhM_A08G1184	ADP-ribosylation factor 1	A08:42005277	intergenic;GhM_A08G1184(dist=264563),GhM_A08G1185(dist=126495)	C	T	-	-	-	5.10333
GhM_A08G1185	Zinc finger protein CONSTANS-LIKE 5	A08:41820608	intergenic;GhM_A08G1184(dist=79894),GhM_A08G1185(dist=311164)	G	A	-	-	-	6.01078
GhM_A08G1185	Zinc finger protein CONSTANS-LIKE 5	A08:41845337	intergenic;GhM_A08G1184(dist=104623),GhM_A08G1185(dist=286435)	T	C	-	-	6.73443	-
GhM_A08G1185	Zinc finger protein CONSTANS-LIKE 5	A08:41848939	intergenic;GhM_A08G1184(dist=108225),GhM_A08G1185(dist=282833)	A	T	-	-	-	6.4537
GhM_A08G1185	Zinc finger protein CONSTANS-LIKE 5	A08:42005277	intergenic;GhM_A08G1184(dist=264563),GhM_A08G1185(dist=126495)	C	T	-	-	-	5.10333
GhM_A08G1185	Zinc finger protein CONSTANS-LIKE 5	A08:42405120	intergenic;GhM_A08G1185(dist=271422),GhM_A08G1186(dist=160793)	A	G	-	-	-	7.74096
GhM_A08G1186	Probable receptor-like serine/threonine-protein kinase At5g57670	A08:42405120	intergenic;GhM_A08G1185(dist=271422),GhM_A08G1186(dist=160793)	A	G	-	-	-	7.74096
GhM_A08G1186	Probable receptor-like serine/threonine-protein kinase At5g57670	A08:42478698	intergenic;GhM_A08G1185(dist=345000),GhM_A08G1186(dist=87215)	A	C	-	-	-	6.75436
GhM_A08G1186	Probable receptor-like serine/threonine-protein kinase At5g57670	A08:42757022	intergenic;GhM_A08G1186(dist=188712),GhM_A08G1187(dist=57661)	T	G	-	-	-	6.17732
GhM_A08G1186	Probable receptor-like serine/threonine-protein kinase At5g57670	A08:42796775	intergenic;GhM_A08G1186(dist=228465),GhM_A08G1187(dist=17908)	T	C	-	-	-	5.92223
GhM_A08G1186	Probable receptor-like serine/threonine-protein kinase At5g57670	A08:42800286	intergenic;GhM_A08G1186(dist=231976),GhM_A08G1187(dist=14397)	C	G	-	-	-	6.2342
GhM_A08G1186	Probable receptor-like serine/threonine-protein kinase At5g57670	A08:42828338	intergenic;GhM_A08G1187(dist=10193),GhM_A08G1188(dist=175560)	T	C	-	-	6.0692	-
GhM_A08G1187	PTI1-like tyrosine-protein kinase At3g15890	A08:42757022	intergenic;GhM_A08G1186(dist=188712),GhM_A08G1187(dist=57661)	T	G	-	-	-	6.17732
GhM_A08G1187	PTI1-like tyrosine-protein kinase At3g15890	A08:42796775	intergenic;GhM_A08G1186(dist=228465),GhM_A08G1187(dist=17908)	T	C	-	-	-	5.92223
GhM_A08G1187	PTI1-like tyrosine-protein kinase At3g15890	A08:42800286	intergenic;GhM_A08G1186(dist=231976),GhM_A08G1187(dist=14397)	C	G	-	-	-	6.2342
GhM_A08G1187	PTI1-like tyrosine-protein kinase At3g15890	A08:42828338	intergenic;GhM_A08G1187(dist=10193),GhM_A08G1188(dist=175560)	T	C	-	-	6.0692	-
GhM_A08G1188	Protein GLUTAMINE DUMPER 2	A08:42757022	intergenic;GhM_A08G1186(dist=188712),GhM_A08G1187(dist=57661)	T	G	-	-	-	6.17732
GhM_A08G1188	Protein GLUTAMINE DUMPER 2	A08:42796775	intergenic;GhM_A08G1186(dist=228465),GhM_A08G1187(dist=17908)	T	C	-	-	-	5.92223
GhM_A08G1188	Protein GLUTAMINE DUMPER 2	A08:42800286	intergenic;GhM_A08G1186(dist=231976),GhM_A08G1187(dist=14397)	C	G	-	-	-	6.2342
GhM_A08G1188	Protein GLUTAMINE DUMPER 2	A08:42828338	intergenic;GhM_A08G1187(dist=10193),GhM_A08G1188(dist=175560)	T	C	-	-	6.0692	-
GhM_A08G1188	Protein GLUTAMINE DUMPER 2	A08:43258971	intergenic;GhM_A08G1188(dist=253083),GhM_A08G1189(dist=634522)	T	G	-	-	-	5.79593
GhM_A08G1188	Protein GLUTAMINE DUMPER 2	A08:43285247	intergenic;GhM_A08G1188(dist=279359),GhM_A08G1189(dist=608246)	G	A	-	-	-	6.17326
GhM_A08G1188	Protein GLUTAMINE DUMPER 2	A08:43293607	intergenic;GhM_A08G1188(dist=287719),GhM_A08G1189(dist=599886)	C	T	-	-	-	7.55697
GhM_A08G1188	Protein GLUTAMINE DUMPER 2	A08:43293615	intergenic;GhM_A08G1188(dist=287727),GhM_A08G1189(dist=599878)	C	T	-	-	-	5.81753
GhM_A08G1189	GhM_A08G1189	A08:43751080	intergenic;GhM_A08G1188(dist=745192),GhM_A08G1189(dist=142413)	A	G	-	-	-	7.40455
GhM_A08G1189	GhM_A08G1189	A08:43915909	intergenic;GhM_A08G1189(dist=21445),GhM_A08G1190(dist=487897)	C	A	-	-	-	5.14584
GhM_A08G1189	GhM_A08G1189	A08:43923161	intergenic;GhM_A08G1189(dist=28697),GhM_A08G1190(dist=480645)	T	C	-	-	-	5.15166
GhM_A08G1189	GhM_A08G1189	A08:44015506	intergenic;GhM_A08G1189(dist=121042),GhM_A08G1190(dist=388300)	G	A	-	-	5.43162	-
GhM_A08G1190	tRNA (adenine(37)-N6)-methyltransferase	A08:44336787	intergenic;GhM_A08G1189(dist=442323),GhM_A08G1190(dist=67019)	C	T	-	-	-	5.1535
GhM_A08G1190	tRNA (adenine(37)-N6)-methyltransferase	A08:44413038	intergenic;GhM_A08G1190(dist=5270),GhM_A08G1191(dist=47026)	C	A	-	-	-	5.84031
GhM_A08G1191	EG45-like domain containing protein	A08:44336787	intergenic;GhM_A08G1189(dist=442323),GhM_A08G1190(dist=67019)	C	T	-	-	-	5.1535
GhM_A08G1191	EG45-like domain containing protein	A08:44413038	intergenic;GhM_A08G1190(dist=5270),GhM_A08G1191(dist=47026)	C	A	-	-	-	5.84031
GhM_A08G1192	EG45-like domain containing protein	A08:44336787	intergenic;GhM_A08G1189(dist=442323),GhM_A08G1190(dist=67019)	C	T	-	-	-	5.1535
GhM_A08G1192	EG45-like domain containing protein	A08:44413038	intergenic;GhM_A08G1190(dist=5270),GhM_A08G1191(dist=47026)	C	A	-	-	-	5.84031
GhM_A08G1192	EG45-like domain containing protein	A08:44858160	intergenic;GhM_A08G1194(dist=54589),GhM_A08G1195(dist=338192)	T	C	-	-	-	6.72381
GhM_A08G1193	EG45-like domain containing protein	A08:44336787	intergenic;GhM_A08G1189(dist=442323),GhM_A08G1190(dist=67019)	C	T	-	-	-	5.1535
GhM_A08G1193	EG45-like domain containing protein	A08:44413038	intergenic;GhM_A08G1190(dist=5270),GhM_A08G1191(dist=47026)	C	A	-	-	-	5.84031
GhM_A08G1193	EG45-like domain containing protein	A08:44858160	intergenic;GhM_A08G1194(dist=54589),GhM_A08G1195(dist=338192)	T	C	-	-	-	6.72381
GhM_A08G1193	EG45-like domain containing protein	A08:44886895	intergenic;GhM_A08G1194(dist=83324),GhM_A08G1195(dist=309457)	C	T	-	-	-	5.45384
GhM_A08G1194	Probable alpha,alpha-trehalose-phosphate synthase [UDP-forming] 11	A08:44858160	intergenic;GhM_A08G1194(dist=54589),GhM_A08G1195(dist=338192)	T	C	-	-	-	6.72381
GhM_A08G1194	Probable alpha,alpha-trehalose-phosphate synthase [UDP-forming] 11	A08:44886895	intergenic;GhM_A08G1194(dist=83324),GhM_A08G1195(dist=309457)	C	T	-	-	-	5.45384
GhM_A08G1194	Probable alpha,alpha-trehalose-phosphate synthase [UDP-forming] 11	A08:44963584	intergenic;GhM_A08G1194(dist=160013),GhM_A08G1195(dist=232768)	C	T	-	-	-	6.06572
GhM_A08G1194	Probable alpha,alpha-trehalose-phosphate synthase [UDP-forming] 11	A08:45040538	intergenic;GhM_A08G1194(dist=236967),GhM_A08G1195(dist=155814)	C	T	-	-	-	5.1434
GhM_A08G1195	RING-H2 finger protein ATL13	A08:44886895	intergenic;GhM_A08G1194(dist=83324),GhM_A08G1195(dist=309457)	C	T	-	-	-	5.45384
GhM_A08G1195	RING-H2 finger protein ATL13	A08:44963584	intergenic;GhM_A08G1194(dist=160013),GhM_A08G1195(dist=232768)	C	T	-	-	-	6.06572
GhM_A08G1195	RING-H2 finger protein ATL13	A08:45040538	intergenic;GhM_A08G1194(dist=236967),GhM_A08G1195(dist=155814)	C	T	-	-	-	5.1434
GhM_A08G1195	RING-H2 finger protein ATL13	A08:45216747	intergenic;GhM_A08G1195(dist=18451),GhM_A08G1196(dist=790830)	T	C	-	-	-	5.30815
GhM_A08G1195	RING-H2 finger protein ATL13	A08:45236337	intergenic;GhM_A08G1195(dist=38041),GhM_A08G1196(dist=771240)	A	C	-	-	-	5.47249
GhM_A08G1195	RING-H2 finger protein ATL13	A08:45458362	intergenic;GhM_A08G1195(dist=260066),GhM_A08G1196(dist=549215)	C	A	-	-	-	5.45973
GhM_A08G1196	1-deoxy-D-xylulose-5-phosphate synthase, chloroplastic	A08:45694662	intergenic;GhM_A08G1195(dist=496366),GhM_A08G1196(dist=312915)	T	C	-	-	-	5.26743
GhM_A08G1196	1-deoxy-D-xylulose-5-phosphate synthase, chloroplastic	A08:45792667	intergenic;GhM_A08G1195(dist=594371),GhM_A08G1196(dist=214910)	G	C	-	-	-	5.09848
GhM_A08G1196	1-deoxy-D-xylulose-5-phosphate synthase, chloroplastic	A08:45803561	intergenic;GhM_A08G1195(dist=605265),GhM_A08G1196(dist=204016)	T	C	-	-	-	5.70279
GhM_A08G1196	1-deoxy-D-xylulose-5-phosphate synthase, chloroplastic	A08:45809792	intergenic;GhM_A08G1195(dist=611496),GhM_A08G1196(dist=197785)	T	A	-	-	-	5.21685
GhM_A08G1196	1-deoxy-D-xylulose-5-phosphate synthase, chloroplastic	A08:45898399	intergenic;GhM_A08G1195(dist=700103),GhM_A08G1196(dist=109178)	A	C	-	-	-	5.99017
GhM_A08G1196	1-deoxy-D-xylulose-5-phosphate synthase, chloroplastic	A08:46197156	intergenic;GhM_A08G1198(dist=70833),GhM_A08G1199(dist=310567)	A	G	-	-	-	5.22552
GhM_A08G1196	1-deoxy-D-xylulose-5-phosphate synthase, chloroplastic	A08:46328418	intergenic;GhM_A08G1198(dist=202095),GhM_A08G1199(dist=179305)	G	A	-	-	-	5.40461
GhM_A08G1196	1-deoxy-D-xylulose-5-phosphate synthase, chloroplastic	A08:46328424	intergenic;GhM_A08G1198(dist=202101),GhM_A08G1199(dist=179299)	A	G	-	-	-	5.67432
GhM_A08G1197	Pleiotropic drug resistance protein 1	A08:45792667	intergenic;GhM_A08G1195(dist=594371),GhM_A08G1196(dist=214910)	G	C	-	-	-	5.09848
GhM_A08G1197	Pleiotropic drug resistance protein 1	A08:45803561	intergenic;GhM_A08G1195(dist=605265),GhM_A08G1196(dist=204016)	T	C	-	-	-	5.70279
GhM_A08G1197	Pleiotropic drug resistance protein 1	A08:45809792	intergenic;GhM_A08G1195(dist=611496),GhM_A08G1196(dist=197785)	T	A	-	-	-	5.21685
GhM_A08G1197	Pleiotropic drug resistance protein 1	A08:45898399	intergenic;GhM_A08G1195(dist=700103),GhM_A08G1196(dist=109178)	A	C	-	-	-	5.99017
GhM_A08G1197	Pleiotropic drug resistance protein 1	A08:46197156	intergenic;GhM_A08G1198(dist=70833),GhM_A08G1199(dist=310567)	A	G	-	-	-	5.22552
GhM_A08G1197	Pleiotropic drug resistance protein 1	A08:46328418	intergenic;GhM_A08G1198(dist=202095),GhM_A08G1199(dist=179305)	G	A	-	-	-	5.40461
GhM_A08G1197	Pleiotropic drug resistance protein 1	A08:46328424	intergenic;GhM_A08G1198(dist=202101),GhM_A08G1199(dist=179299)	A	G	-	-	-	5.67432
GhM_A08G1197	Pleiotropic drug resistance protein 1	A08:46392024	intergenic;GhM_A08G1198(dist=265701),GhM_A08G1199(dist=115699)	G	A	-	-	-	5.72698
[truncated: 8,934 more rows]

## Sheet: gemma
GeneID	Anno	SNP	SNP category	Alt	Ref	P value of LP-PH	P value of LP-RDW	P value of LP-RSR	P value of LP-SDW
GhM_A01G0292	Cullin-1	A01:3312651	intronic;GhM_A01G0335	T	C	-	-	-	5.04019
GhM_A01G0293	60S ribosome subunit biogenesis protein NIP7 homolog	A01:3312651	intronic;GhM_A01G0335	T	C	-	-	-	5.04019
GhM_A01G0294	Flowering-promoting factor 1-like protein 3	A01:3312651	intronic;GhM_A01G0335	T	C	-	-	-	5.04019
GhM_A01G0295	Vesicle-associated membrane protein 724	A01:3312651	intronic;GhM_A01G0335	T	C	-	-	-	5.04019
GhM_A01G0296	Protein RALF-like 33	A01:3312651	intronic;GhM_A01G0335	T	C	-	-	-	5.04019
GhM_A01G0297	Ubiquitin-like-specific protease ESD4	A01:3312651	intronic;GhM_A01G0335	T	C	-	-	-	5.04019
GhM_A01G0298	GhM_A01G0298	A01:3312651	intronic;GhM_A01G0335	T	C	-	-	-	5.04019
GhM_A01G0299	Eukaryotic translation initiation factor 2 subunit 3	A01:3312651	intronic;GhM_A01G0335	T	C	-	-	-	5.04019
GhM_A01G0300	Probable acylpyruvase FAHD1, mitochondrial	A01:3312651	intronic;GhM_A01G0335	T	C	-	-	-	5.04019
GhM_A01G0301	RING-H2 finger protein ATL2	A01:3312651	intronic;GhM_A01G0335	T	C	-	-	-	5.04019
GhM_A01G0302	Phospholipase D zeta 1	A01:3312651	intronic;GhM_A01G0335	T	C	-	-	-	5.04019
GhM_A01G0303	GhM_A01G0303	A01:3312651	intronic;GhM_A01G0335	T	C	-	-	-	5.04019
GhM_A01G0304	Diacylglycerol lipase-alpha	A01:3312651	intronic;GhM_A01G0335	T	C	-	-	-	5.04019
GhM_A01G0305	Chaperone protein DnaJ	A01:3312651	intronic;GhM_A01G0335	T	C	-	-	-	5.04019
GhM_A01G0306	Two-component response regulator ARR1	A01:3312651	intronic;GhM_A01G0335	T	C	-	-	-	5.04019
GhM_A01G0307	Two-component response regulator ARR2	A01:3312651	intronic;GhM_A01G0335	T	C	-	-	-	5.04019
GhM_A01G0308	GATA transcription factor 15	A01:3312651	intronic;GhM_A01G0335	T	C	-	-	-	5.04019
GhM_A01G0309	Defensin-like protein 4	A01:3312651	intronic;GhM_A01G0335	T	C	-	-	-	5.04019
GhM_A01G0310	Defensin-like protein	A01:3312651	intronic;GhM_A01G0335	T	C	-	-	-	5.04019
GhM_A01G0311	Importin subunit alpha-1	A01:3312651	intronic;GhM_A01G0335	T	C	-	-	-	5.04019
GhM_A01G0312	GhM_A01G0312	A01:3312651	intronic;GhM_A01G0335	T	C	-	-	-	5.04019
GhM_A01G0313	DNA-directed RNA polymerases II, IV and V subunit 9A	A01:3312651	intronic;GhM_A01G0335	T	C	-	-	-	5.04019
GhM_A01G0314	GhM_A01G0314	A01:3312651	intronic;GhM_A01G0335	T	C	-	-	-	5.04019
GhM_A01G0315	ATP-citrate synthase beta chain protein 1	A01:3312651	intronic;GhM_A01G0335	T	C	-	-	-	5.04019
GhM_A01G0316	Huntingtin-interacting protein K	A01:3312651	intronic;GhM_A01G0335	T	C	-	-	-	5.04019
GhM_A01G0317	Probable pectinesterase 67	A01:3312651	intronic;GhM_A01G0335	T	C	-	-	-	5.04019
GhM_A01G0318	Probable enoyl-CoA hydratase 1, peroxisomal	A01:3312651	intronic;GhM_A01G0335	T	C	-	-	-	5.04019
GhM_A01G0319	Probable prefoldin subunit 3	A01:3312651	intronic;GhM_A01G0335	T	C	-	-	-	5.04019
GhM_A01G0320	Galactokinase	A01:3312651	intronic;GhM_A01G0335	T	C	-	-	-	5.04019
GhM_A01G0321	GhM_A01G0321	A01:3312651	intronic;GhM_A01G0335	T	C	-	-	-	5.04019
GhM_A01G0322	Cell wall / vacuolar inhibitor of fructosidase 1	A01:3312651	intronic;GhM_A01G0335	T	C	-	-	-	5.04019
GhM_A01G0323	GhM_A01G0323	A01:3312651	intronic;GhM_A01G0335	T	C	-	-	-	5.04019
GhM_A01G0324	Putative invertase inhibitor	A01:3312651	intronic;GhM_A01G0335	T	C	-	-	-	5.04019
GhM_A01G0325	GhM_A01G0325	A01:3312651	intronic;GhM_A01G0335	T	C	-	-	-	5.04019
GhM_A01G0326	Pentatricopeptide repeat-containing protein At3g48810	A01:3312651	intronic;GhM_A01G0335	T	C	-	-	-	5.04019
GhM_A01G0327	F-box protein At5g49610	A01:3312651	intronic;GhM_A01G0335	T	C	-	-	-	5.04019
GhM_A01G0328	Protein AGENET DOMAIN (AGD)-CONTAINING P1	A01:3312651	intronic;GhM_A01G0335	T	C	-	-	-	5.04019
GhM_A01G0329	Gibberellin 2-beta-dioxygenase 2	A01:3312651	intronic;GhM_A01G0335	T	C	-	-	-	5.04019
GhM_A01G0330	GhM_A01G0330	A01:3312651	intronic;GhM_A01G0335	T	C	-	-	-	5.04019
GhM_A01G0331	GhM_A01G0331	A01:3312651	intronic;GhM_A01G0335	T	C	-	-	-	5.04019
GhM_A01G0332	YTH domain-containing protein ECT2	A01:3312651	intronic;GhM_A01G0335	T	C	-	-	-	5.04019
GhM_A01G0333	Probable receptor-like protein kinase At5g18500	A01:3312651	intronic;GhM_A01G0335	T	C	-	-	-	5.04019
GhM_A01G0334	Probable sugar phosphate/phosphate translocator At3g17430	A01:3312651	intronic;GhM_A01G0335	T	C	-	-	-	5.04019
GhM_A01G0335	[Pyruvate dehydrogenase (acetyl-transferring)] kinase, mitochondrial	A01:3312651	intronic;GhM_A01G0335	T	C	-	-	-	5.04019
GhM_A01G0336	GhM_A01G0336	A01:3312651	intronic;GhM_A01G0335	T	C	-	-	-	5.04019
GhM_A01G0337	Sodium/hydrogen exchanger 6	A01:3312651	intronic;GhM_A01G0335	T	C	-	-	-	5.04019
GhM_A01G0338	Pentatricopeptide repeat-containing protein At3g24000, mitochondrial	A01:3312651	intronic;GhM_A01G0335	T	C	-	-	-	5.04019
GhM_A01G0339	Kinesin-like protein KIN-14Q	A01:3312651	intronic;GhM_A01G0335	T	C	-	-	-	5.04019
GhM_A01G0340	Serine/threonine-protein kinase WAG2	A01:3312651	intronic;GhM_A01G0335	T	C	-	-	-	5.04019
GhM_A01G0341	DnaJ homolog subfamily C member 14	A01:3312651	intronic;GhM_A01G0335	T	C	-	-	-	5.04019
GhM_A01G0342	Cold-responsive protein kinase 1	A01:3312651	intronic;GhM_A01G0335	T	C	-	-	-	5.04019
GhM_A01G0343	Photosystem II 10 kDa polypeptide, chloroplastic	A01:3312651	intronic;GhM_A01G0335	T	C	-	-	-	5.04019
GhM_A01G0344	DNA repair protein recA homolog 1, chloroplastic	A01:3312651	intronic;GhM_A01G0335	T	C	-	-	-	5.04019
GhM_A01G0345	NAC domain-containing protein 21/22	A01:3312651	intronic;GhM_A01G0335	T	C	-	-	-	5.04019
GhM_A01G0346	GhM_A01G0346	A01:3312651	intronic;GhM_A01G0335	T	C	-	-	-	5.04019
GhM_A01G0347	Pentatricopeptide repeat-containing protein At1g71490	A01:3312651	intronic;GhM_A01G0335	T	C	-	-	-	5.04019
GhM_A01G0348	G-type lectin S-receptor-like serine/threonine-protein kinase At1g11330	A01:3312651	intronic;GhM_A01G0335	T	C	-	-	-	5.04019
GhM_A01G0349	G-type lectin S-receptor-like serine/threonine-protein kinase At1g11330	A01:3312651	intronic;GhM_A01G0335	T	C	-	-	-	5.04019
GhM_A01G0350	Dynein light chain 1, cytoplasmic	A01:3312651	intronic;GhM_A01G0335	T	C	-	-	-	5.04019
GhM_A01G0351	Protein PIR	A01:3312651	intronic;GhM_A01G0335	T	C	-	-	-	5.04019
GhM_A01G0352	G-type lectin S-receptor-like serine/threonine-protein kinase At1g11330	A01:3312651	intronic;GhM_A01G0335	T	C	-	-	-	5.04019
GhM_A01G0353	G-type lectin S-receptor-like serine/threonine-protein kinase At1g11330	A01:3312651	intronic;GhM_A01G0335	T	C	-	-	-	5.04019
GhM_A01G0354	G-type lectin S-receptor-like serine/threonine-protein kinase At1g11330	A01:3312651	intronic;GhM_A01G0335	T	C	-	-	-	5.04019
GhM_A01G0355	G-type lectin S-receptor-like serine/threonine-protein kinase SD1-13	A01:3312651	intronic;GhM_A01G0335	T	C	-	-	-	5.04019
GhM_A01G0356	G-type lectin S-receptor-like serine/threonine-protein kinase At1g11330	A01:3312651	intronic;GhM_A01G0335	T	C	-	-	-	5.04019
GhM_A01G0357	G-type lectin S-receptor-like serine/threonine-protein kinase At1g11300	A01:3312651	intronic;GhM_A01G0335	T	C	-	-	-	5.04019
GhM_A01G0358	Protein PAT1 homolog	A01:3312651	intronic;GhM_A01G0335	T	C	-	-	-	5.04019
GhM_A01G2421	GhM_A01G2421	A01:113883099	intergenic;GhM_A01G2440(dist=12837),GhM_A01G2441(dist=23494)	C	A	-	-	5.66832	-
GhM_A01G2422	Soluble inorganic pyrophosphatase 6, chloroplastic	A01:113883099	intergenic;GhM_A01G2440(dist=12837),GhM_A01G2441(dist=23494)	C	A	-	-	5.66832	-
GhM_A01G2423	Probable calcium-binding protein CML35	A01:113883099	intergenic;GhM_A01G2440(dist=12837),GhM_A01G2441(dist=23494)	C	A	-	-	5.66832	-
GhM_A01G2424	GhM_A01G2424	A01:113883099	intergenic;GhM_A01G2440(dist=12837),GhM_A01G2441(dist=23494)	C	A	-	-	5.66832	-
GhM_A01G2425	Probable F-box protein At5g04010	A01:113883099	intergenic;GhM_A01G2440(dist=12837),GhM_A01G2441(dist=23494)	C	A	-	-	5.66832	-
GhM_A01G2426	Glycosyltransferase-like At3g57200	A01:113883099	intergenic;GhM_A01G2440(dist=12837),GhM_A01G2441(dist=23494)	C	A	-	-	5.66832	-
GhM_A01G2427	S-formylglutathione hydrolase	A01:113883099	intergenic;GhM_A01G2440(dist=12837),GhM_A01G2441(dist=23494)	C	A	-	-	5.66832	-
GhM_A01G2428	tRNA-splicing endonuclease subunit Sen54	A01:113883099	intergenic;GhM_A01G2440(dist=12837),GhM_A01G2441(dist=23494)	C	A	-	-	5.66832	-
GhM_A01G2429	Zeatin O-glucosyltransferase	A01:113883099	intergenic;GhM_A01G2440(dist=12837),GhM_A01G2441(dist=23494)	C	A	-	-	5.66832	-
GhM_A01G2430	Protein STRICTOSIDINE SYNTHASE-LIKE 2	A01:113883099	intergenic;GhM_A01G2440(dist=12837),GhM_A01G2441(dist=23494)	C	A	-	-	5.66832	-
GhM_A01G2431	TBCC domain-containing protein 1	A01:113883099	intergenic;GhM_A01G2440(dist=12837),GhM_A01G2441(dist=23494)	C	A	-	-	5.66832	-
GhM_A01G2432	bZIP transcription factor TGA10	A01:113883099	intergenic;GhM_A01G2440(dist=12837),GhM_A01G2441(dist=23494)	C	A	-	-	5.66832	-
GhM_A01G2433	Zinc transporter 1	A01:113883099	intergenic;GhM_A01G2440(dist=12837),GhM_A01G2441(dist=23494)	C	A	-	-	5.66832	-
GhM_A01G2434	60S ribosomal protein L6	A01:113883099	intergenic;GhM_A01G2440(dist=12837),GhM_A01G2441(dist=23494)	C	A	-	-	5.66832	-
GhM_A01G2435	Protein ABHD18	A01:113883099	intergenic;GhM_A01G2440(dist=12837),GhM_A01G2441(dist=23494)	C	A	-	-	5.66832	-
GhM_A01G2436	Cytochrome P450 93A3	A01:113883099	intergenic;GhM_A01G2440(dist=12837),GhM_A01G2441(dist=23494)	C	A	-	-	5.66832	-
GhM_A01G2437	3,9-dihydroxypterocarpan 6A-monooxygenase	A01:113883099	intergenic;GhM_A01G2440(dist=12837),GhM_A01G2441(dist=23494)	C	A	-	-	5.66832	-
GhM_A01G2438	3,9-dihydroxypterocarpan 6A-monooxygenase	A01:113883099	intergenic;GhM_A01G2440(dist=12837),GhM_A01G2441(dist=23494)	C	A	-	-	5.66832	-
GhM_A01G2439	Transcription factor bHLH130	A01:113883099	intergenic;GhM_A01G2440(dist=12837),GhM_A01G2441(dist=23494)	C	A	-	-	5.66832	-
GhM_A01G2440	Receptor protein kinase-like protein ZAR1	A01:113883099	intergenic;GhM_A01G2440(dist=12837),GhM_A01G2441(dist=23494)	C	A	-	-	5.66832	-
GhM_A01G2441	Transcription factor bHLH60	A01:113883099	intergenic;GhM_A01G2440(dist=12837),GhM_A01G2441(dist=23494)	C	A	-	-	5.66832	-
GhM_A01G2442	Zinc finger A20 and AN1 domain-containing stress-associated protein 8	A01:113883099	intergenic;GhM_A01G2440(dist=12837),GhM_A01G2441(dist=23494)	C	A	-	-	5.66832	-
GhM_A01G2443	Chaperone protein dnaJ 6	A01:113883099	intergenic;GhM_A01G2440(dist=12837),GhM_A01G2441(dist=23494)	C	A	-	-	5.66832	-
GhM_A01G2444	Serine/threonine-protein kinase Nek6	A01:113883099	intergenic;GhM_A01G2440(dist=12837),GhM_A01G2441(dist=23494)	C	A	-	-	5.66832	-
GhM_A01G2445	Arabinogalactan protein 23	A01:113883099	intergenic;GhM_A01G2440(dist=12837),GhM_A01G2441(dist=23494)	C	A	-	-	5.66832	-
GhM_A01G2446	GhM_A01G2446	A01:113883099	intergenic;GhM_A01G2440(dist=12837),GhM_A01G2441(dist=23494)	C	A	-	-	5.66832	-
GhM_A01G2447	Carboxyl-terminal-processing peptidase 3, chloroplastic	A01:113883099	intergenic;GhM_A01G2440(dist=12837),GhM_A01G2441(dist=23494)	C	A	-	-	5.66832	-
GhM_A01G2448	Target of rapamycin complex subunit LST8	A01:113883099	intergenic;GhM_A01G2440(dist=12837),GhM_A01G2441(dist=23494)	C	A	-	-	5.66832	-
GhM_A01G2449	1-acyl-sn-glycerol-3-phosphate acyltransferase 2	A01:113883099	intergenic;GhM_A01G2440(dist=12837),GhM_A01G2441(dist=23494)	C	A	-	-	5.66832	-
GhM_A01G2450	GhM_A01G2450	A01:113883099	intergenic;GhM_A01G2440(dist=12837),GhM_A01G2441(dist=23494)	C	A	-	-	5.66832	-
GhM_A01G2451	Putative pentatricopeptide repeat-containing protein At5g52630	A01:113883099	intergenic;GhM_A01G2440(dist=12837),GhM_A01G2441(dist=23494)	C	A	-	-	5.66832	-
GhM_A01G2452	Protein DETOXIFICATION 42	A01:113883099	intergenic;GhM_A01G2440(dist=12837),GhM_A01G2441(dist=23494)	C	A	-	-	5.66832	-
GhM_A01G2453	ATP sulfurylase 1, chloroplastic	A01:113883099	intergenic;GhM_A01G2440(dist=12837),GhM_A01G2441(dist=23494)	C	A	-	-	5.66832	-
GhM_A01G2454	Zinc finger AN1 and C2H2 domain-containing stress-associated protein 11	A01:113883099	intergenic;GhM_A01G2440(dist=12837),GhM_A01G2441(dist=23494)	C	A	-	-	5.66832	-
GhM_A01G2455	Protein SEMI-ROLLED LEAF 2	A01:113883099	intergenic;GhM_A01G2440(dist=12837),GhM_A01G2441(dist=23494)	C	A	-	-	5.66832	-
GhM_A01G2456	GhM_A01G2456	A01:113883099	intergenic;GhM_A01G2440(dist=12837),GhM_A01G2441(dist=23494)	C	A	-	-	5.66832	-
GhM_A01G2457	Villin-2	A01:113883099	intergenic;GhM_A01G2440(dist=12837),GhM_A01G2441(dist=23494)	C	A	-	-	5.66832	-
GhM_A01G2458	Transcription factor MYBC1	A01:113883099	intergenic;GhM_A01G2440(dist=12837),GhM_A01G2441(dist=23494)	C	A	-	-	5.66832	-
GhM_A01G2459	Cytochrome P450 98A2	A01:113883099	intergenic;GhM_A01G2440(dist=12837),GhM_A01G2441(dist=23494)	C	A	-	-	5.66832	-
GhM_A01G2460	GhM_A01G2460	A01:113883099	intergenic;GhM_A01G2440(dist=12837),GhM_A01G2441(dist=23494)	C	A	-	-	5.66832	-
GhM_A01G2461	5-formyltetrahydrofolate cyclo-ligase-like protein COG0212	A01:113883099	intergenic;GhM_A01G2440(dist=12837),GhM_A01G2441(dist=23494)	C	A	-	-	5.66832	-
GhM_A01G2462	GhM_A01G2462	A01:113883099	intergenic;GhM_A01G2440(dist=12837),GhM_A01G2441(dist=23494)	C	A	-	-	5.66832	-
GhM_A01G2463	Dihydrofolate reductase	A01:113883099	intergenic;GhM_A01G2440(dist=12837),GhM_A01G2441(dist=23494)	C	A	-	-	5.66832	-
GhM_A01G2464	Serine decarboxylase	A01:113883099	intergenic;GhM_A01G2440(dist=12837),GhM_A01G2441(dist=23494)	C	A	-	-	5.66832	-
GhM_A01G2465	GhM_A01G2465	A01:113883099	intergenic;GhM_A01G2440(dist=12837),GhM_A01G2441(dist=23494)	C	A	-	-	5.66832	-
GhM_A03G0001	Transposon Tf2-9 polyprotein	A03:146719	intergenic;GhM_A03G0012(dist=23182),GhM_A03G0013(dist=40278)	G	A	-	-	5.88859	-
GhM_A03G0002	GhM_A03G0002	A03:146719	intergenic;GhM_A03G0012(dist=23182),GhM_A03G0013(dist=40278)	G	A	-	-	5.88859	-
GhM_A03G0003	Retrovirus-related Pol polyprotein from transposon 17.6	A03:146719	intergenic;GhM_A03G0012(dist=23182),GhM_A03G0013(dist=40278)	G	A	-	-	5.88859	-
GhM_A03G0004	Photosystem II CP43 reaction center protein	A03:146719	intergenic;GhM_A03G0012(dist=23182),GhM_A03G0013(dist=40278)	G	A	-	-	5.88859	-
GhM_A03G0005	Photosystem II D2 protein	A03:146719	intergenic;GhM_A03G0012(dist=23182),GhM_A03G0013(dist=40278)	G	A	-	-	5.88859	-
GhM_A03G0006	Photosystem II reaction center protein M	A03:146719	intergenic;GhM_A03G0012(dist=23182),GhM_A03G0013(dist=40278)	G	A	-	-	5.88859	-
GhM_A03G0007	Photosystem II D2 protein	A03:146719	intergenic;GhM_A03G0012(dist=23182),GhM_A03G0013(dist=40278)	G	A	-	-	5.88859	-
GhM_A03G0008	Photosystem II CP43 reaction center protein	A03:146719	intergenic;GhM_A03G0012(dist=23182),GhM_A03G0013(dist=40278)	G	A	-	-	5.88859	-
GhM_A03G0009	Photosystem II reaction center protein Z	A03:146719	intergenic;GhM_A03G0012(dist=23182),GhM_A03G0013(dist=40278)	G	A	-	-	5.88859	-
GhM_A03G0010	30S ribosomal protein S14, chloroplastic	A03:146719	intergenic;GhM_A03G0012(dist=23182),GhM_A03G0013(dist=40278)	G	A	-	-	5.88859	-
GhM_A03G0011	Photosystem I P700 chlorophyll a apoprotein A2	A03:146719	intergenic;GhM_A03G0012(dist=23182),GhM_A03G0013(dist=40278)	G	A	-	-	5.88859	-
GhM_A03G0012	GhM_A03G0012	A03:146719	intergenic;GhM_A03G0012(dist=23182),GhM_A03G0013(dist=40278)	G	A	-	-	5.88859	-
GhM_A03G0013	Adenylylsulfatase HINT1	A03:146719	intergenic;GhM_A03G0012(dist=23182),GhM_A03G0013(dist=40278)	G	A	-	-	5.88859	-
GhM_A03G0014	E3 ubiquitin-protein ligase RNF38	A03:146719	intergenic;GhM_A03G0012(dist=23182),GhM_A03G0013(dist=40278)	G	A	-	-	5.88859	-
GhM_A03G0015	GhM_A03G0015	A03:146719	intergenic;GhM_A03G0012(dist=23182),GhM_A03G0013(dist=40278)	G	A	-	-	5.88859	-
GhM_A03G0016	GhM_A03G0016	A03:146719	intergenic;GhM_A03G0012(dist=23182),GhM_A03G0013(dist=40278)	G	A	-	-	5.88859	-
GhM_A03G0017	WAT1-related protein At4g19185	A03:146719	intergenic;GhM_A03G0012(dist=23182),GhM_A03G0013(dist=40278)	G	A	-	-	5.88859	-
GhM_A03G0018	GhM_A03G0018	A03:146719	intergenic;GhM_A03G0012(dist=23182),GhM_A03G0013(dist=40278)	G	A	-	-	5.88859	-
GhM_A03G0019	Cyclin-dependent kinase F-4	A03:146719	intergenic;GhM_A03G0012(dist=23182),GhM_A03G0013(dist=40278)	G	A	-	-	5.88859	-
GhM_A03G0020	ATP-dependent 6-phosphofructokinase 2	A03:146719	intergenic;GhM_A03G0012(dist=23182),GhM_A03G0013(dist=40278)	G	A	-	-	5.88859	-
GhM_A03G0021	Protein ENHANCED DISEASE RESISTANCE 2	A03:146719	intergenic;GhM_A03G0012(dist=23182),GhM_A03G0013(dist=40278)	G	A	-	-	5.88859	-
GhM_A03G0022	4-coumarate--CoA ligase-like 6	A03:146719	intergenic;GhM_A03G0012(dist=23182),GhM_A03G0013(dist=40278)	G	A	-	-	5.88859	-
GhM_A03G0023	4-coumarate--CoA ligase-like 6	A03:146719	intergenic;GhM_A03G0012(dist=23182),GhM_A03G0013(dist=40278)	G	A	-	-	5.88859	-
GhM_A03G0024	Plastidal glycolate/glycerate translocator 1, chloroplastic	A03:146719	intergenic;GhM_A03G0012(dist=23182),GhM_A03G0013(dist=40278)	G	A	-	-	5.88859	-
GhM_A03G0025	Phosphoribulokinase, chloroplastic	A03:146719	intergenic;GhM_A03G0012(dist=23182),GhM_A03G0013(dist=40278)	G	A	-	-	5.88859	-
GhM_A03G0026	Secretory carrier-associated membrane protein 4	A03:146719	intergenic;GhM_A03G0012(dist=23182),GhM_A03G0013(dist=40278)	G	A	-	-	5.88859	-
GhM_A03G0027	DEAD-box ATP-dependent RNA helicase 5	A03:146719	intergenic;GhM_A03G0012(dist=23182),GhM_A03G0013(dist=40278)	G	A	-	-	5.88859	-
GhM_A03G0028	Disease resistance RPP13-like protein 4	A03:146719	intergenic;GhM_A03G0012(dist=23182),GhM_A03G0013(dist=40278)	G	A	-	-	5.88859	-
GhM_A03G0029	GhM_A03G0029	A03:146719	intergenic;GhM_A03G0012(dist=23182),GhM_A03G0013(dist=40278)	G	A	-	-	5.88859	-
GhM_A03G0030	26S proteasome non-ATPase regulatory subunit 13 homolog A	A03:146719	intergenic;GhM_A03G0012(dist=23182),GhM_A03G0013(dist=40278)	G	A	-	-	5.88859	-
GhM_A03G0031	Signal recognition particle receptor subunit beta	A03:146719	intergenic;GhM_A03G0012(dist=23182),GhM_A03G0013(dist=40278)	G	A	-	-	5.88859	-
GhM_A03G0032	Vacuolar protein sorting-associated protein 25	A03:146719	intergenic;GhM_A03G0012(dist=23182),GhM_A03G0013(dist=40278)	G	A	-	-	5.88859	-
GhM_A03G0033	Protein IWS1 homolog 1	A03:146719	intergenic;GhM_A03G0012(dist=23182),GhM_A03G0013(dist=40278)	G	A	-	-	5.88859	-
GhM_A03G0034	GhM_A03G0034	A03:146719	intergenic;GhM_A03G0012(dist=23182),GhM_A03G0013(dist=40278)	G	A	-	-	5.88859	-
GhM_A03G0035	bZIP transcription factor 16	A03:146719	intergenic;GhM_A03G0012(dist=23182),GhM_A03G0013(dist=40278)	G	A	-	-	5.88859	-
GhM_A03G0036	UV-B-induced protein At3g17800, chloroplastic	A03:146719	intergenic;GhM_A03G0012(dist=23182),GhM_A03G0013(dist=40278)	G	A	-	-	5.88859	-
GhM_A03G0037	Alpha/beta hydrolase domain-containing protein 17C	A03:146719	intergenic;GhM_A03G0012(dist=23182),GhM_A03G0013(dist=40278)	G	A	-	-	5.88859	-
GhM_A03G0038	Glycerol-3-phosphate acyltransferase, chloroplastic	A03:146719	intergenic;GhM_A03G0012(dist=23182),GhM_A03G0013(dist=40278)	G	A	-	-	5.88859	-
GhM_A03G0039	Dolichyl-diphosphooligosaccharide--protein glycosyltransferase subunit DAD1	A03:146719	intergenic;GhM_A03G0012(dist=23182),GhM_A03G0013(dist=40278)	G	A	-	-	5.88859	-
GhM_A03G0040	Ribosomal biogenesis protein LAS1L	A03:146719	intergenic;GhM_A03G0012(dist=23182),GhM_A03G0013(dist=40278)	G	A	-	-	5.88859	-
GhM_A03G0041	Lysine-specific demethylase JMJ706	A03:146719	intergenic;GhM_A03G0012(dist=23182),GhM_A03G0013(dist=40278)	G	A	-	-	5.88859	-
GhM_A03G0042	Homeobox-leucine zipper protein HDG5	A03:146719	intergenic;GhM_A03G0012(dist=23182),GhM_A03G0013(dist=40278)	G	A	-	-	5.88859	-
GhM_A03G0043	Homeobox-leucine zipper protein HDG5	A03:146719	intergenic;GhM_A03G0012(dist=23182),GhM_A03G0013(dist=40278)	G	A	-	-	5.88859	-
GhM_A03G0044	GhM_A03G0044	A03:146719	intergenic;GhM_A03G0012(dist=23182),GhM_A03G0013(dist=40278)	G	A	-	-	5.88859	-
GhM_A03G0045	Probable calcium-binding protein CML17	A03:146719	intergenic;GhM_A03G0012(dist=23182),GhM_A03G0013(dist=40278)	G	A	-	-	5.88859	-
GhM_A03G0046	GhM_A03G0046	A03:146719	intergenic;GhM_A03G0012(dist=23182),GhM_A03G0013(dist=40278)	G	A	-	-	5.88859	-
GhM_A03G0047	GhM_A03G0047	A03:146719	intergenic;GhM_A03G0012(dist=23182),GhM_A03G0013(dist=40278)	G	A	-	-	5.88859	-
GhM_A03G0048	GhM_A03G0048	A03:146719	intergenic;GhM_A03G0012(dist=23182),GhM_A03G0013(dist=40278)	G	A	-	-	5.88859	-
GhM_A03G0049	50S ribosomal protein L25	A03:146719	intergenic;GhM_A03G0012(dist=23182),GhM_A03G0013(dist=40278)	G	A	-	-	5.88859	-
GhM_A03G0050	Binding partner of ACD11 1	A03:146719	intergenic;GhM_A03G0012(dist=23182),GhM_A03G0013(dist=40278)	G	A	-	-	5.88859	-
GhM_A03G0051	Syntaxin-22	A03:146719	intergenic;GhM_A03G0012(dist=23182),GhM_A03G0013(dist=40278)	G	A	-	-	5.88859	-
GhM_A03G0052	Mitogen-activated protein kinase kinase 10	A03:146719	intergenic;GhM_A03G0012(dist=23182),GhM_A03G0013(dist=40278)	G	A	-	-	5.88859	-
GhM_A03G0053	Heat shock factor protein HSF8	A03:146719	intergenic;GhM_A03G0012(dist=23182),GhM_A03G0013(dist=40278)	G	A	-	-	5.88859	-
GhM_A03G0581	GhM_A03G0581	A03:8744224	intergenic;GhM_A03G0602(dist=1827),GhM_A03G0603(dist=1727)	G	A	-	-	-	5.21842
GhM_A03G0582	GhM_A03G0582	A03:8744224	intergenic;GhM_A03G0602(dist=1827),GhM_A03G0603(dist=1727)	G	A	-	-	-	5.21842
GhM_A03G0583	Actin	A03:8744224	intergenic;GhM_A03G0602(dist=1827),GhM_A03G0603(dist=1727)	G	A	-	-	-	5.21842
GhM_A03G0584	ENTH domain-containing protein 1	A03:8744224	intergenic;GhM_A03G0602(dist=1827),GhM_A03G0603(dist=1727)	G	A	-	-	-	5.21842
GhM_A03G0585	Probable protein phosphatase 2C 4	A03:8744224	intergenic;GhM_A03G0602(dist=1827),GhM_A03G0603(dist=1727)	G	A	-	-	-	5.21842
GhM_A03G0586	Fasciclin-like arabinogalactan protein 4	A03:8744224	intergenic;GhM_A03G0602(dist=1827),GhM_A03G0603(dist=1727)	G	A	-	-	-	5.21842
GhM_A03G0587	Protein TRM32	A03:8744224	intergenic;GhM_A03G0602(dist=1827),GhM_A03G0603(dist=1727)	G	A	-	-	-	5.21842
GhM_A03G0588	Mitochondrial import inner membrane translocase subunit TIM9	A03:8744224	intergenic;GhM_A03G0602(dist=1827),GhM_A03G0603(dist=1727)	G	A	-	-	-	5.21842
GhM_A03G0589	Pentatricopeptide repeat-containing protein At4g11690	A03:8744224	intergenic;GhM_A03G0602(dist=1827),GhM_A03G0603(dist=1727)	G	A	-	-	-	5.21842
GhM_A03G0590	Very-long-chain 3-oxoacyl-CoA reductase 1	A03:8744224	intergenic;GhM_A03G0602(dist=1827),GhM_A03G0603(dist=1727)	G	A	-	-	-	5.21842
GhM_A03G0591	GhM_A03G0591	A03:8744224	intergenic;GhM_A03G0602(dist=1827),GhM_A03G0603(dist=1727)	G	A	-	-	-	5.21842
GhM_A03G0592	Chaperone protein ClpB1	A03:8744224	intergenic;GhM_A03G0602(dist=1827),GhM_A03G0603(dist=1727)	G	A	-	-	-	5.21842
GhM_A03G0593	Chaperone protein ClpB1	A03:8744224	intergenic;GhM_A03G0602(dist=1827),GhM_A03G0603(dist=1727)	G	A	-	-	-	5.21842
GhM_A03G0594	Chaperone protein ClpB1	A03:8744224	intergenic;GhM_A03G0602(dist=1827),GhM_A03G0603(dist=1727)	G	A	-	-	-	5.21842
GhM_A03G0595	Probable serine/threonine-protein kinase PBL10	A03:8744224	intergenic;GhM_A03G0602(dist=1827),GhM_A03G0603(dist=1727)	G	A	-	-	-	5.21842
GhM_A03G0596	GhM_A03G0596	A03:8744224	intergenic;GhM_A03G0602(dist=1827),GhM_A03G0603(dist=1727)	G	A	-	-	-	5.21842
GhM_A03G0597	Triosephosphate isomerase, cytosolic	A03:8744224	intergenic;GhM_A03G0602(dist=1827),GhM_A03G0603(dist=1727)	G	A	-	-	-	5.21842
GhM_A03G0598	GhM_A03G0598	A03:8744224	intergenic;GhM_A03G0602(dist=1827),GhM_A03G0603(dist=1727)	G	A	-	-	-	5.21842
GhM_A03G0599	Very-long-chain 3-oxoacyl-CoA reductase 1	A03:8744224	intergenic;GhM_A03G0602(dist=1827),GhM_A03G0603(dist=1727)	G	A	-	-	-	5.21842
GhM_A03G0600	Dynamin-related protein 3A	A03:8744224	intergenic;GhM_A03G0602(dist=1827),GhM_A03G0603(dist=1727)	G	A	-	-	-	5.21842
GhM_A03G0601	GhM_A03G0601	A03:8744224	intergenic;GhM_A03G0602(dist=1827),GhM_A03G0603(dist=1727)	G	A	-	-	-	5.21842
GhM_A03G0602	FH protein interacting protein FIP2	A03:8744224	intergenic;GhM_A03G0602(dist=1827),GhM_A03G0603(dist=1727)	G	A	-	-	-	5.21842
GhM_A03G0603	GhM_A03G0603	A03:8744224	intergenic;GhM_A03G0602(dist=1827),GhM_A03G0603(dist=1727)	G	A	-	-	-	5.21842
GhM_A03G0604	Expansin-A4	A03:8744224	intergenic;GhM_A03G0602(dist=1827),GhM_A03G0603(dist=1727)	G	A	-	-	-	5.21842
GhM_A03G0605	RHOMBOID-like protein 1	A03:8744224	intergenic;GhM_A03G0602(dist=1827),GhM_A03G0603(dist=1727)	G	A	-	-	-	5.21842
GhM_A03G0606	Respirasome Complex Assembly Factor 1	A03:8744224	intergenic;GhM_A03G0602(dist=1827),GhM_A03G0603(dist=1727)	G	A	-	-	-	5.21842
GhM_A03G0607	Oxysterol-binding protein-related protein 3C	A03:8744224	intergenic;GhM_A03G0602(dist=1827),GhM_A03G0603(dist=1727)	G	A	-	-	-	5.21842
GhM_A03G0608	Telomere repeat-binding protein 5	A03:8744224	intergenic;GhM_A03G0602(dist=1827),GhM_A03G0603(dist=1727)	G	A	-	-	-	5.21842
GhM_A03G0609	Scarecrow-like protein 14	A03:8744224	intergenic;GhM_A03G0602(dist=1827),GhM_A03G0603(dist=1727)	G	A	-	-	-	5.21842
GhM_A03G0610	Scarecrow-like protein 14	A03:8744224	intergenic;GhM_A03G0602(dist=1827),GhM_A03G0603(dist=1727)	G	A	-	-	-	5.21842
GhM_A03G0611	GhM_A03G0611	A03:8744224	intergenic;GhM_A03G0602(dist=1827),GhM_A03G0603(dist=1727)	G	A	-	-	-	5.21842
GhM_A03G0612	Scarecrow-like protein 30	A03:8744224	intergenic;GhM_A03G0602(dist=1827),GhM_A03G0603(dist=1727)	G	A	-	-	-	5.21842
GhM_A03G0613	Ubiquitin recognition factor in ER-associated degradation protein 1	A03:8744224	intergenic;GhM_A03G0602(dist=1827),GhM_A03G0603(dist=1727)	G	A	-	-	-	5.21842
GhM_A03G0614	Uncharacterized protein C24B11.05	A03:8744224	intergenic;GhM_A03G0602(dist=1827),GhM_A03G0603(dist=1727)	G	A	-	-	-	5.21842
GhM_A03G0615	Uncharacterized protein C24B11.05	A03:8744224	intergenic;GhM_A03G0602(dist=1827),GhM_A03G0603(dist=1727)	G	A	-	-	-	5.21842
GhM_A03G0616	Abscisic acid 8'-hydroxylase 2	A03:8744224	intergenic;GhM_A03G0602(dist=1827),GhM_A03G0603(dist=1727)	G	A	-	-	-	5.21842
GhM_A03G0704	Glucan endo-1,3-beta-glucosidase	A03:11514084	intergenic;GhM_A03G0704(dist=304961),GhM_A03G0705(dist=144267)	T	C	-	-	-	5.1085
GhM_A03G0705	GhM_A03G0705	A03:11514084	intergenic;GhM_A03G0704(dist=304961),GhM_A03G0705(dist=144267)	T	C	-	-	-	5.1085
GhM_A03G0706	Protein ABIL3	A03:11514084	intergenic;GhM_A03G0704(dist=304961),GhM_A03G0705(dist=144267)	T	C	-	-	-	5.1085
GhM_A03G0707	Protein RKD4	A03:11514084	intergenic;GhM_A03G0704(dist=304961),GhM_A03G0705(dist=144267)	T	C	-	-	-	5.1085
GhM_A03G0708	GhM_A03G0708	A03:11514084	intergenic;GhM_A03G0704(dist=304961),GhM_A03G0705(dist=144267)	T	C	-	-	-	5.1085
GhM_A03G1071	2-oxoglutarate and iron-dependent oxygenase domain-containing protein CP2	A03:29437200	intergenic;GhM_A03G1072(dist=195793),GhM_A03G1073(dist=80496)	G	T	-	-	-	8.06887
GhM_A03G1071	2-oxoglutarate and iron-dependent oxygenase domain-containing protein CP2	A03:29452823	intergenic;GhM_A03G1072(dist=211416),GhM_A03G1073(dist=64873)	T	G	-	-	5.86905	-
GhM_A03G1072	GhM_A03G1072	A03:29437200	intergenic;GhM_A03G1072(dist=195793),GhM_A03G1073(dist=80496)	G	T	-	-	-	8.06887
GhM_A03G1072	GhM_A03G1072	A03:29452823	intergenic;GhM_A03G1072(dist=211416),GhM_A03G1073(dist=64873)	T	G	-	-	5.86905	-
GhM_A03G1073	2-oxoglutarate and iron-dependent oxygenase domain-containing protein CP2	A03:29437200	intergenic;GhM_A03G1072(dist=195793),GhM_A03G1073(dist=80496)	G	T	-	-	-	8.06887
GhM_A03G1073	2-oxoglutarate and iron-dependent oxygenase domain-containing protein CP2	A03:29452823	intergenic;GhM_A03G1072(dist=211416),GhM_A03G1073(dist=64873)	T	G	-	-	5.86905	-
GhM_A03G1074	GhM_A03G1074	A03:29437200	intergenic;GhM_A03G1072(dist=195793),GhM_A03G1073(dist=80496)	G	T	-	-	-	8.06887
GhM_A03G1074	GhM_A03G1074	A03:29452823	intergenic;GhM_A03G1072(dist=211416),GhM_A03G1073(dist=64873)	T	G	-	-	5.86905	-
GhM_A03G1172	GhM_A03G1172	A03:38857084	intergenic;GhM_A03G1172(dist=169862),GhM_A03G1173(dist=2458)	G	A	-	-	-	8.07167
GhM_A03G1173	Protein FAR1-RELATED SEQUENCE 5	A03:38857084	intergenic;GhM_A03G1172(dist=169862),GhM_A03G1173(dist=2458)	G	A	-	-	-	8.07167
GhM_A04G0258	Probable 2-oxoglutarate-dependent dioxygenase AOP1.2	A04:5668091	intergenic;GhM_A04G0269(dist=3286),GhM_A04G0270(dist=30782)	A	C	-	-	-	6.00036
GhM_A04G0259	GhM_A04G0259	A04:5668091	intergenic;GhM_A04G0269(dist=3286),GhM_A04G0270(dist=30782)	A	C	-	-	-	6.00036
GhM_A04G0260	Rhamnogalacturonan I rhamnosyltransferase 1	A04:5668091	intergenic;GhM_A04G0269(dist=3286),GhM_A04G0270(dist=30782)	A	C	-	-	-	6.00036
GhM_A04G0261	GhM_A04G0261	A04:5668091	intergenic;GhM_A04G0269(dist=3286),GhM_A04G0270(dist=30782)	A	C	-	-	-	6.00036
GhM_A04G0262	Receptor-like protein kinase THESEUS 1	A04:5668091	intergenic;GhM_A04G0269(dist=3286),GhM_A04G0270(dist=30782)	A	C	-	-	-	6.00036
GhM_A04G0263	Demethylmenaquinone methyltransferase	A04:5668091	intergenic;GhM_A04G0269(dist=3286),GhM_A04G0270(dist=30782)	A	C	-	-	-	6.00036
GhM_A04G0264	GhM_A04G0264	A04:5668091	intergenic;GhM_A04G0269(dist=3286),GhM_A04G0270(dist=30782)	A	C	-	-	-	6.00036
GhM_A04G0265	Probable disease resistance protein At4g27220	A04:5668091	intergenic;GhM_A04G0269(dist=3286),GhM_A04G0270(dist=30782)	A	C	-	-	-	6.00036
GhM_A04G0266	GhM_A04G0266	A04:5668091	intergenic;GhM_A04G0269(dist=3286),GhM_A04G0270(dist=30782)	A	C	-	-	-	6.00036
GhM_A04G0267	Peroxisomal membrane protein 2	A04:5668091	intergenic;GhM_A04G0269(dist=3286),GhM_A04G0270(dist=30782)	A	C	-	-	-	6.00036
GhM_A04G0268	Uridine 5'-monophosphate synthase	A04:5668091	intergenic;GhM_A04G0269(dist=3286),GhM_A04G0270(dist=30782)	A	C	-	-	-	6.00036
GhM_A04G0269	GhM_A04G0269	A04:5668091	intergenic;GhM_A04G0269(dist=3286),GhM_A04G0270(dist=30782)	A	C	-	-	-	6.00036
GhM_A04G0270	GhM_A04G0270	A04:5668091	intergenic;GhM_A04G0269(dist=3286),GhM_A04G0270(dist=30782)	A	C	-	-	-	6.00036
GhM_A04G0271	NAC transcription factor 56	A04:5668091	intergenic;GhM_A04G0269(dist=3286),GhM_A04G0270(dist=30782)	A	C	-	-	-	6.00036
GhM_A04G0272	GhM_A04G0272	A04:5668091	intergenic;GhM_A04G0269(dist=3286),GhM_A04G0270(dist=30782)	A	C	-	-	-	6.00036
GhM_A04G0273	NAC domain-containing protein JA2L	A04:5668091	intergenic;GhM_A04G0269(dist=3286),GhM_A04G0270(dist=30782)	A	C	-	-	-	6.00036
GhM_A04G0274	ABC transporter G family member 9	A04:5668091	intergenic;GhM_A04G0269(dist=3286),GhM_A04G0270(dist=30782)	A	C	-	-	-	6.00036
GhM_A04G0275	GhM_A04G0275	A04:5668091	intergenic;GhM_A04G0269(dist=3286),GhM_A04G0270(dist=30782)	A	C	-	-	-	6.00036
GhM_A04G0276	TIR-only protein	A04:5668091	intergenic;GhM_A04G0269(dist=3286),GhM_A04G0270(dist=30782)	A	C	-	-	-	6.00036
GhM_A04G0277	GhM_A04G0277	A04:5668091	intergenic;GhM_A04G0269(dist=3286),GhM_A04G0270(dist=30782)	A	C	-	-	-	6.00036
GhM_A04G0278	Protochlorophyllide reductase, chloroplastic	A04:5668091	intergenic;GhM_A04G0269(dist=3286),GhM_A04G0270(dist=30782)	A	C	-	-	-	6.00036
GhM_A04G0279	Norbelladine synthase	A04:5668091	intergenic;GhM_A04G0269(dist=3286),GhM_A04G0270(dist=30782)	A	C	-	-	-	6.00036
GhM_A04G0838	GhM_A04G0838	A04:55602150	intergenic;GhM_A04G0837(dist=347427),GhM_A04G0838(dist=146447)	A	G	-	-	5.84924	-
GhM_A04G0839	GhM_A04G0839	A04:55602150	intergenic;GhM_A04G0837(dist=347427),GhM_A04G0838(dist=146447)	A	G	-	-	5.84924	-
GhM_A04G0840	Light-harvesting complex-like protein OHP1, chloroplastic	A04:56269534	intergenic;GhM_A04G0844(dist=9706),GhM_A04G0847(dist=475585)	A	C	-	-	-	5.2211
GhM_A04G0841	GhM_A04G0841	A04:56269534	intergenic;GhM_A04G0844(dist=9706),GhM_A04G0847(dist=475585)	A	C	-	-	-	5.2211
GhM_A04G0842	Tyrosine-protein phosphatase RLPH2	A04:56269534	intergenic;GhM_A04G0844(dist=9706),GhM_A04G0847(dist=475585)	A	C	-	-	-	5.2211
GhM_A04G0843	DnaJ protein ERDJ2A	A04:56269534	intergenic;GhM_A04G0844(dist=9706),GhM_A04G0847(dist=475585)	A	C	-	-	-	5.2211
GhM_A04G0844	1,4-alpha-glucan-branching enzyme 1, chloroplastic/amyloplastic	A04:56269534	intergenic;GhM_A04G0844(dist=9706),GhM_A04G0847(dist=475585)	A	C	-	-	-	5.2211
GhM_A04G0845	Growth-regulating factor 4	A04:56269534	intergenic;GhM_A04G0844(dist=9706),GhM_A04G0847(dist=475585)	A	C	-	-	-	5.2211
GhM_A04G0846	GhM_A04G0846	A04:56269534	intergenic;GhM_A04G0844(dist=9706),GhM_A04G0847(dist=475585)	A	C	-	-	-	5.2211
GhM_A04G1072	GhM_A04G1072	A04:72896010	intergenic;GhM_A04G1078(dist=46160),GhM_A04G1079(dist=19216)	T	C	-	-	-	5.29928
GhM_A04G1073	GhM_A04G1073	A04:72896010	intergenic;GhM_A04G1078(dist=46160),GhM_A04G1079(dist=19216)	T	C	-	-	-	5.29928
GhM_A04G1074	Protein PIR	A04:72896010	intergenic;GhM_A04G1078(dist=46160),GhM_A04G1079(dist=19216)	T	C	-	-	-	5.29928
GhM_A04G1075	Dol-P-Glc:Glc(2)Man(9)GlcNAc(2)-PP-Dol alpha-1,2-glucosyltransferase	A04:72896010	intergenic;GhM_A04G1078(dist=46160),GhM_A04G1079(dist=19216)	T	C	-	-	-	5.29928
GhM_A04G1076	Pectin acetylesterase 5	A04:72896010	intergenic;GhM_A04G1078(dist=46160),GhM_A04G1079(dist=19216)	T	C	-	-	-	5.29928
GhM_A04G1077	Metallothionein-like protein type 2	A04:72896010	intergenic;GhM_A04G1078(dist=46160),GhM_A04G1079(dist=19216)	T	C	-	-	-	5.29928
GhM_A04G1078	Photosystem II protein D1	A04:72896010	intergenic;GhM_A04G1078(dist=46160),GhM_A04G1079(dist=19216)	T	C	-	-	-	5.29928
GhM_A04G1079	Kinesin-like protein KIN-10B	A04:72896010	intergenic;GhM_A04G1078(dist=46160),GhM_A04G1079(dist=19216)	T	C	-	-	-	5.29928
GhM_A04G1080	Transcription factor AS1	A04:72896010	intergenic;GhM_A04G1078(dist=46160),GhM_A04G1079(dist=19216)	T	C	-	-	-	5.29928
GhM_A04G1081	Probable serine/threonine-protein kinase PBL10	A04:72896010	intergenic;GhM_A04G1078(dist=46160),GhM_A04G1079(dist=19216)	T	C	-	-	-	5.29928
GhM_A04G1082	Expansin-A4	A04:72896010	intergenic;GhM_A04G1078(dist=46160),GhM_A04G1079(dist=19216)	T	C	-	-	-	5.29928
GhM_A05G2435	Oligopeptide transporter 4	A05:22003479	nonsynonymous SNV;GhM_A05G2460:GhM_A05G2460.1:exon2:c.A184G:p.K62E,	T	C	-	5.02071	-	-
GhM_A05G2436	Oligopeptide transporter 4	A05:22003479	nonsynonymous SNV;GhM_A05G2460:GhM_A05G2460.1:exon2:c.A184G:p.K62E,	T	C	-	5.02071	-	-
GhM_A05G2437	Oligopeptide transporter 2	A05:22003479	nonsynonymous SNV;GhM_A05G2460:GhM_A05G2460.1:exon2:c.A184G:p.K62E,	T	C	-	5.02071	-	-
GhM_A05G2438	GhM_A05G2438	A05:22003479	nonsynonymous SNV;GhM_A05G2460:GhM_A05G2460.1:exon2:c.A184G:p.K62E,	T	C	-	5.02071	-	-
GhM_A05G2439	GhM_A05G2439	A05:22003479	nonsynonymous SNV;GhM_A05G2460:GhM_A05G2460.1:exon2:c.A184G:p.K62E,	T	C	-	5.02071	-	-
GhM_A05G2440	MADS-box transcription factor 27	A05:22003479	nonsynonymous SNV;GhM_A05G2460:GhM_A05G2460.1:exon2:c.A184G:p.K62E,	T	C	-	5.02071	-	-
GhM_A05G2441	TRAF-type zinc finger domain-containing protein 1	A05:22003479	nonsynonymous SNV;GhM_A05G2460:GhM_A05G2460.1:exon2:c.A184G:p.K62E,	T	C	-	5.02071	-	-
GhM_A05G2442	Rhamnogalacturonate lyase	A05:22003479	nonsynonymous SNV;GhM_A05G2460:GhM_A05G2460.1:exon2:c.A184G:p.K62E,	T	C	-	5.02071	-	-
GhM_A05G2443	Rhamnogalacturonate lyase	A05:22003479	nonsynonymous SNV;GhM_A05G2460:GhM_A05G2460.1:exon2:c.A184G:p.K62E,	T	C	-	5.02071	-	-
GhM_A05G2444	GhM_A05G2444	A05:22003479	nonsynonymous SNV;GhM_A05G2460:GhM_A05G2460.1:exon2:c.A184G:p.K62E,	T	C	-	5.02071	-	-
GhM_A05G2445	Transcription initiation factor IIA subunit 2	A05:22003479	nonsynonymous SNV;GhM_A05G2460:GhM_A05G2460.1:exon2:c.A184G:p.K62E,	T	C	-	5.02071	-	-
GhM_A05G2446	Alpha-glucan water dikinase 2	A05:22003479	nonsynonymous SNV;GhM_A05G2460:GhM_A05G2460.1:exon2:c.A184G:p.K62E,	T	C	-	5.02071	-	-
GhM_A05G2447	E3 ubiquitin-protein ligase UPL2	A05:22003479	nonsynonymous SNV;GhM_A05G2460:GhM_A05G2460.1:exon2:c.A184G:p.K62E,	T	C	-	5.02071	-	-
GhM_A05G2448	E3 ubiquitin-protein ligase UPL1	A05:22003479	nonsynonymous SNV;GhM_A05G2460:GhM_A05G2460.1:exon2:c.A184G:p.K62E,	T	C	-	5.02071	-	-
GhM_A05G2449	Kinesin-like protein KIN-14R	A05:22003479	nonsynonymous SNV;GhM_A05G2460:GhM_A05G2460.1:exon2:c.A184G:p.K62E,	T	C	-	5.02071	-	-
GhM_A05G2450	Protein CLT2, chloroplastic	A05:22003479	nonsynonymous SNV;GhM_A05G2460:GhM_A05G2460.1:exon2:c.A184G:p.K62E,	T	C	-	5.02071	-	-
GhM_A05G2451	Neuroguidin	A05:22003479	nonsynonymous SNV;GhM_A05G2460:GhM_A05G2460.1:exon2:c.A184G:p.K62E,	T	C	-	5.02071	-	-
GhM_A05G2452	Protein SABRE	A05:22003479	nonsynonymous SNV;GhM_A05G2460:GhM_A05G2460.1:exon2:c.A184G:p.K62E,	T	C	-	5.02071	-	-
GhM_A05G2453	Serine/threonine-protein kinase CTR1	A05:22003479	nonsynonymous SNV;GhM_A05G2460:GhM_A05G2460.1:exon2:c.A184G:p.K62E,	T	C	-	5.02071	-	-
GhM_A05G2454	GhM_A05G2454	A05:22003479	nonsynonymous SNV;GhM_A05G2460:GhM_A05G2460.1:exon2:c.A184G:p.K62E,	T	C	-	5.02071	-	-
GhM_A05G2455	GhM_A05G2455	A05:22003479	nonsynonymous SNV;GhM_A05G2460:GhM_A05G2460.1:exon2:c.A184G:p.K62E,	T	C	-	5.02071	-	-
GhM_A05G2456	Double-stranded RNA-binding protein 1	A05:22003479	nonsynonymous SNV;GhM_A05G2460:GhM_A05G2460.1:exon2:c.A184G:p.K62E,	T	C	-	5.02071	-	-
GhM_A05G2457	NADPH--cytochrome P450 reductase	A05:22003479	nonsynonymous SNV;GhM_A05G2460:GhM_A05G2460.1:exon2:c.A184G:p.K62E,	T	C	-	5.02071	-	-
GhM_A05G2458	Kinesin-like protein KIN-4C	A05:22003479	nonsynonymous SNV;GhM_A05G2460:GhM_A05G2460.1:exon2:c.A184G:p.K62E,	T	C	-	5.02071	-	-
GhM_A05G2459	O-fucosyltransferase 31	A05:22003479	nonsynonymous SNV;GhM_A05G2460:GhM_A05G2460.1:exon2:c.A184G:p.K62E,	T	C	-	5.02071	-	-
GhM_A05G2460	Probable ubiquitin-like-specific protease 2B	A05:22003479	nonsynonymous SNV;GhM_A05G2460:GhM_A05G2460.1:exon2:c.A184G:p.K62E,	T	C	-	5.02071	-	-
GhM_A05G2461	DnaJ homolog subfamily B member 1	A05:22003479	nonsynonymous SNV;GhM_A05G2460:GhM_A05G2460.1:exon2:c.A184G:p.K62E,	T	C	-	5.02071	-	-
GhM_A05G2462	GhM_A05G2462	A05:22003479	nonsynonymous SNV;GhM_A05G2460:GhM_A05G2460.1:exon2:c.A184G:p.K62E,	T	C	-	5.02071	-	-
GhM_A05G2463	Transcription factor AIG1	A05:22003479	nonsynonymous SNV;GhM_A05G2460:GhM_A05G2460.1:exon2:c.A184G:p.K62E,	T	C	-	5.02071	-	-
GhM_A05G2464	Beta carbonic anhydrase 5, chloroplastic	A05:22003479	nonsynonymous SNV;GhM_A05G2460:GhM_A05G2460.1:exon2:c.A184G:p.K62E,	T	C	-	5.02071	-	-
GhM_A05G2465	AP-4 complex subunit mu	A05:22003479	nonsynonymous SNV;GhM_A05G2460:GhM_A05G2460.1:exon2:c.A184G:p.K62E,	T	C	-	5.02071	-	-
GhM_A05G2466	AT-hook motif nuclear-localized protein 17	A05:22003479	nonsynonymous SNV;GhM_A05G2460:GhM_A05G2460.1:exon2:c.A184G:p.K62E,	T	C	-	5.02071	-	-
GhM_A05G2467	GhM_A05G2467	A05:22003479	nonsynonymous SNV;GhM_A05G2460:GhM_A05G2460.1:exon2:c.A184G:p.K62E,	T	C	-	5.02071	-	-
GhM_A05G2468	Aspartyl protease AED3	A05:22003479	nonsynonymous SNV;GhM_A05G2460:GhM_A05G2460.1:exon2:c.A184G:p.K62E,	T	C	-	5.02071	-	-
GhM_A05G2469	Rho GTPase-activating protein REN1	A05:22003479	nonsynonymous SNV;GhM_A05G2460:GhM_A05G2460.1:exon2:c.A184G:p.K62E,	T	C	-	5.02071	-	-
GhM_A05G2470	GhM_A05G2470	A05:22003479	nonsynonymous SNV;GhM_A05G2460:GhM_A05G2460.1:exon2:c.A184G:p.K62E,	T	C	-	5.02071	-	-
GhM_A05G2471	GhM_A05G2471	A05:22003479	nonsynonymous SNV;GhM_A05G2460:GhM_A05G2460.1:exon2:c.A184G:p.K62E,	T	C	-	5.02071	-	-
GhM_A05G2472	Glucose-6-phosphate isomerase 1, chloroplastic	A05:22003479	nonsynonymous SNV;GhM_A05G2460:GhM_A05G2460.1:exon2:c.A184G:p.K62E,	T	C	-	5.02071	-	-
GhM_A05G2473	14-3-3-like protein B (Fragment)	A05:22003479	nonsynonymous SNV;GhM_A05G2460:GhM_A05G2460.1:exon2:c.A184G:p.K62E,	T	C	-	5.02071	-	-
GhM_A05G2474	Protein CutA, chloroplastic	A05:22003479	nonsynonymous SNV;GhM_A05G2460:GhM_A05G2460.1:exon2:c.A184G:p.K62E,	T	C	-	5.02071	-	-
GhM_A05G2475	Cyclin-D3-1	A05:22003479	nonsynonymous SNV;GhM_A05G2460:GhM_A05G2460.1:exon2:c.A184G:p.K62E,	T	C	-	5.02071	-	-
GhM_A05G2476	GhM_A05G2476	A05:22003479	nonsynonymous SNV;GhM_A05G2460:GhM_A05G2460.1:exon2:c.A184G:p.K62E,	T	C	-	5.02071	-	-
GhM_A05G2477	Transcription factor bHLH145	A05:22003479	nonsynonymous SNV;GhM_A05G2460:GhM_A05G2460.1:exon2:c.A184G:p.K62E,	T	C	-	5.02071	-	-
GhM_A05G2478	GhM_A05G2478	A05:22003479	nonsynonymous SNV;GhM_A05G2460:GhM_A05G2460.1:exon2:c.A184G:p.K62E,	T	C	-	5.02071	-	-
GhM_A05G2479	Protein ALTERED SEED GERMINATION 2	A05:22003479	nonsynonymous SNV;GhM_A05G2460:GhM_A05G2460.1:exon2:c.A184G:p.K62E,	T	C	-	5.02071	-	-
GhM_A05G2480	GhM_A05G2480	A05:22003479	nonsynonymous SNV;GhM_A05G2460:GhM_A05G2460.1:exon2:c.A184G:p.K62E,	T	C	-	5.02071	-	-
GhM_A05G2481	Zinc-finger homeodomain protein 2	A05:22003479	nonsynonymous SNV;GhM_A05G2460:GhM_A05G2460.1:exon2:c.A184G:p.K62E,	T	C	-	5.02071	-	-
GhM_A05G2482	GEM-like protein 1	A05:22003479	nonsynonymous SNV;GhM_A05G2460:GhM_A05G2460.1:exon2:c.A184G:p.K62E,	T	C	-	5.02071	-	-
GhM_A05G2483	Transport inhibitor response 1-like protein	A05:22003479	nonsynonymous SNV;GhM_A05G2460:GhM_A05G2460.1:exon2:c.A184G:p.K62E,	T	C	-	5.02071	-	-
GhM_A05G2484	Serine/threonine-protein kinase PEPKR2	A05:22003479	nonsynonymous SNV;GhM_A05G2460:GhM_A05G2460.1:exon2:c.A184G:p.K62E,	T	C	-	5.02071	-	-
GhM_A05G2485	Serine/threonine-protein kinase PEPKR2	A05:22003479	nonsynonymous SNV;GhM_A05G2460:GhM_A05G2460.1:exon2:c.A184G:p.K62E,	T	C	-	5.02071	-	-
GhM_A05G2486	Phosphoribosylaminoimidazole-succinocarboxamide synthase, chloroplastic	A05:22003479	nonsynonymous SNV;GhM_A05G2460:GhM_A05G2460.1:exon2:c.A184G:p.K62E,	T	C	-	5.02071	-	-
GhM_A05G2487	Pentatricopeptide repeat-containing protein At5g27460	A05:22003479	nonsynonymous SNV;GhM_A05G2460:GhM_A05G2460.1:exon2:c.A184G:p.K62E,	T	C	-	5.02071	-	-
GhM_A05G2488	Purine permease 1	A05:22003479	nonsynonymous SNV;GhM_A05G2460:GhM_A05G2460.1:exon2:c.A184G:p.K62E,	T	C	-	5.02071	-	-
GhM_A05G2489	Purine permease 1	A05:22003479	nonsynonymous SNV;GhM_A05G2460:GhM_A05G2460.1:exon2:c.A184G:p.K62E,	T	C	-	5.02071	-	-
GhM_A05G2490	Purine permease 3	A05:22003479	nonsynonymous SNV;GhM_A05G2460:GhM_A05G2460.1:exon2:c.A184G:p.K62E,	T	C	-	5.02071	-	-
GhM_A05G2491	Protein DETOXIFICATION 27	A05:22003479	nonsynonymous SNV;GhM_A05G2460:GhM_A05G2460.1:exon2:c.A184G:p.K62E,	T	C	-	5.02071	-	-
GhM_A05G3705	GhM_A05G3705	A05:61704525	intergenic;GhM_A05G3707(dist=179671),GhM_A05G3708(dist=570023)	A	G	-	-	5.86751	-
GhM_A05G3706	GhM_A05G3706	A05:61704525	intergenic;GhM_A05G3707(dist=179671),GhM_A05G3708(dist=570023)	A	G	-	-	5.86751	-
GhM_A05G3707	GhM_A05G3707	A05:61704525	intergenic;GhM_A05G3707(dist=179671),GhM_A05G3708(dist=570023)	A	G	-	-	5.86751	-
GhM_A05G3708	Probable pectate lyase 15	A05:62152294	intergenic;GhM_A05G3707(dist=627440),GhM_A05G3708(dist=122254)	A	G	-	-	-	8.06786
GhM_A06G1577	GhM_A06G1577	A06:84343189	intergenic;GhM_A06G1577(dist=257118),GhM_A06G1578(dist=322882)	G	A	5.47881	-	-	-
GhM_A06G1578	GhM_A06G1578	A06:84343189	intergenic;GhM_A06G1577(dist=257118),GhM_A06G1578(dist=322882)	G	A	5.47881	-	-	-
GhM_A06G1623	GhM_A06G1623	A06:92205290	intergenic;GhM_A06G1624(dist=39945),GhM_A06G1625(dist=59458)	T	A	-	-	5.00886	-
GhM_A06G1624	GhM_A06G1624	A06:92205290	intergenic;GhM_A06G1624(dist=39945),GhM_A06G1625(dist=59458)	T	A	-	-	5.00886	-
GhM_A06G1625	Vesicle-associated protein 4-2	A06:92205290	intergenic;GhM_A06G1624(dist=39945),GhM_A06G1625(dist=59458)	T	A	-	-	5.00886	-
GhM_A06G1626	GhM_A06G1626	A06:92205290	intergenic;GhM_A06G1624(dist=39945),GhM_A06G1625(dist=59458)	T	A	-	-	5.00886	-
GhM_A06G1627	Cullin-associated NEDD8-dissociated protein 1	A06:92205290	intergenic;GhM_A06G1624(dist=39945),GhM_A06G1625(dist=59458)	T	A	-	-	5.00886	-
GhM_A06G1628	Outer envelope protein 80, chloroplastic	A06:92205290	intergenic;GhM_A06G1624(dist=39945),GhM_A06G1625(dist=59458)	T	A	-	-	5.00886	-
GhM_A06G1629	GhM_A06G1629	A06:92205290	intergenic;GhM_A06G1624(dist=39945),GhM_A06G1625(dist=59458)	T	A	-	-	5.00886	-
GhM_A06G1630	GhM_A06G1630	A06:92205290	intergenic;GhM_A06G1624(dist=39945),GhM_A06G1625(dist=59458)	T	A	-	-	5.00886	-
GhM_A06G2316	Ribonuclease T2	A06:123317629	intergenic;GhM_A06G2333(dist=6773),GhM_A06G2334(dist=7199)	T	A	-	-	-	5.05173
GhM_A06G2317	Ribonuclease 2	A06:123317629	intergenic;GhM_A06G2333(dist=6773),GhM_A06G2334(dist=7199)	T	A	-	-	-	5.05173
GhM_A06G2317	Ribonuclease 2	A06:123325873	downstream;GhM_A06G2334	G	A	-	-	-	5.11519
GhM_A06G2317	Ribonuclease 2	A06:123365229	intergenic;GhM_A06G2335(dist=37634),GhM_A06G2336(dist=5031)	G	A	-	-	-	5.53665
GhM_A06G2318	ERI1 exoribonuclease 2	A06:123317629	intergenic;GhM_A06G2333(dist=6773),GhM_A06G2334(dist=7199)	T	A	-	-	-	5.05173
GhM_A06G2318	ERI1 exoribonuclease 2	A06:123325873	downstream;GhM_A06G2334	G	A	-	-	-	5.11519
GhM_A06G2318	ERI1 exoribonuclease 2	A06:123365229	intergenic;GhM_A06G2335(dist=37634),GhM_A06G2336(dist=5031)	G	A	-	-	-	5.53665
GhM_A06G2319	Hydroxyproline O-arabinosyltransferase RDN2	A06:123317629	intergenic;GhM_A06G2333(dist=6773),GhM_A06G2334(dist=7199)	T	A	-	-	-	5.05173
GhM_A06G2319	Hydroxyproline O-arabinosyltransferase RDN2	A06:123325873	downstream;GhM_A06G2334	G	A	-	-	-	5.11519
GhM_A06G2319	Hydroxyproline O-arabinosyltransferase RDN2	A06:123365229	intergenic;GhM_A06G2335(dist=37634),GhM_A06G2336(dist=5031)	G	A	-	-	-	5.53665
GhM_A06G2320	GhM_A06G2320	A06:123317629	intergenic;GhM_A06G2333(dist=6773),GhM_A06G2334(dist=7199)	T	A	-	-	-	5.05173
GhM_A06G2320	GhM_A06G2320	A06:123325873	downstream;GhM_A06G2334	G	A	-	-	-	5.11519
GhM_A06G2320	GhM_A06G2320	A06:123365229	intergenic;GhM_A06G2335(dist=37634),GhM_A06G2336(dist=5031)	G	A	-	-	-	5.53665
GhM_A06G2321	Protein LONG AFTER FAR-RED 3	A06:123317629	intergenic;GhM_A06G2333(dist=6773),GhM_A06G2334(dist=7199)	T	A	-	-	-	5.05173
GhM_A06G2321	Protein LONG AFTER FAR-RED 3	A06:123325873	downstream;GhM_A06G2334	G	A	-	-	-	5.11519
GhM_A06G2321	Protein LONG AFTER FAR-RED 3	A06:123365229	intergenic;GhM_A06G2335(dist=37634),GhM_A06G2336(dist=5031)	G	A	-	-	-	5.53665
GhM_A06G2322	RAP domain-containing protein, chloroplastic	A06:123317629	intergenic;GhM_A06G2333(dist=6773),GhM_A06G2334(dist=7199)	T	A	-	-	-	5.05173
GhM_A06G2322	RAP domain-containing protein, chloroplastic	A06:123325873	downstream;GhM_A06G2334	G	A	-	-	-	5.11519
GhM_A06G2322	RAP domain-containing protein, chloroplastic	A06:123365229	intergenic;GhM_A06G2335(dist=37634),GhM_A06G2336(dist=5031)	G	A	-	-	-	5.53665
GhM_A06G2323	Beta-galactosidase	A06:123317629	intergenic;GhM_A06G2333(dist=6773),GhM_A06G2334(dist=7199)	T	A	-	-	-	5.05173
GhM_A06G2323	Beta-galactosidase	A06:123325873	downstream;GhM_A06G2334	G	A	-	-	-	5.11519
GhM_A06G2323	Beta-galactosidase	A06:123365229	intergenic;GhM_A06G2335(dist=37634),GhM_A06G2336(dist=5031)	G	A	-	-	-	5.53665
GhM_A06G2323	Beta-galactosidase	A06:123454480	intergenic;GhM_A06G2341(dist=1063),GhM_A06G2342(dist=34584)	C	T	-	-	-	5.16308
GhM_A06G2324	DNA-directed RNA polymerase V subunit 1	A06:123317629	intergenic;GhM_A06G2333(dist=6773),GhM_A06G2334(dist=7199)	T	A	-	-	-	5.05173
GhM_A06G2324	DNA-directed RNA polymerase V subunit 1	A06:123325873	downstream;GhM_A06G2334	G	A	-	-	-	5.11519
GhM_A06G2324	DNA-directed RNA polymerase V subunit 1	A06:123365229	intergenic;GhM_A06G2335(dist=37634),GhM_A06G2336(dist=5031)	G	A	-	-	-	5.53665
GhM_A06G2324	DNA-directed RNA polymerase V subunit 1	A06:123454480	intergenic;GhM_A06G2341(dist=1063),GhM_A06G2342(dist=34584)	C	T	-	-	-	5.16308
GhM_A06G2325	Putative pectinesterase/pectinesterase inhibitor 24	A06:123317629	intergenic;GhM_A06G2333(dist=6773),GhM_A06G2334(dist=7199)	T	A	-	-	-	5.05173
GhM_A06G2325	Putative pectinesterase/pectinesterase inhibitor 24	A06:123325873	downstream;GhM_A06G2334	G	A	-	-	-	5.11519
GhM_A06G2325	Putative pectinesterase/pectinesterase inhibitor 24	A06:123365229	intergenic;GhM_A06G2335(dist=37634),GhM_A06G2336(dist=5031)	G	A	-	-	-	5.53665
GhM_A06G2325	Putative pectinesterase/pectinesterase inhibitor 24	A06:123454480	intergenic;GhM_A06G2341(dist=1063),GhM_A06G2342(dist=34584)	C	T	-	-	-	5.16308
GhM_A06G2326	Probable mediator of RNA polymerase II transcription subunit 26c	A06:123317629	intergenic;GhM_A06G2333(dist=6773),GhM_A06G2334(dist=7199)	T	A	-	-	-	5.05173
GhM_A06G2326	Probable mediator of RNA polymerase II transcription subunit 26c	A06:123325873	downstream;GhM_A06G2334	G	A	-	-	-	5.11519
GhM_A06G2326	Probable mediator of RNA polymerase II transcription subunit 26c	A06:123365229	intergenic;GhM_A06G2335(dist=37634),GhM_A06G2336(dist=5031)	G	A	-	-	-	5.53665
GhM_A06G2326	Probable mediator of RNA polymerase II transcription subunit 26c	A06:123454480	intergenic;GhM_A06G2341(dist=1063),GhM_A06G2342(dist=34584)	C	T	-	-	-	5.16308
GhM_A06G2327	GhM_A06G2327	A06:123317629	intergenic;GhM_A06G2333(dist=6773),GhM_A06G2334(dist=7199)	T	A	-	-	-	5.05173
GhM_A06G2327	GhM_A06G2327	A06:123325873	downstream;GhM_A06G2334	G	A	-	-	-	5.11519
GhM_A06G2327	GhM_A06G2327	A06:123365229	intergenic;GhM_A06G2335(dist=37634),GhM_A06G2336(dist=5031)	G	A	-	-	-	5.53665
GhM_A06G2327	GhM_A06G2327	A06:123454480	intergenic;GhM_A06G2341(dist=1063),GhM_A06G2342(dist=34584)	C	T	-	-	-	5.16308
GhM_A06G2328	Xylose isomerase	A06:123317629	intergenic;GhM_A06G2333(dist=6773),GhM_A06G2334(dist=7199)	T	A	-	-	-	5.05173
GhM_A06G2328	Xylose isomerase	A06:123325873	downstream;GhM_A06G2334	G	A	-	-	-	5.11519
GhM_A06G2328	Xylose isomerase	A06:123365229	intergenic;GhM_A06G2335(dist=37634),GhM_A06G2336(dist=5031)	G	A	-	-	-	5.53665
GhM_A06G2328	Xylose isomerase	A06:123454480	intergenic;GhM_A06G2341(dist=1063),GhM_A06G2342(dist=34584)	C	T	-	-	-	5.16308
GhM_A06G2329	Integrator complex subunit 9 homolog	A06:123317629	intergenic;GhM_A06G2333(dist=6773),GhM_A06G2334(dist=7199)	T	A	-	-	-	5.05173
GhM_A06G2329	Integrator complex subunit 9 homolog	A06:123325873	downstream;GhM_A06G2334	G	A	-	-	-	5.11519
GhM_A06G2329	Integrator complex subunit 9 homolog	A06:123365229	intergenic;GhM_A06G2335(dist=37634),GhM_A06G2336(dist=5031)	G	A	-	-	-	5.53665
GhM_A06G2329	Integrator complex subunit 9 homolog	A06:123454480	intergenic;GhM_A06G2341(dist=1063),GhM_A06G2342(dist=34584)	C	T	-	-	-	5.16308
GhM_A06G2330	Protein NRT1/ PTR FAMILY 5.1	A06:123317629	intergenic;GhM_A06G2333(dist=6773),GhM_A06G2334(dist=7199)	T	A	-	-	-	5.05173
GhM_A06G2330	Protein NRT1/ PTR FAMILY 5.1	A06:123325873	downstream;GhM_A06G2334	G	A	-	-	-	5.11519
GhM_A06G2330	Protein NRT1/ PTR FAMILY 5.1	A06:123365229	intergenic;GhM_A06G2335(dist=37634),GhM_A06G2336(dist=5031)	G	A	-	-	-	5.53665
GhM_A06G2330	Protein NRT1/ PTR FAMILY 5.1	A06:123454480	intergenic;GhM_A06G2341(dist=1063),GhM_A06G2342(dist=34584)	C	T	-	-	-	5.16308
GhM_A06G2331	PHD and RING finger domain-containing protein 1	A06:123317629	intergenic;GhM_A06G2333(dist=6773),GhM_A06G2334(dist=7199)	T	A	-	-	-	5.05173
GhM_A06G2331	PHD and RING finger domain-containing protein 1	A06:123325873	downstream;GhM_A06G2334	G	A	-	-	-	5.11519
GhM_A06G2331	PHD and RING finger domain-containing protein 1	A06:123365229	intergenic;GhM_A06G2335(dist=37634),GhM_A06G2336(dist=5031)	G	A	-	-	-	5.53665
GhM_A06G2331	PHD and RING finger domain-containing protein 1	A06:123454480	intergenic;GhM_A06G2341(dist=1063),GhM_A06G2342(dist=34584)	C	T	-	-	-	5.16308
GhM_A06G2332	Metal transporter Nramp5	A06:123317629	intergenic;GhM_A06G2333(dist=6773),GhM_A06G2334(dist=7199)	T	A	-	-	-	5.05173
GhM_A06G2332	Metal transporter Nramp5	A06:123325873	downstream;GhM_A06G2334	G	A	-	-	-	5.11519
GhM_A06G2332	Metal transporter Nramp5	A06:123365229	intergenic;GhM_A06G2335(dist=37634),GhM_A06G2336(dist=5031)	G	A	-	-	-	5.53665
GhM_A06G2332	Metal transporter Nramp5	A06:123454480	intergenic;GhM_A06G2341(dist=1063),GhM_A06G2342(dist=34584)	C	T	-	-	-	5.16308
GhM_A06G2333	Metal transporter Nramp1	A06:123317629	intergenic;GhM_A06G2333(dist=6773),GhM_A06G2334(dist=7199)	T	A	-	-	-	5.05173
GhM_A06G2333	Metal transporter Nramp1	A06:123325873	downstream;GhM_A06G2334	G	A	-	-	-	5.11519
GhM_A06G2333	Metal transporter Nramp1	A06:123365229	intergenic;GhM_A06G2335(dist=37634),GhM_A06G2336(dist=5031)	G	A	-	-	-	5.53665
GhM_A06G2333	Metal transporter Nramp1	A06:123454480	intergenic;GhM_A06G2341(dist=1063),GhM_A06G2342(dist=34584)	C	T	-	-	-	5.16308
GhM_A06G2334	Metal transporter Nramp1	A06:123317629	intergenic;GhM_A06G2333(dist=6773),GhM_A06G2334(dist=7199)	T	A	-	-	-	5.05173
GhM_A06G2334	Metal transporter Nramp1	A06:123325873	downstream;GhM_A06G2334	G	A	-	-	-	5.11519
GhM_A06G2334	Metal transporter Nramp1	A06:123365229	intergenic;GhM_A06G2335(dist=37634),GhM_A06G2336(dist=5031)	G	A	-	-	-	5.53665
GhM_A06G2334	Metal transporter Nramp1	A06:123454480	intergenic;GhM_A06G2341(dist=1063),GhM_A06G2342(dist=34584)	C	T	-	-	-	5.16308
GhM_A06G2335	Metal transporter Nramp1	A06:123317629	intergenic;GhM_A06G2333(dist=6773),GhM_A06G2334(dist=7199)	T	A	-	-	-	5.05173
GhM_A06G2335	Metal transporter Nramp1	A06:123325873	downstream;GhM_A06G2334	G	A	-	-	-	5.11519
GhM_A06G2335	Metal transporter Nramp1	A06:123365229	intergenic;GhM_A06G2335(dist=37634),GhM_A06G2336(dist=5031)	G	A	-	-	-	5.53665
GhM_A06G2335	Metal transporter Nramp1	A06:123454480	intergenic;GhM_A06G2341(dist=1063),GhM_A06G2342(dist=34584)	C	T	-	-	-	5.16308
GhM_A06G2336	WEB family protein At2g40480	A06:123317629	intergenic;GhM_A06G2333(dist=6773),GhM_A06G2334(dist=7199)	T	A	-	-	-	5.05173
GhM_A06G2336	WEB family protein At2g40480	A06:123325873	downstream;GhM_A06G2334	G	A	-	-	-	5.11519
GhM_A06G2336	WEB family protein At2g40480	A06:123365229	intergenic;GhM_A06G2335(dist=37634),GhM_A06G2336(dist=5031)	G	A	-	-	-	5.53665
GhM_A06G2336	WEB family protein At2g40480	A06:123454480	intergenic;GhM_A06G2341(dist=1063),GhM_A06G2342(dist=34584)	C	T	-	-	-	5.16308
GhM_A06G2337	GhM_A06G2337	A06:123317629	intergenic;GhM_A06G2333(dist=6773),GhM_A06G2334(dist=7199)	T	A	-	-	-	5.05173
GhM_A06G2337	GhM_A06G2337	A06:123325873	downstream;GhM_A06G2334	G	A	-	-	-	5.11519
GhM_A06G2337	GhM_A06G2337	A06:123365229	intergenic;GhM_A06G2335(dist=37634),GhM_A06G2336(dist=5031)	G	A	-	-	-	5.53665
GhM_A06G2337	GhM_A06G2337	A06:123454480	intergenic;GhM_A06G2341(dist=1063),GhM_A06G2342(dist=34584)	C	T	-	-	-	5.16308
GhM_A06G2338	CBL-interacting protein kinase 2	A06:123317629	intergenic;GhM_A06G2333(dist=6773),GhM_A06G2334(dist=7199)	T	A	-	-	-	5.05173
GhM_A06G2338	CBL-interacting protein kinase 2	A06:123325873	downstream;GhM_A06G2334	G	A	-	-	-	5.11519
GhM_A06G2338	CBL-interacting protein kinase 2	A06:123365229	intergenic;GhM_A06G2335(dist=37634),GhM_A06G2336(dist=5031)	G	A	-	-	-	5.53665
GhM_A06G2338	CBL-interacting protein kinase 2	A06:123454480	intergenic;GhM_A06G2341(dist=1063),GhM_A06G2342(dist=34584)	C	T	-	-	-	5.16308
GhM_A06G2339	Pseudo histidine-containing phosphotransfer protein 2	A06:123317629	intergenic;GhM_A06G2333(dist=6773),GhM_A06G2334(dist=7199)	T	A	-	-	-	5.05173
GhM_A06G2339	Pseudo histidine-containing phosphotransfer protein 2	A06:123325873	downstream;GhM_A06G2334	G	A	-	-	-	5.11519
GhM_A06G2339	Pseudo histidine-containing phosphotransfer protein 2	A06:123365229	intergenic;GhM_A06G2335(dist=37634),GhM_A06G2336(dist=5031)	G	A	-	-	-	5.53665
GhM_A06G2339	Pseudo histidine-containing phosphotransfer protein 2	A06:123454480	intergenic;GhM_A06G2341(dist=1063),GhM_A06G2342(dist=34584)	C	T	-	-	-	5.16308
GhM_A06G2340	Pseudo histidine-containing phosphotransfer protein 2	A06:123317629	intergenic;GhM_A06G2333(dist=6773),GhM_A06G2334(dist=7199)	T	A	-	-	-	5.05173
GhM_A06G2340	Pseudo histidine-containing phosphotransfer protein 2	A06:123325873	downstream;GhM_A06G2334	G	A	-	-	-	5.11519
GhM_A06G2340	Pseudo histidine-containing phosphotransfer protein 2	A06:123365229	intergenic;GhM_A06G2335(dist=37634),GhM_A06G2336(dist=5031)	G	A	-	-	-	5.53665
GhM_A06G2340	Pseudo histidine-containing phosphotransfer protein 2	A06:123454480	intergenic;GhM_A06G2341(dist=1063),GhM_A06G2342(dist=34584)	C	T	-	-	-	5.16308
GhM_A06G2341	E3 ubiquitin-protein ligase SINA-like 10	A06:123317629	intergenic;GhM_A06G2333(dist=6773),GhM_A06G2334(dist=7199)	T	A	-	-	-	5.05173
GhM_A06G2341	E3 ubiquitin-protein ligase SINA-like 10	A06:123325873	downstream;GhM_A06G2334	G	A	-	-	-	5.11519
GhM_A06G2341	E3 ubiquitin-protein ligase SINA-like 10	A06:123365229	intergenic;GhM_A06G2335(dist=37634),GhM_A06G2336(dist=5031)	G	A	-	-	-	5.53665
GhM_A06G2341	E3 ubiquitin-protein ligase SINA-like 10	A06:123454480	intergenic;GhM_A06G2341(dist=1063),GhM_A06G2342(dist=34584)	C	T	-	-	-	5.16308
GhM_A06G2342	Probable LRR receptor-like serine/threonine-protein kinase IRK	A06:123317629	intergenic;GhM_A06G2333(dist=6773),GhM_A06G2334(dist=7199)	T	A	-	-	-	5.05173
GhM_A06G2342	Probable LRR receptor-like serine/threonine-protein kinase IRK	A06:123325873	downstream;GhM_A06G2334	G	A	-	-	-	5.11519
GhM_A06G2342	Probable LRR receptor-like serine/threonine-protein kinase IRK	A06:123365229	intergenic;GhM_A06G2335(dist=37634),GhM_A06G2336(dist=5031)	G	A	-	-	-	5.53665
GhM_A06G2342	Probable LRR receptor-like serine/threonine-protein kinase IRK	A06:123454480	intergenic;GhM_A06G2341(dist=1063),GhM_A06G2342(dist=34584)	C	T	-	-	-	5.16308
GhM_A06G2343	Taxadiene 5-alpha hydroxylase	A06:123317629	intergenic;GhM_A06G2333(dist=6773),GhM_A06G2334(dist=7199)	T	A	-	-	-	5.05173
GhM_A06G2343	Taxadiene 5-alpha hydroxylase	A06:123325873	downstream;GhM_A06G2334	G	A	-	-	-	5.11519
GhM_A06G2343	Taxadiene 5-alpha hydroxylase	A06:123365229	intergenic;GhM_A06G2335(dist=37634),GhM_A06G2336(dist=5031)	G	A	-	-	-	5.53665
GhM_A06G2343	Taxadiene 5-alpha hydroxylase	A06:123454480	intergenic;GhM_A06G2341(dist=1063),GhM_A06G2342(dist=34584)	C	T	-	-	-	5.16308
GhM_A06G2344	RING-H2 finger protein ATL72	A06:123317629	intergenic;GhM_A06G2333(dist=6773),GhM_A06G2334(dist=7199)	T	A	-	-	-	5.05173
GhM_A06G2344	RING-H2 finger protein ATL72	A06:123325873	downstream;GhM_A06G2334	G	A	-	-	-	5.11519
GhM_A06G2344	RING-H2 finger protein ATL72	A06:123365229	intergenic;GhM_A06G2335(dist=37634),GhM_A06G2336(dist=5031)	G	A	-	-	-	5.53665
GhM_A06G2344	RING-H2 finger protein ATL72	A06:123454480	intergenic;GhM_A06G2341(dist=1063),GhM_A06G2342(dist=34584)	C	T	-	-	-	5.16308
GhM_A06G2345	bZIP transcription factor 18	A06:123317629	intergenic;GhM_A06G2333(dist=6773),GhM_A06G2334(dist=7199)	T	A	-	-	-	5.05173
GhM_A06G2345	bZIP transcription factor 18	A06:123325873	downstream;GhM_A06G2334	G	A	-	-	-	5.11519
GhM_A06G2345	bZIP transcription factor 18	A06:123365229	intergenic;GhM_A06G2335(dist=37634),GhM_A06G2336(dist=5031)	G	A	-	-	-	5.53665
GhM_A06G2345	bZIP transcription factor 18	A06:123454480	intergenic;GhM_A06G2341(dist=1063),GhM_A06G2342(dist=34584)	C	T	-	-	-	5.16308
GhM_A06G2346	40S ribosomal protein S26-1	A06:123317629	intergenic;GhM_A06G2333(dist=6773),GhM_A06G2334(dist=7199)	T	A	-	-	-	5.05173
GhM_A06G2346	40S ribosomal protein S26-1	A06:123325873	downstream;GhM_A06G2334	G	A	-	-	-	5.11519
GhM_A06G2346	40S ribosomal protein S26-1	A06:123365229	intergenic;GhM_A06G2335(dist=37634),GhM_A06G2336(dist=5031)	G	A	-	-	-	5.53665
GhM_A06G2346	40S ribosomal protein S26-1	A06:123454480	intergenic;GhM_A06G2341(dist=1063),GhM_A06G2342(dist=34584)	C	T	-	-	-	5.16308
GhM_A06G2347	Pentatricopeptide repeat-containing protein At1g74900, mitochondrial	A06:123317629	intergenic;GhM_A06G2333(dist=6773),GhM_A06G2334(dist=7199)	T	A	-	-	-	5.05173
GhM_A06G2347	Pentatricopeptide repeat-containing protein At1g74900, mitochondrial	A06:123325873	downstream;GhM_A06G2334	G	A	-	-	-	5.11519
GhM_A06G2347	Pentatricopeptide repeat-containing protein At1g74900, mitochondrial	A06:123365229	intergenic;GhM_A06G2335(dist=37634),GhM_A06G2336(dist=5031)	G	A	-	-	-	5.53665
GhM_A06G2347	Pentatricopeptide repeat-containing protein At1g74900, mitochondrial	A06:123454480	intergenic;GhM_A06G2341(dist=1063),GhM_A06G2342(dist=34584)	C	T	-	-	-	5.16308
GhM_A06G2348	Poly(A) RNA polymerase gld-2 homolog B	A06:123317629	intergenic;GhM_A06G2333(dist=6773),GhM_A06G2334(dist=7199)	T	A	-	-	-	5.05173
GhM_A06G2348	Poly(A) RNA polymerase gld-2 homolog B	A06:123325873	downstream;GhM_A06G2334	G	A	-	-	-	5.11519
GhM_A06G2348	Poly(A) RNA polymerase gld-2 homolog B	A06:123365229	intergenic;GhM_A06G2335(dist=37634),GhM_A06G2336(dist=5031)	G	A	-	-	-	5.53665
GhM_A06G2348	Poly(A) RNA polymerase gld-2 homolog B	A06:123454480	intergenic;GhM_A06G2341(dist=1063),GhM_A06G2342(dist=34584)	C	T	-	-	-	5.16308
GhM_A06G2349	Probable inactive serine/threonine-protein kinase scy1	A06:123317629	intergenic;GhM_A06G2333(dist=6773),GhM_A06G2334(dist=7199)	T	A	-	-	-	5.05173
GhM_A06G2349	Probable inactive serine/threonine-protein kinase scy1	A06:123325873	downstream;GhM_A06G2334	G	A	-	-	-	5.11519
GhM_A06G2349	Probable inactive serine/threonine-protein kinase scy1	A06:123365229	intergenic;GhM_A06G2335(dist=37634),GhM_A06G2336(dist=5031)	G	A	-	-	-	5.53665
GhM_A06G2349	Probable inactive serine/threonine-protein kinase scy1	A06:123454480	intergenic;GhM_A06G2341(dist=1063),GhM_A06G2342(dist=34584)	C	T	-	-	-	5.16308
GhM_A06G2350	Ubiquinol-cytochrome c reductase complex 6.7 kDa protein	A06:123317629	intergenic;GhM_A06G2333(dist=6773),GhM_A06G2334(dist=7199)	T	A	-	-	-	5.05173
GhM_A06G2350	Ubiquinol-cytochrome c reductase complex 6.7 kDa protein	A06:123325873	downstream;GhM_A06G2334	G	A	-	-	-	5.11519
GhM_A06G2350	Ubiquinol-cytochrome c reductase complex 6.7 kDa protein	A06:123365229	intergenic;GhM_A06G2335(dist=37634),GhM_A06G2336(dist=5031)	G	A	-	-	-	5.53665
GhM_A06G2350	Ubiquinol-cytochrome c reductase complex 6.7 kDa protein	A06:123454480	intergenic;GhM_A06G2341(dist=1063),GhM_A06G2342(dist=34584)	C	T	-	-	-	5.16308
GhM_A06G2351	GhM_A06G2351	A06:123317629	intergenic;GhM_A06G2333(dist=6773),GhM_A06G2334(dist=7199)	T	A	-	-	-	5.05173
GhM_A06G2351	GhM_A06G2351	A06:123325873	downstream;GhM_A06G2334	G	A	-	-	-	5.11519
GhM_A06G2351	GhM_A06G2351	A06:123365229	intergenic;GhM_A06G2335(dist=37634),GhM_A06G2336(dist=5031)	G	A	-	-	-	5.53665
GhM_A06G2351	GhM_A06G2351	A06:123454480	intergenic;GhM_A06G2341(dist=1063),GhM_A06G2342(dist=34584)	C	T	-	-	-	5.16308
GhM_A06G2352	Serine/threonine-protein kinase AtPK2/AtPK19	A06:123317629	intergenic;GhM_A06G2333(dist=6773),GhM_A06G2334(dist=7199)	T	A	-	-	-	5.05173
GhM_A06G2352	Serine/threonine-protein kinase AtPK2/AtPK19	A06:123325873	downstream;GhM_A06G2334	G	A	-	-	-	5.11519
GhM_A06G2352	Serine/threonine-protein kinase AtPK2/AtPK19	A06:123365229	intergenic;GhM_A06G2335(dist=37634),GhM_A06G2336(dist=5031)	G	A	-	-	-	5.53665
GhM_A06G2352	Serine/threonine-protein kinase AtPK2/AtPK19	A06:123454480	intergenic;GhM_A06G2341(dist=1063),GhM_A06G2342(dist=34584)	C	T	-	-	-	5.16308
GhM_A06G2353	Probable U3 small nucleolar RNA-associated protein 11	A06:123317629	intergenic;GhM_A06G2333(dist=6773),GhM_A06G2334(dist=7199)	T	A	-	-	-	5.05173
GhM_A06G2353	Probable U3 small nucleolar RNA-associated protein 11	A06:123325873	downstream;GhM_A06G2334	G	A	-	-	-	5.11519
GhM_A06G2353	Probable U3 small nucleolar RNA-associated protein 11	A06:123365229	intergenic;GhM_A06G2335(dist=37634),GhM_A06G2336(dist=5031)	G	A	-	-	-	5.53665
GhM_A06G2353	Probable U3 small nucleolar RNA-associated protein 11	A06:123454480	intergenic;GhM_A06G2341(dist=1063),GhM_A06G2342(dist=34584)	C	T	-	-	-	5.16308
GhM_A06G2354	Probable U3 small nucleolar RNA-associated protein 11	A06:123317629	intergenic;GhM_A06G2333(dist=6773),GhM_A06G2334(dist=7199)	T	A	-	-	-	5.05173
GhM_A06G2354	Probable U3 small nucleolar RNA-associated protein 11	A06:123325873	downstream;GhM_A06G2334	G	A	-	-	-	5.11519
GhM_A06G2354	Probable U3 small nucleolar RNA-associated protein 11	A06:123365229	intergenic;GhM_A06G2335(dist=37634),GhM_A06G2336(dist=5031)	G	A	-	-	-	5.53665
GhM_A06G2354	Probable U3 small nucleolar RNA-associated protein 11	A06:123454480	intergenic;GhM_A06G2341(dist=1063),GhM_A06G2342(dist=34584)	C	T	-	-	-	5.16308
GhM_A06G2355	Thioredoxin H-type	A06:123317629	intergenic;GhM_A06G2333(dist=6773),GhM_A06G2334(dist=7199)	T	A	-	-	-	5.05173
GhM_A06G2355	Thioredoxin H-type	A06:123325873	downstream;GhM_A06G2334	G	A	-	-	-	5.11519
GhM_A06G2355	Thioredoxin H-type	A06:123365229	intergenic;GhM_A06G2335(dist=37634),GhM_A06G2336(dist=5031)	G	A	-	-	-	5.53665
GhM_A06G2355	Thioredoxin H-type	A06:123454480	intergenic;GhM_A06G2341(dist=1063),GhM_A06G2342(dist=34584)	C	T	-	-	-	5.16308
GhM_A06G2356	Probable inactive receptor kinase At5g58300	A06:123325873	downstream;GhM_A06G2334	G	A	-	-	-	5.11519
GhM_A06G2356	Probable inactive receptor kinase At5g58300	A06:123365229	intergenic;GhM_A06G2335(dist=37634),GhM_A06G2336(dist=5031)	G	A	-	-	-	5.53665
GhM_A06G2356	Probable inactive receptor kinase At5g58300	A06:123454480	intergenic;GhM_A06G2341(dist=1063),GhM_A06G2342(dist=34584)	C	T	-	-	-	5.16308
GhM_A06G2357	Chaperone protein dnaJ 10	A06:123365229	intergenic;GhM_A06G2335(dist=37634),GhM_A06G2336(dist=5031)	G	A	-	-	-	5.53665
GhM_A06G2357	Chaperone protein dnaJ 10	A06:123454480	intergenic;GhM_A06G2341(dist=1063),GhM_A06G2342(dist=34584)	C	T	-	-	-	5.16308
GhM_A06G2358	Acetyl-coenzyme A synthetase, chloroplastic/glyoxysomal	A06:123365229	intergenic;GhM_A06G2335(dist=37634),GhM_A06G2336(dist=5031)	G	A	-	-	-	5.53665
GhM_A06G2358	Acetyl-coenzyme A synthetase, chloroplastic/glyoxysomal	A06:123454480	intergenic;GhM_A06G2341(dist=1063),GhM_A06G2342(dist=34584)	C	T	-	-	-	5.16308
GhM_A06G2359	Protein TRIGALACTOSYLDIACYLGLYCEROL 4, chloroplastic	A06:123454480	intergenic;GhM_A06G2341(dist=1063),GhM_A06G2342(dist=34584)	C	T	-	-	-	5.16308
GhM_A06G2360	CBL-interacting serine/threonine-protein kinase 1	A06:123454480	intergenic;GhM_A06G2341(dist=1063),GhM_A06G2342(dist=34584)	C	T	-	-	-	5.16308
GhM_A06G2361	Sodium/hydrogen exchanger 6	A06:123454480	intergenic;GhM_A06G2341(dist=1063),GhM_A06G2342(dist=34584)	C	T	-	-	-	5.16308
GhM_A06G2362	Histone-lysine N-methyltransferase ASHH3	A06:123454480	intergenic;GhM_A06G2341(dist=1063),GhM_A06G2342(dist=34584)	C	T	-	-	-	5.16308
GhM_A06G2363	GhM_A06G2363	A06:123454480	intergenic;GhM_A06G2341(dist=1063),GhM_A06G2342(dist=34584)	C	T	-	-	-	5.16308
GhM_A06G2364	Testis-expressed protein 2	A06:123454480	intergenic;GhM_A06G2341(dist=1063),GhM_A06G2342(dist=34584)	C	T	-	-	-	5.16308
GhM_A07G1820	GhM_A07G1820	A07:37230796	intergenic;GhM_A07G1820(dist=254139),GhM_A07G1821(dist=5820)	A	G	-	-	-	5.64928
GhM_A07G1820	GhM_A07G1820	A07:37230800	intergenic;GhM_A07G1820(dist=254143),GhM_A07G1821(dist=5816)	T	C	-	-	-	5.92714
GhM_A07G1820	GhM_A07G1820	A07:37230801	intergenic;GhM_A07G1820(dist=254144),GhM_A07G1821(dist=5815)	G	T	-	-	-	5.98616
GhM_A07G1821	Squamosa promoter-binding-like protein 8	A07:37230796	intergenic;GhM_A07G1820(dist=254139),GhM_A07G1821(dist=5820)	A	G	-	-	-	5.64928
GhM_A07G1821	Squamosa promoter-binding-like protein 8	A07:37230800	intergenic;GhM_A07G1820(dist=254143),GhM_A07G1821(dist=5816)	T	C	-	-	-	5.92714
GhM_A07G1821	Squamosa promoter-binding-like protein 8	A07:37230801	intergenic;GhM_A07G1820(dist=254144),GhM_A07G1821(dist=5815)	G	T	-	-	-	5.98616
GhM_A07G1822	Elongation factor G-2, mitochondrial	A07:37230796	intergenic;GhM_A07G1820(dist=254139),GhM_A07G1821(dist=5820)	A	G	-	-	-	5.64928
GhM_A07G1822	Elongation factor G-2, mitochondrial	A07:37230800	intergenic;GhM_A07G1820(dist=254143),GhM_A07G1821(dist=5816)	T	C	-	-	-	5.92714
GhM_A07G1822	Elongation factor G-2, mitochondrial	A07:37230801	intergenic;GhM_A07G1820(dist=254144),GhM_A07G1821(dist=5815)	G	T	-	-	-	5.98616
GhM_A07G1823	Auxin-induced in root cultures protein 12	A07:37230796	intergenic;GhM_A07G1820(dist=254139),GhM_A07G1821(dist=5820)	A	G	-	-	-	5.64928
GhM_A07G1823	Auxin-induced in root cultures protein 12	A07:37230800	intergenic;GhM_A07G1820(dist=254143),GhM_A07G1821(dist=5816)	T	C	-	-	-	5.92714
GhM_A07G1823	Auxin-induced in root cultures protein 12	A07:37230801	intergenic;GhM_A07G1820(dist=254144),GhM_A07G1821(dist=5815)	G	T	-	-	-	5.98616
GhM_A07G1824	Autophagy-related protein 3	A07:37230796	intergenic;GhM_A07G1820(dist=254139),GhM_A07G1821(dist=5820)	A	G	-	-	-	5.64928
GhM_A07G1824	Autophagy-related protein 3	A07:37230800	intergenic;GhM_A07G1820(dist=254143),GhM_A07G1821(dist=5816)	T	C	-	-	-	5.92714
GhM_A07G1824	Autophagy-related protein 3	A07:37230801	intergenic;GhM_A07G1820(dist=254144),GhM_A07G1821(dist=5815)	G	T	-	-	-	5.98616
GhM_A07G1825	Protein argonaute 4	A07:37230796	intergenic;GhM_A07G1820(dist=254139),GhM_A07G1821(dist=5820)	A	G	-	-	-	5.64928
GhM_A07G1825	Protein argonaute 4	A07:37230800	intergenic;GhM_A07G1820(dist=254143),GhM_A07G1821(dist=5816)	T	C	-	-	-	5.92714
GhM_A07G1825	Protein argonaute 4	A07:37230801	intergenic;GhM_A07G1820(dist=254144),GhM_A07G1821(dist=5815)	G	T	-	-	-	5.98616
GhM_A07G1826	Ethylene-responsive transcription factor ERF034	A07:37230796	intergenic;GhM_A07G1820(dist=254139),GhM_A07G1821(dist=5820)	A	G	-	-	-	5.64928
GhM_A07G1826	Ethylene-responsive transcription factor ERF034	A07:37230800	intergenic;GhM_A07G1820(dist=254143),GhM_A07G1821(dist=5816)	T	C	-	-	-	5.92714
GhM_A07G1826	Ethylene-responsive transcription factor ERF034	A07:37230801	intergenic;GhM_A07G1820(dist=254144),GhM_A07G1821(dist=5815)	G	T	-	-	-	5.98616
GhM_A08G1032	TSET complex member tstF	A08:23385067	intergenic;GhM_A08G1034(dist=46874),GhM_A08G1035(dist=74527)	C	T	-	-	-	6.3946
GhM_A08G1032	TSET complex member tstF	A08:23433531	intergenic;GhM_A08G1034(dist=95338),GhM_A08G1035(dist=26063)	G	A	-	-	-	5.20103
GhM_A08G1033	GhM_A08G1033	A08:23385067	intergenic;GhM_A08G1034(dist=46874),GhM_A08G1035(dist=74527)	C	T	-	-	-	6.3946
GhM_A08G1033	GhM_A08G1033	A08:23433531	intergenic;GhM_A08G1034(dist=95338),GhM_A08G1035(dist=26063)	G	A	-	-	-	5.20103
GhM_A08G1034	Probable protein phosphatase 2C 44	A08:23385067	intergenic;GhM_A08G1034(dist=46874),GhM_A08G1035(dist=74527)	C	T	-	-	-	6.3946
GhM_A08G1034	Probable protein phosphatase 2C 44	A08:23433531	intergenic;GhM_A08G1034(dist=95338),GhM_A08G1035(dist=26063)	G	A	-	-	-	5.20103
GhM_A08G1034	Probable protein phosphatase 2C 44	A08:23572432	intergenic;GhM_A08G1037(dist=3959),GhM_A08G1038(dist=472411)	C	A	-	-	-	5.01516
GhM_A08G1035	Organic cation/carnitine transporter 7	A08:23385067	intergenic;GhM_A08G1034(dist=46874),GhM_A08G1035(dist=74527)	C	T	-	-	-	6.3946
GhM_A08G1035	Organic cation/carnitine transporter 7	A08:23433531	intergenic;GhM_A08G1034(dist=95338),GhM_A08G1035(dist=26063)	G	A	-	-	-	5.20103
GhM_A08G1035	Organic cation/carnitine transporter 7	A08:23572432	intergenic;GhM_A08G1037(dist=3959),GhM_A08G1038(dist=472411)	C	A	-	-	-	5.01516
GhM_A08G1035	Organic cation/carnitine transporter 7	A08:23778624	intergenic;GhM_A08G1037(dist=210151),GhM_A08G1038(dist=266219)	G	A	-	-	-	5.55044
GhM_A08G1036	GhM_A08G1036	A08:23385067	intergenic;GhM_A08G1034(dist=46874),GhM_A08G1035(dist=74527)	C	T	-	-	-	6.3946
GhM_A08G1036	GhM_A08G1036	A08:23433531	intergenic;GhM_A08G1034(dist=95338),GhM_A08G1035(dist=26063)	G	A	-	-	-	5.20103
GhM_A08G1036	GhM_A08G1036	A08:23572432	intergenic;GhM_A08G1037(dist=3959),GhM_A08G1038(dist=472411)	C	A	-	-	-	5.01516
GhM_A08G1036	GhM_A08G1036	A08:23778624	intergenic;GhM_A08G1037(dist=210151),GhM_A08G1038(dist=266219)	G	A	-	-	-	5.55044
GhM_A08G1037	Organic cation/carnitine transporter 7	A08:23385067	intergenic;GhM_A08G1034(dist=46874),GhM_A08G1035(dist=74527)	C	T	-	-	-	6.3946
GhM_A08G1037	Organic cation/carnitine transporter 7	A08:23433531	intergenic;GhM_A08G1034(dist=95338),GhM_A08G1035(dist=26063)	G	A	-	-	-	5.20103
GhM_A08G1037	Organic cation/carnitine transporter 7	A08:23572432	intergenic;GhM_A08G1037(dist=3959),GhM_A08G1038(dist=472411)	C	A	-	-	-	5.01516
GhM_A08G1037	Organic cation/carnitine transporter 7	A08:23778624	intergenic;GhM_A08G1037(dist=210151),GhM_A08G1038(dist=266219)	G	A	-	-	-	5.55044
GhM_A08G1038	Pyruvate kinase, cytosolic isozyme	A08:23778624	intergenic;GhM_A08G1037(dist=210151),GhM_A08G1038(dist=266219)	G	A	-	-	-	5.55044
GhM_A08G1038	Pyruvate kinase, cytosolic isozyme	A08:24001477	intergenic;GhM_A08G1037(dist=433004),GhM_A08G1038(dist=43366)	C	T	-	-	-	5.37217
GhM_A08G1038	Pyruvate kinase, cytosolic isozyme	A08:24206904	intergenic;GhM_A08G1040(dist=39568),GhM_A08G1041(dist=50617)	C	T	-	-	5.08698	-
GhM_A08G1039	GhM_A08G1039	A08:24001477	intergenic;GhM_A08G1037(dist=433004),GhM_A08G1038(dist=43366)	C	T	-	-	-	5.37217
GhM_A08G1039	GhM_A08G1039	A08:24206904	intergenic;GhM_A08G1040(dist=39568),GhM_A08G1041(dist=50617)	C	T	-	-	5.08698	-
GhM_A08G1039	GhM_A08G1039	A08:24461121	intergenic;GhM_A08G1041(dist=197229),GhM_A08G1042(dist=23698)	T	G	-	-	-	5.33359
GhM_A08G1040	Nuclear pore complex protein NUP214	A08:24001477	intergenic;GhM_A08G1037(dist=433004),GhM_A08G1038(dist=43366)	C	T	-	-	-	5.37217
GhM_A08G1040	Nuclear pore complex protein NUP214	A08:24206904	intergenic;GhM_A08G1040(dist=39568),GhM_A08G1041(dist=50617)	C	T	-	-	5.08698	-
GhM_A08G1040	Nuclear pore complex protein NUP214	A08:24461121	intergenic;GhM_A08G1041(dist=197229),GhM_A08G1042(dist=23698)	T	G	-	-	-	5.33359
GhM_A08G1041	Kinesin-like protein KIN-14T	A08:24001477	intergenic;GhM_A08G1037(dist=433004),GhM_A08G1038(dist=43366)	C	T	-	-	-	5.37217
GhM_A08G1041	Kinesin-like protein KIN-14T	A08:24206904	intergenic;GhM_A08G1040(dist=39568),GhM_A08G1041(dist=50617)	C	T	-	-	5.08698	-
GhM_A08G1041	Kinesin-like protein KIN-14T	A08:24461121	intergenic;GhM_A08G1041(dist=197229),GhM_A08G1042(dist=23698)	T	G	-	-	-	5.33359
GhM_A08G1041	Kinesin-like protein KIN-14T	A08:24567239	intergenic;GhM_A08G1045(dist=68055),GhM_A08G1046(dist=169404)	G	A	-	-	-	5.77521
GhM_A08G1042	bZIP transcription factor 50	A08:24206904	intergenic;GhM_A08G1040(dist=39568),GhM_A08G1041(dist=50617)	C	T	-	-	5.08698	-
GhM_A08G1042	bZIP transcription factor 50	A08:24461121	intergenic;GhM_A08G1041(dist=197229),GhM_A08G1042(dist=23698)	T	G	-	-	-	5.33359
GhM_A08G1042	bZIP transcription factor 50	A08:24567239	intergenic;GhM_A08G1045(dist=68055),GhM_A08G1046(dist=169404)	G	A	-	-	-	5.77521
GhM_A08G1042	bZIP transcription factor 50	A08:24597911	intergenic;GhM_A08G1045(dist=98727),GhM_A08G1046(dist=138732)	T	C	-	-	-	5.53307
GhM_A08G1042	bZIP transcription factor 50	A08:24598967	intergenic;GhM_A08G1045(dist=99783),GhM_A08G1046(dist=137676)	T	C	-	-	-	5.14501
GhM_A08G1042	bZIP transcription factor 50	A08:24642413	intergenic;GhM_A08G1045(dist=143229),GhM_A08G1046(dist=94230)	G	A	-	-	-	5.37082
GhM_A08G1042	bZIP transcription factor 50	A08:24678508	intergenic;GhM_A08G1045(dist=179324),GhM_A08G1046(dist=58135)	G	A	-	-	-	5.56931
GhM_A08G1042	bZIP transcription factor 50	A08:24730511	intergenic;GhM_A08G1045(dist=231327),GhM_A08G1046(dist=6132)	T	C	-	-	-	5.34458
GhM_A08G1042	bZIP transcription factor 50	A08:24730715	intergenic;GhM_A08G1045(dist=231531),GhM_A08G1046(dist=5928)	A	C	-	-	-	5.19299
GhM_A08G1042	bZIP transcription factor 50	A08:24795272	intergenic;GhM_A08G1046(dist=57521),GhM_A08G1047(dist=59934)	T	C	-	-	-	6.21733
GhM_A08G1043	Pentatricopeptide repeat-containing protein At5g66520	A08:24206904	intergenic;GhM_A08G1040(dist=39568),GhM_A08G1041(dist=50617)	C	T	-	-	5.08698	-
GhM_A08G1043	Pentatricopeptide repeat-containing protein At5g66520	A08:24461121	intergenic;GhM_A08G1041(dist=197229),GhM_A08G1042(dist=23698)	T	G	-	-	-	5.33359
GhM_A08G1043	Pentatricopeptide repeat-containing protein At5g66520	A08:24567239	intergenic;GhM_A08G1045(dist=68055),GhM_A08G1046(dist=169404)	G	A	-	-	-	5.77521
GhM_A08G1043	Pentatricopeptide repeat-containing protein At5g66520	A08:24597911	intergenic;GhM_A08G1045(dist=98727),GhM_A08G1046(dist=138732)	T	C	-	-	-	5.53307
GhM_A08G1043	Pentatricopeptide repeat-containing protein At5g66520	A08:24598967	intergenic;GhM_A08G1045(dist=99783),GhM_A08G1046(dist=137676)	T	C	-	-	-	5.14501
GhM_A08G1043	Pentatricopeptide repeat-containing protein At5g66520	A08:24642413	intergenic;GhM_A08G1045(dist=143229),GhM_A08G1046(dist=94230)	G	A	-	-	-	5.37082
GhM_A08G1043	Pentatricopeptide repeat-containing protein At5g66520	A08:24678508	intergenic;GhM_A08G1045(dist=179324),GhM_A08G1046(dist=58135)	G	A	-	-	-	5.56931
GhM_A08G1043	Pentatricopeptide repeat-containing protein At5g66520	A08:24730511	intergenic;GhM_A08G1045(dist=231327),GhM_A08G1046(dist=6132)	T	C	-	-	-	5.34458
GhM_A08G1043	Pentatricopeptide repeat-containing protein At5g66520	A08:24730715	intergenic;GhM_A08G1045(dist=231531),GhM_A08G1046(dist=5928)	A	C	-	-	-	5.19299
GhM_A08G1043	Pentatricopeptide repeat-containing protein At5g66520	A08:24795272	intergenic;GhM_A08G1046(dist=57521),GhM_A08G1047(dist=59934)	T	C	-	-	-	6.21733
GhM_A08G1044	Pentatricopeptide repeat-containing protein At5g66520	A08:24206904	intergenic;GhM_A08G1040(dist=39568),GhM_A08G1041(dist=50617)	C	T	-	-	5.08698	-
GhM_A08G1044	Pentatricopeptide repeat-containing protein At5g66520	A08:24461121	intergenic;GhM_A08G1041(dist=197229),GhM_A08G1042(dist=23698)	T	G	-	-	-	5.33359
GhM_A08G1044	Pentatricopeptide repeat-containing protein At5g66520	A08:24567239	intergenic;GhM_A08G1045(dist=68055),GhM_A08G1046(dist=169404)	G	A	-	-	-	5.77521
GhM_A08G1044	Pentatricopeptide repeat-containing protein At5g66520	A08:24597911	intergenic;GhM_A08G1045(dist=98727),GhM_A08G1046(dist=138732)	T	C	-	-	-	5.53307
GhM_A08G1044	Pentatricopeptide repeat-containing protein At5g66520	A08:24598967	intergenic;GhM_A08G1045(dist=99783),GhM_A08G1046(dist=137676)	T	C	-	-	-	5.14501
GhM_A08G1044	Pentatricopeptide repeat-containing protein At5g66520	A08:24642413	intergenic;GhM_A08G1045(dist=143229),GhM_A08G1046(dist=94230)	G	A	-	-	-	5.37082
GhM_A08G1044	Pentatricopeptide repeat-containing protein At5g66520	A08:24678508	intergenic;GhM_A08G1045(dist=179324),GhM_A08G1046(dist=58135)	G	A	-	-	-	5.56931
GhM_A08G1044	Pentatricopeptide repeat-containing protein At5g66520	A08:24730511	intergenic;GhM_A08G1045(dist=231327),GhM_A08G1046(dist=6132)	T	C	-	-	-	5.34458
GhM_A08G1044	Pentatricopeptide repeat-containing protein At5g66520	A08:24730715	intergenic;GhM_A08G1045(dist=231531),GhM_A08G1046(dist=5928)	A	C	-	-	-	5.19299
GhM_A08G1044	Pentatricopeptide repeat-containing protein At5g66520	A08:24795272	intergenic;GhM_A08G1046(dist=57521),GhM_A08G1047(dist=59934)	T	C	-	-	-	6.21733
GhM_A08G1045	Glucan endo-1,3-beta-glucosidase 6	A08:24206904	intergenic;GhM_A08G1040(dist=39568),GhM_A08G1041(dist=50617)	C	T	-	-	5.08698	-
GhM_A08G1045	Glucan endo-1,3-beta-glucosidase 6	A08:24461121	intergenic;GhM_A08G1041(dist=197229),GhM_A08G1042(dist=23698)	T	G	-	-	-	5.33359
GhM_A08G1045	Glucan endo-1,3-beta-glucosidase 6	A08:24567239	intergenic;GhM_A08G1045(dist=68055),GhM_A08G1046(dist=169404)	G	A	-	-	-	5.77521
GhM_A08G1045	Glucan endo-1,3-beta-glucosidase 6	A08:24597911	intergenic;GhM_A08G1045(dist=98727),GhM_A08G1046(dist=138732)	T	C	-	-	-	5.53307
GhM_A08G1045	Glucan endo-1,3-beta-glucosidase 6	A08:24598967	intergenic;GhM_A08G1045(dist=99783),GhM_A08G1046(dist=137676)	T	C	-	-	-	5.14501
GhM_A08G1045	Glucan endo-1,3-beta-glucosidase 6	A08:24642413	intergenic;GhM_A08G1045(dist=143229),GhM_A08G1046(dist=94230)	G	A	-	-	-	5.37082
GhM_A08G1045	Glucan endo-1,3-beta-glucosidase 6	A08:24678508	intergenic;GhM_A08G1045(dist=179324),GhM_A08G1046(dist=58135)	G	A	-	-	-	5.56931
GhM_A08G1045	Glucan endo-1,3-beta-glucosidase 6	A08:24730511	intergenic;GhM_A08G1045(dist=231327),GhM_A08G1046(dist=6132)	T	C	-	-	-	5.34458
GhM_A08G1045	Glucan endo-1,3-beta-glucosidase 6	A08:24730715	intergenic;GhM_A08G1045(dist=231531),GhM_A08G1046(dist=5928)	A	C	-	-	-	5.19299
GhM_A08G1045	Glucan endo-1,3-beta-glucosidase 6	A08:24795272	intergenic;GhM_A08G1046(dist=57521),GhM_A08G1047(dist=59934)	T	C	-	-	-	6.21733
GhM_A08G1046	GhM_A08G1046	A08:24461121	intergenic;GhM_A08G1041(dist=197229),GhM_A08G1042(dist=23698)	T	G	-	-	-	5.33359
GhM_A08G1046	GhM_A08G1046	A08:24567239	intergenic;GhM_A08G1045(dist=68055),GhM_A08G1046(dist=169404)	G	A	-	-	-	5.77521
GhM_A08G1046	GhM_A08G1046	A08:24597911	intergenic;GhM_A08G1045(dist=98727),GhM_A08G1046(dist=138732)	T	C	-	-	-	5.53307
GhM_A08G1046	GhM_A08G1046	A08:24598967	intergenic;GhM_A08G1045(dist=99783),GhM_A08G1046(dist=137676)	T	C	-	-	-	5.14501
GhM_A08G1046	GhM_A08G1046	A08:24642413	intergenic;GhM_A08G1045(dist=143229),GhM_A08G1046(dist=94230)	G	A	-	-	-	5.37082
GhM_A08G1046	GhM_A08G1046	A08:24678508	intergenic;GhM_A08G1045(dist=179324),GhM_A08G1046(dist=58135)	G	A	-	-	-	5.56931
GhM_A08G1046	GhM_A08G1046	A08:24730511	intergenic;GhM_A08G1045(dist=231327),GhM_A08G1046(dist=6132)	T	C	-	-	-	5.34458
GhM_A08G1046	GhM_A08G1046	A08:24730715	intergenic;GhM_A08G1045(dist=231531),GhM_A08G1046(dist=5928)	A	C	-	-	-	5.19299
GhM_A08G1046	GhM_A08G1046	A08:24795272	intergenic;GhM_A08G1046(dist=57521),GhM_A08G1047(dist=59934)	T	C	-	-	-	6.21733
GhM_A08G1046	GhM_A08G1046	A08:25022911	intergenic;GhM_A08G1048(dist=103965),GhM_A08G1049(dist=165611)	A	C	-	-	-	6.67352
GhM_A08G1047	GhM_A08G1047	A08:24567239	intergenic;GhM_A08G1045(dist=68055),GhM_A08G1046(dist=169404)	G	A	-	-	-	5.77521
GhM_A08G1047	GhM_A08G1047	A08:24597911	intergenic;GhM_A08G1045(dist=98727),GhM_A08G1046(dist=138732)	T	C	-	-	-	5.53307
GhM_A08G1047	GhM_A08G1047	A08:24598967	intergenic;GhM_A08G1045(dist=99783),GhM_A08G1046(dist=137676)	T	C	-	-	-	5.14501
GhM_A08G1047	GhM_A08G1047	A08:24642413	intergenic;GhM_A08G1045(dist=143229),GhM_A08G1046(dist=94230)	G	A	-	-	-	5.37082
GhM_A08G1047	GhM_A08G1047	A08:24678508	intergenic;GhM_A08G1045(dist=179324),GhM_A08G1046(dist=58135)	G	A	-	-	-	5.56931
GhM_A08G1047	GhM_A08G1047	A08:24730511	intergenic;GhM_A08G1045(dist=231327),GhM_A08G1046(dist=6132)	T	C	-	-	-	5.34458
GhM_A08G1047	GhM_A08G1047	A08:24730715	intergenic;GhM_A08G1045(dist=231531),GhM_A08G1046(dist=5928)	A	C	-	-	-	5.19299
GhM_A08G1047	GhM_A08G1047	A08:24795272	intergenic;GhM_A08G1046(dist=57521),GhM_A08G1047(dist=59934)	T	C	-	-	-	6.21733
GhM_A08G1047	GhM_A08G1047	A08:25022911	intergenic;GhM_A08G1048(dist=103965),GhM_A08G1049(dist=165611)	A	C	-	-	-	6.67352
GhM_A08G1047	GhM_A08G1047	A08:25156633	intergenic;GhM_A08G1048(dist=237687),GhM_A08G1049(dist=31889)	T	G	-	-	-	6.80186
GhM_A08G1048	L-ascorbate oxidase homolog	A08:24597911	intergenic;GhM_A08G1045(dist=98727),GhM_A08G1046(dist=138732)	T	C	-	-	-	5.53307
GhM_A08G1048	L-ascorbate oxidase homolog	A08:24598967	intergenic;GhM_A08G1045(dist=99783),GhM_A08G1046(dist=137676)	T	C	-	-	-	5.14501
GhM_A08G1048	L-ascorbate oxidase homolog	A08:24642413	intergenic;GhM_A08G1045(dist=143229),GhM_A08G1046(dist=94230)	G	A	-	-	-	5.37082
GhM_A08G1048	L-ascorbate oxidase homolog	A08:24678508	intergenic;GhM_A08G1045(dist=179324),GhM_A08G1046(dist=58135)	G	A	-	-	-	5.56931
GhM_A08G1048	L-ascorbate oxidase homolog	A08:24730511	intergenic;GhM_A08G1045(dist=231327),GhM_A08G1046(dist=6132)	T	C	-	-	-	5.34458
GhM_A08G1048	L-ascorbate oxidase homolog	A08:24730715	intergenic;GhM_A08G1045(dist=231531),GhM_A08G1046(dist=5928)	A	C	-	-	-	5.19299
GhM_A08G1048	L-ascorbate oxidase homolog	A08:24795272	intergenic;GhM_A08G1046(dist=57521),GhM_A08G1047(dist=59934)	T	C	-	-	-	6.21733
GhM_A08G1048	L-ascorbate oxidase homolog	A08:25022911	intergenic;GhM_A08G1048(dist=103965),GhM_A08G1049(dist=165611)	A	C	-	-	-	6.67352
GhM_A08G1048	L-ascorbate oxidase homolog	A08:25156633	intergenic;GhM_A08G1048(dist=237687),GhM_A08G1049(dist=31889)	T	G	-	-	-	6.80186
GhM_A08G1049	Oxysterol-binding protein-related protein 4C	A08:25022911	intergenic;GhM_A08G1048(dist=103965),GhM_A08G1049(dist=165611)	A	C	-	-	-	6.67352
GhM_A08G1049	Oxysterol-binding protein-related protein 4C	A08:25156633	intergenic;GhM_A08G1048(dist=237687),GhM_A08G1049(dist=31889)	T	G	-	-	-	6.80186
GhM_A08G1050	GhM_A08G1050	A08:25022911	intergenic;GhM_A08G1048(dist=103965),GhM_A08G1049(dist=165611)	A	C	-	-	-	6.67352
GhM_A08G1050	GhM_A08G1050	A08:25156633	intergenic;GhM_A08G1048(dist=237687),GhM_A08G1049(dist=31889)	T	G	-	-	-	6.80186
GhM_A08G1051	Cadmium/zinc-transporting ATPase HMA2	A08:25022911	intergenic;GhM_A08G1048(dist=103965),GhM_A08G1049(dist=165611)	A	C	-	-	-	6.67352
GhM_A08G1051	Cadmium/zinc-transporting ATPase HMA2	A08:25156633	intergenic;GhM_A08G1048(dist=237687),GhM_A08G1049(dist=31889)	T	G	-	-	-	6.80186
GhM_A08G1052	GhM_A08G1052	A08:25156633	intergenic;GhM_A08G1048(dist=237687),GhM_A08G1049(dist=31889)	T	G	-	-	-	6.80186
GhM_A08G1052	GhM_A08G1052	A08:25663945	intergenic;GhM_A08G1052(dist=281048),GhM_A08G1053(dist=158562)	A	G	-	-	-	5.82378
GhM_A08G1053	UPF0690 protein C1orf52 homolog	A08:25663945	intergenic;GhM_A08G1052(dist=281048),GhM_A08G1053(dist=158562)	A	G	-	-	-	5.82378
GhM_A08G1053	UPF0690 protein C1orf52 homolog	A08:25853446	intergenic;GhM_A08G1053(dist=29320),GhM_A08G1054(dist=7900)	C	T	-	-	-	6.65004
GhM_A08G1053	UPF0690 protein C1orf52 homolog	A08:25853452	intergenic;GhM_A08G1053(dist=29326),GhM_A08G1054(dist=7894)	C	T	-	-	-	5.9979
GhM_A08G1053	UPF0690 protein C1orf52 homolog	A08:26143777	intergenic;GhM_A08G1056(dist=149359),GhM_A08G1057(dist=157802)	T	A	-	-	-	5.08649
GhM_A08G1053	UPF0690 protein C1orf52 homolog	A08:26143800	intergenic;GhM_A08G1056(dist=149382),GhM_A08G1057(dist=157779)	G	A	-	-	-	5.00101
GhM_A08G1054	Protein SET DOMAIN GROUP 40	A08:25663945	intergenic;GhM_A08G1052(dist=281048),GhM_A08G1053(dist=158562)	A	G	-	-	-	5.82378
GhM_A08G1054	Protein SET DOMAIN GROUP 40	A08:25853446	intergenic;GhM_A08G1053(dist=29320),GhM_A08G1054(dist=7900)	C	T	-	-	-	6.65004
GhM_A08G1054	Protein SET DOMAIN GROUP 40	A08:25853452	intergenic;GhM_A08G1053(dist=29326),GhM_A08G1054(dist=7894)	C	T	-	-	-	5.9979
GhM_A08G1054	Protein SET DOMAIN GROUP 40	A08:26143777	intergenic;GhM_A08G1056(dist=149359),GhM_A08G1057(dist=157802)	T	A	-	-	-	5.08649
GhM_A08G1054	Protein SET DOMAIN GROUP 40	A08:26143800	intergenic;GhM_A08G1056(dist=149382),GhM_A08G1057(dist=157779)	G	A	-	-	-	5.00101
GhM_A08G1054	Protein SET DOMAIN GROUP 40	A08:26196930	intergenic;GhM_A08G1056(dist=202512),GhM_A08G1057(dist=104649)	C	T	-	-	-	5.97175
GhM_A08G1055	IRK-interacting protein	A08:25663945	intergenic;GhM_A08G1052(dist=281048),GhM_A08G1053(dist=158562)	A	G	-	-	-	5.82378
GhM_A08G1055	IRK-interacting protein	A08:25853446	intergenic;GhM_A08G1053(dist=29320),GhM_A08G1054(dist=7900)	C	T	-	-	-	6.65004
GhM_A08G1055	IRK-interacting protein	A08:25853452	intergenic;GhM_A08G1053(dist=29326),GhM_A08G1054(dist=7894)	C	T	-	-	-	5.9979
GhM_A08G1055	IRK-interacting protein	A08:26143777	intergenic;GhM_A08G1056(dist=149359),GhM_A08G1057(dist=157802)	T	A	-	-	-	5.08649
GhM_A08G1055	IRK-interacting protein	A08:26143800	intergenic;GhM_A08G1056(dist=149382),GhM_A08G1057(dist=157779)	G	A	-	-	-	5.00101
GhM_A08G1055	IRK-interacting protein	A08:26196930	intergenic;GhM_A08G1056(dist=202512),GhM_A08G1057(dist=104649)	C	T	-	-	-	5.97175
GhM_A08G1056	mRNA cap guanine-N7 methyltransferase 2	A08:25853446	intergenic;GhM_A08G1053(dist=29320),GhM_A08G1054(dist=7900)	C	T	-	-	-	6.65004
GhM_A08G1056	mRNA cap guanine-N7 methyltransferase 2	A08:25853452	intergenic;GhM_A08G1053(dist=29326),GhM_A08G1054(dist=7894)	C	T	-	-	-	5.9979
GhM_A08G1056	mRNA cap guanine-N7 methyltransferase 2	A08:26143777	intergenic;GhM_A08G1056(dist=149359),GhM_A08G1057(dist=157802)	T	A	-	-	-	5.08649
GhM_A08G1056	mRNA cap guanine-N7 methyltransferase 2	A08:26143800	intergenic;GhM_A08G1056(dist=149382),GhM_A08G1057(dist=157779)	G	A	-	-	-	5.00101
GhM_A08G1056	mRNA cap guanine-N7 methyltransferase 2	A08:26196930	intergenic;GhM_A08G1056(dist=202512),GhM_A08G1057(dist=104649)	C	T	-	-	-	5.97175
GhM_A08G1056	mRNA cap guanine-N7 methyltransferase 2	A08:26306150	intergenic;GhM_A08G1057(dist=2679),GhM_A08G1058(dist=101398)	A	T	-	-	-	5.33899
GhM_A08G1056	mRNA cap guanine-N7 methyltransferase 2	A08:26306796	intergenic;GhM_A08G1057(dist=3325),GhM_A08G1058(dist=100752)	A	C	-	-	-	6.08638
GhM_A08G1057	GDSL esterase/lipase At1g29660	A08:26143777	intergenic;GhM_A08G1056(dist=149359),GhM_A08G1057(dist=157802)	T	A	-	-	-	5.08649
GhM_A08G1057	GDSL esterase/lipase At1g29660	A08:26143800	intergenic;GhM_A08G1056(dist=149382),GhM_A08G1057(dist=157779)	G	A	-	-	-	5.00101
GhM_A08G1057	GDSL esterase/lipase At1g29660	A08:26196930	intergenic;GhM_A08G1056(dist=202512),GhM_A08G1057(dist=104649)	C	T	-	-	-	5.97175
GhM_A08G1057	GDSL esterase/lipase At1g29660	A08:26306150	intergenic;GhM_A08G1057(dist=2679),GhM_A08G1058(dist=101398)	A	T	-	-	-	5.33899
GhM_A08G1057	GDSL esterase/lipase At1g29660	A08:26306796	intergenic;GhM_A08G1057(dist=3325),GhM_A08G1058(dist=100752)	A	C	-	-	-	6.08638
GhM_A08G1058	Peroxidase 16	A08:26143777	intergenic;GhM_A08G1056(dist=149359),GhM_A08G1057(dist=157802)	T	A	-	-	-	5.08649
GhM_A08G1058	Peroxidase 16	A08:26143800	intergenic;GhM_A08G1056(dist=149382),GhM_A08G1057(dist=157779)	G	A	-	-	-	5.00101
GhM_A08G1058	Peroxidase 16	A08:26196930	intergenic;GhM_A08G1056(dist=202512),GhM_A08G1057(dist=104649)	C	T	-	-	-	5.97175
GhM_A08G1058	Peroxidase 16	A08:26306150	intergenic;GhM_A08G1057(dist=2679),GhM_A08G1058(dist=101398)	A	T	-	-	-	5.33899
GhM_A08G1058	Peroxidase 16	A08:26306796	intergenic;GhM_A08G1057(dist=3325),GhM_A08G1058(dist=100752)	A	C	-	-	-	6.08638
GhM_A08G1058	Peroxidase 16	A08:26634760	intergenic;GhM_A08G1062(dist=82299),GhM_A08G1063(dist=137658)	C	T	-	-	-	6.04284
GhM_A08G1058	Peroxidase 16	A08:26718465	intergenic;GhM_A08G1062(dist=166004),GhM_A08G1063(dist=53953)	C	A	-	-	-	7.31975
GhM_A08G1059	GhM_A08G1059	A08:26143777	intergenic;GhM_A08G1056(dist=149359),GhM_A08G1057(dist=157802)	T	A	-	-	-	5.08649
GhM_A08G1059	GhM_A08G1059	A08:26143800	intergenic;GhM_A08G1056(dist=149382),GhM_A08G1057(dist=157779)	G	A	-	-	-	5.00101
GhM_A08G1059	GhM_A08G1059	A08:26196930	intergenic;GhM_A08G1056(dist=202512),GhM_A08G1057(dist=104649)	C	T	-	-	-	5.97175
GhM_A08G1059	GhM_A08G1059	A08:26306150	intergenic;GhM_A08G1057(dist=2679),GhM_A08G1058(dist=101398)	A	T	-	-	-	5.33899
GhM_A08G1059	GhM_A08G1059	A08:26306796	intergenic;GhM_A08G1057(dist=3325),GhM_A08G1058(dist=100752)	A	C	-	-	-	6.08638
GhM_A08G1059	GhM_A08G1059	A08:26634760	intergenic;GhM_A08G1062(dist=82299),GhM_A08G1063(dist=137658)	C	T	-	-	-	6.04284
GhM_A08G1059	GhM_A08G1059	A08:26718465	intergenic;GhM_A08G1062(dist=166004),GhM_A08G1063(dist=53953)	C	A	-	-	-	7.31975
GhM_A08G1060	GhM_A08G1060	A08:26143777	intergenic;GhM_A08G1056(dist=149359),GhM_A08G1057(dist=157802)	T	A	-	-	-	5.08649
GhM_A08G1060	GhM_A08G1060	A08:26143800	intergenic;GhM_A08G1056(dist=149382),GhM_A08G1057(dist=157779)	G	A	-	-	-	5.00101
GhM_A08G1060	GhM_A08G1060	A08:26196930	intergenic;GhM_A08G1056(dist=202512),GhM_A08G1057(dist=104649)	C	T	-	-	-	5.97175
GhM_A08G1060	GhM_A08G1060	A08:26306150	intergenic;GhM_A08G1057(dist=2679),GhM_A08G1058(dist=101398)	A	T	-	-	-	5.33899
GhM_A08G1060	GhM_A08G1060	A08:26306796	intergenic;GhM_A08G1057(dist=3325),GhM_A08G1058(dist=100752)	A	C	-	-	-	6.08638
GhM_A08G1060	GhM_A08G1060	A08:26634760	intergenic;GhM_A08G1062(dist=82299),GhM_A08G1063(dist=137658)	C	T	-	-	-	6.04284
GhM_A08G1060	GhM_A08G1060	A08:26718465	intergenic;GhM_A08G1062(dist=166004),GhM_A08G1063(dist=53953)	C	A	-	-	-	7.31975
GhM_A08G1061	GhM_A08G1061	A08:26306150	intergenic;GhM_A08G1057(dist=2679),GhM_A08G1058(dist=101398)	A	T	-	-	-	5.33899
GhM_A08G1061	GhM_A08G1061	A08:26306796	intergenic;GhM_A08G1057(dist=3325),GhM_A08G1058(dist=100752)	A	C	-	-	-	6.08638
GhM_A08G1061	GhM_A08G1061	A08:26634760	intergenic;GhM_A08G1062(dist=82299),GhM_A08G1063(dist=137658)	C	T	-	-	-	6.04284
GhM_A08G1061	GhM_A08G1061	A08:26718465	intergenic;GhM_A08G1062(dist=166004),GhM_A08G1063(dist=53953)	C	A	-	-	-	7.31975
GhM_A08G1061	GhM_A08G1061	A08:26804447	intergenic;GhM_A08G1063(dist=31845),GhM_A08G1064(dist=127977)	C	T	-	-	-	5.55087
GhM_A08G1061	GhM_A08G1061	A08:26815580	intergenic;GhM_A08G1063(dist=42978),GhM_A08G1064(dist=116844)	C	T	-	-	-	7.6433
GhM_A08G1062	GhM_A08G1062	A08:26306150	intergenic;GhM_A08G1057(dist=2679),GhM_A08G1058(dist=101398)	A	T	-	-	-	5.33899
GhM_A08G1062	GhM_A08G1062	A08:26306796	intergenic;GhM_A08G1057(dist=3325),GhM_A08G1058(dist=100752)	A	C	-	-	-	6.08638
GhM_A08G1062	GhM_A08G1062	A08:26634760	intergenic;GhM_A08G1062(dist=82299),GhM_A08G1063(dist=137658)	C	T	-	-	-	6.04284
GhM_A08G1062	GhM_A08G1062	A08:26718465	intergenic;GhM_A08G1062(dist=166004),GhM_A08G1063(dist=53953)	C	A	-	-	-	7.31975
GhM_A08G1062	GhM_A08G1062	A08:26804447	intergenic;GhM_A08G1063(dist=31845),GhM_A08G1064(dist=127977)	C	T	-	-	-	5.55087
GhM_A08G1062	GhM_A08G1062	A08:26815580	intergenic;GhM_A08G1063(dist=42978),GhM_A08G1064(dist=116844)	C	T	-	-	-	7.6433
GhM_A08G1063	GhM_A08G1063	A08:26634760	intergenic;GhM_A08G1062(dist=82299),GhM_A08G1063(dist=137658)	C	T	-	-	-	6.04284
GhM_A08G1063	GhM_A08G1063	A08:26718465	intergenic;GhM_A08G1062(dist=166004),GhM_A08G1063(dist=53953)	C	A	-	-	-	7.31975
GhM_A08G1063	GhM_A08G1063	A08:26804447	intergenic;GhM_A08G1063(dist=31845),GhM_A08G1064(dist=127977)	C	T	-	-	-	5.55087
GhM_A08G1063	GhM_A08G1063	A08:26815580	intergenic;GhM_A08G1063(dist=42978),GhM_A08G1064(dist=116844)	C	T	-	-	-	7.6433
GhM_A08G1063	GhM_A08G1063	A08:26911877	intergenic;GhM_A08G1063(dist=139275),GhM_A08G1064(dist=20547)	T	C	-	-	-	5.30844
GhM_A08G1063	GhM_A08G1063	A08:27026627	intergenic;GhM_A08G1064(dist=91109),GhM_A08G1065(dist=232258)	C	A	-	-	5.06573	-
GhM_A08G1064	GhM_A08G1064	A08:26634760	intergenic;GhM_A08G1062(dist=82299),GhM_A08G1063(dist=137658)	C	T	-	-	-	6.04284
GhM_A08G1064	GhM_A08G1064	A08:26718465	intergenic;GhM_A08G1062(dist=166004),GhM_A08G1063(dist=53953)	C	A	-	-	-	7.31975
GhM_A08G1064	GhM_A08G1064	A08:26804447	intergenic;GhM_A08G1063(dist=31845),GhM_A08G1064(dist=127977)	C	T	-	-	-	5.55087
GhM_A08G1064	GhM_A08G1064	A08:26815580	intergenic;GhM_A08G1063(dist=42978),GhM_A08G1064(dist=116844)	C	T	-	-	-	7.6433
GhM_A08G1064	GhM_A08G1064	A08:26911877	intergenic;GhM_A08G1063(dist=139275),GhM_A08G1064(dist=20547)	T	C	-	-	-	5.30844
GhM_A08G1064	GhM_A08G1064	A08:27026627	intergenic;GhM_A08G1064(dist=91109),GhM_A08G1065(dist=232258)	C	A	-	-	5.06573	-
GhM_A08G1064	GhM_A08G1064	A08:27182069	intergenic;GhM_A08G1064(dist=246551),GhM_A08G1065(dist=76816)	C	T	-	5.14409	-	-
GhM_A08G1065	GhM_A08G1065	A08:27026627	intergenic;GhM_A08G1064(dist=91109),GhM_A08G1065(dist=232258)	C	A	-	-	5.06573	-
GhM_A08G1065	GhM_A08G1065	A08:27182069	intergenic;GhM_A08G1064(dist=246551),GhM_A08G1065(dist=76816)	C	T	-	5.14409	-	-
GhM_A08G1065	GhM_A08G1065	A08:27330999	intergenic;GhM_A08G1065(dist=68835),GhM_A08G1066(dist=63698)	G	A	-	-	-	5.55365
GhM_A08G1065	GhM_A08G1065	A08:27384425	intergenic;GhM_A08G1065(dist=122261),GhM_A08G1066(dist=10272)	C	T	-	-	-	6.1116
GhM_A08G1065	GhM_A08G1065	A08:27401679	intergenic;GhM_A08G1066(dist=6655),GhM_A08G1067(dist=35566)	A	C	-	-	-	5.12299
GhM_A08G1065	GhM_A08G1065	A08:27583028	intergenic;GhM_A08G1069(dist=60107),GhM_A08G1070(dist=332957)	T	C	-	-	-	6.04968
GhM_A08G1066	Probable receptor-like serine/threonine-protein kinase At5g57670	A08:27182069	intergenic;GhM_A08G1064(dist=246551),GhM_A08G1065(dist=76816)	C	T	-	5.14409	-	-
GhM_A08G1066	Probable receptor-like serine/threonine-protein kinase At5g57670	A08:27330999	intergenic;GhM_A08G1065(dist=68835),GhM_A08G1066(dist=63698)	G	A	-	-	-	5.55365
GhM_A08G1066	Probable receptor-like serine/threonine-protein kinase At5g57670	A08:27384425	intergenic;GhM_A08G1065(dist=122261),GhM_A08G1066(dist=10272)	C	T	-	-	-	6.1116
GhM_A08G1066	Probable receptor-like serine/threonine-protein kinase At5g57670	A08:27401679	intergenic;GhM_A08G1066(dist=6655),GhM_A08G1067(dist=35566)	A	C	-	-	-	5.12299
GhM_A08G1066	Probable receptor-like serine/threonine-protein kinase At5g57670	A08:27583028	intergenic;GhM_A08G1069(dist=60107),GhM_A08G1070(dist=332957)	T	C	-	-	-	6.04968
GhM_A08G1066	Probable receptor-like serine/threonine-protein kinase At5g57670	A08:27617987	intergenic;GhM_A08G1069(dist=95066),GhM_A08G1070(dist=297998)	T	C	-	-	-	6.30268
GhM_A08G1066	Probable receptor-like serine/threonine-protein kinase At5g57670	A08:27635811	intergenic;GhM_A08G1069(dist=112890),GhM_A08G1070(dist=280174)	C	T	-	-	5.15707	-
GhM_A08G1067	GhM_A08G1067	A08:27182069	intergenic;GhM_A08G1064(dist=246551),GhM_A08G1065(dist=76816)	C	T	-	5.14409	-	-
GhM_A08G1067	GhM_A08G1067	A08:27330999	intergenic;GhM_A08G1065(dist=68835),GhM_A08G1066(dist=63698)	G	A	-	-	-	5.55365
GhM_A08G1067	GhM_A08G1067	A08:27384425	intergenic;GhM_A08G1065(dist=122261),GhM_A08G1066(dist=10272)	C	T	-	-	-	6.1116
GhM_A08G1067	GhM_A08G1067	A08:27401679	intergenic;GhM_A08G1066(dist=6655),GhM_A08G1067(dist=35566)	A	C	-	-	-	5.12299
GhM_A08G1067	GhM_A08G1067	A08:27583028	intergenic;GhM_A08G1069(dist=60107),GhM_A08G1070(dist=332957)	T	C	-	-	-	6.04968
GhM_A08G1067	GhM_A08G1067	A08:27617987	intergenic;GhM_A08G1069(dist=95066),GhM_A08G1070(dist=297998)	T	C	-	-	-	6.30268
GhM_A08G1067	GhM_A08G1067	A08:27635811	intergenic;GhM_A08G1069(dist=112890),GhM_A08G1070(dist=280174)	C	T	-	-	5.15707	-
GhM_A08G1068	NAD-capped RNA hydrolase DXO1	A08:27182069	intergenic;GhM_A08G1064(dist=246551),GhM_A08G1065(dist=76816)	C	T	-	5.14409	-	-
GhM_A08G1068	NAD-capped RNA hydrolase DXO1	A08:27330999	intergenic;GhM_A08G1065(dist=68835),GhM_A08G1066(dist=63698)	G	A	-	-	-	5.55365
GhM_A08G1068	NAD-capped RNA hydrolase DXO1	A08:27384425	intergenic;GhM_A08G1065(dist=122261),GhM_A08G1066(dist=10272)	C	T	-	-	-	6.1116
GhM_A08G1068	NAD-capped RNA hydrolase DXO1	A08:27401679	intergenic;GhM_A08G1066(dist=6655),GhM_A08G1067(dist=35566)	A	C	-	-	-	5.12299
GhM_A08G1068	NAD-capped RNA hydrolase DXO1	A08:27583028	intergenic;GhM_A08G1069(dist=60107),GhM_A08G1070(dist=332957)	T	C	-	-	-	6.04968
GhM_A08G1068	NAD-capped RNA hydrolase DXO1	A08:27617987	intergenic;GhM_A08G1069(dist=95066),GhM_A08G1070(dist=297998)	T	C	-	-	-	6.30268
GhM_A08G1068	NAD-capped RNA hydrolase DXO1	A08:27635811	intergenic;GhM_A08G1069(dist=112890),GhM_A08G1070(dist=280174)	C	T	-	-	5.15707	-
GhM_A08G1069	AP2-like ethylene-responsive transcription factor AIL5	A08:27330999	intergenic;GhM_A08G1065(dist=68835),GhM_A08G1066(dist=63698)	G	A	-	-	-	5.55365
GhM_A08G1069	AP2-like ethylene-responsive transcription factor AIL5	A08:27384425	intergenic;GhM_A08G1065(dist=122261),GhM_A08G1066(dist=10272)	C	T	-	-	-	6.1116
GhM_A08G1069	AP2-like ethylene-responsive transcription factor AIL5	A08:27401679	intergenic;GhM_A08G1066(dist=6655),GhM_A08G1067(dist=35566)	A	C	-	-	-	5.12299
GhM_A08G1069	AP2-like ethylene-responsive transcription factor AIL5	A08:27583028	intergenic;GhM_A08G1069(dist=60107),GhM_A08G1070(dist=332957)	T	C	-	-	-	6.04968
GhM_A08G1069	AP2-like ethylene-responsive transcription factor AIL5	A08:27617987	intergenic;GhM_A08G1069(dist=95066),GhM_A08G1070(dist=297998)	T	C	-	-	-	6.30268
GhM_A08G1069	AP2-like ethylene-responsive transcription factor AIL5	A08:27635811	intergenic;GhM_A08G1069(dist=112890),GhM_A08G1070(dist=280174)	C	T	-	-	5.15707	-
GhM_A08G1070	GhM_A08G1070	A08:27617987	intergenic;GhM_A08G1069(dist=95066),GhM_A08G1070(dist=297998)	T	C	-	-	-	6.30268
GhM_A08G1070	GhM_A08G1070	A08:27635811	intergenic;GhM_A08G1069(dist=112890),GhM_A08G1070(dist=280174)	C	T	-	-	5.15707	-
GhM_A08G1070	GhM_A08G1070	A08:27857249	intergenic;GhM_A08G1069(dist=334328),GhM_A08G1070(dist=58736)	G	T	-	-	-	5.1623
GhM_A08G1070	GhM_A08G1070	A08:28078250	intergenic;GhM_A08G1074(dist=30088),GhM_A08G1075(dist=65072)	G	A	-	-	-	5.27202
GhM_A08G1070	GhM_A08G1070	A08:28112089	intergenic;GhM_A08G1074(dist=63927),GhM_A08G1075(dist=31233)	A	G	-	-	-	5.10004
GhM_A08G1070	GhM_A08G1070	A08:28112193	intergenic;GhM_A08G1074(dist=64031),GhM_A08G1075(dist=31129)	G	A	-	-	-	5.51096
GhM_A08G1071	Retrovirus-related Pol polyprotein from transposon TNT 1-94	A08:27617987	intergenic;GhM_A08G1069(dist=95066),GhM_A08G1070(dist=297998)	T	C	-	-	-	6.30268
GhM_A08G1071	Retrovirus-related Pol polyprotein from transposon TNT 1-94	A08:27635811	intergenic;GhM_A08G1069(dist=112890),GhM_A08G1070(dist=280174)	C	T	-	-	5.15707	-
GhM_A08G1071	Retrovirus-related Pol polyprotein from transposon TNT 1-94	A08:27857249	intergenic;GhM_A08G1069(dist=334328),GhM_A08G1070(dist=58736)	G	T	-	-	-	5.1623
GhM_A08G1071	Retrovirus-related Pol polyprotein from transposon TNT 1-94	A08:28078250	intergenic;GhM_A08G1074(dist=30088),GhM_A08G1075(dist=65072)	G	A	-	-	-	5.27202
GhM_A08G1071	Retrovirus-related Pol polyprotein from transposon TNT 1-94	A08:28112089	intergenic;GhM_A08G1074(dist=63927),GhM_A08G1075(dist=31233)	A	G	-	-	-	5.10004
GhM_A08G1071	Retrovirus-related Pol polyprotein from transposon TNT 1-94	A08:28112193	intergenic;GhM_A08G1074(dist=64031),GhM_A08G1075(dist=31129)	G	A	-	-	-	5.51096
GhM_A08G1072	CBS domain-containing protein CBSX1, chloroplastic	A08:27617987	intergenic;GhM_A08G1069(dist=95066),GhM_A08G1070(dist=297998)	T	C	-	-	-	6.30268
GhM_A08G1072	CBS domain-containing protein CBSX1, chloroplastic	A08:27635811	intergenic;GhM_A08G1069(dist=112890),GhM_A08G1070(dist=280174)	C	T	-	-	5.15707	-
GhM_A08G1072	CBS domain-containing protein CBSX1, chloroplastic	A08:27857249	intergenic;GhM_A08G1069(dist=334328),GhM_A08G1070(dist=58736)	G	T	-	-	-	5.1623
GhM_A08G1072	CBS domain-containing protein CBSX1, chloroplastic	A08:28078250	intergenic;GhM_A08G1074(dist=30088),GhM_A08G1075(dist=65072)	G	A	-	-	-	5.27202
GhM_A08G1072	CBS domain-containing protein CBSX1, chloroplastic	A08:28112089	intergenic;GhM_A08G1074(dist=63927),GhM_A08G1075(dist=31233)	A	G	-	-	-	5.10004
GhM_A08G1072	CBS domain-containing protein CBSX1, chloroplastic	A08:28112193	intergenic;GhM_A08G1074(dist=64031),GhM_A08G1075(dist=31129)	G	A	-	-	-	5.51096
GhM_A08G1072	CBS domain-containing protein CBSX1, chloroplastic	A08:28261015	intergenic;GhM_A08G1075(dist=116717),GhM_A08G1076(dist=93553)	T	A	-	-	-	6.53961
GhM_A08G1073	GhM_A08G1073	A08:27857249	intergenic;GhM_A08G1069(dist=334328),GhM_A08G1070(dist=58736)	G	T	-	-	-	5.1623
GhM_A08G1073	GhM_A08G1073	A08:28078250	intergenic;GhM_A08G1074(dist=30088),GhM_A08G1075(dist=65072)	G	A	-	-	-	5.27202
GhM_A08G1073	GhM_A08G1073	A08:28112089	intergenic;GhM_A08G1074(dist=63927),GhM_A08G1075(dist=31233)	A	G	-	-	-	5.10004
GhM_A08G1073	GhM_A08G1073	A08:28112193	intergenic;GhM_A08G1074(dist=64031),GhM_A08G1075(dist=31129)	G	A	-	-	-	5.51096
GhM_A08G1073	GhM_A08G1073	A08:28261015	intergenic;GhM_A08G1075(dist=116717),GhM_A08G1076(dist=93553)	T	A	-	-	-	6.53961
GhM_A08G1073	GhM_A08G1073	A08:28269824	intergenic;GhM_A08G1075(dist=125526),GhM_A08G1076(dist=84744)	C	A	-	-	-	5.22631
GhM_A08G1073	GhM_A08G1073	A08:28277196	intergenic;GhM_A08G1075(dist=132898),GhM_A08G1076(dist=77372)	T	C	-	-	-	6.35995
GhM_A08G1074	GhM_A08G1074	A08:27857249	intergenic;GhM_A08G1069(dist=334328),GhM_A08G1070(dist=58736)	G	T	-	-	-	5.1623
GhM_A08G1074	GhM_A08G1074	A08:28078250	intergenic;GhM_A08G1074(dist=30088),GhM_A08G1075(dist=65072)	G	A	-	-	-	5.27202
GhM_A08G1074	GhM_A08G1074	A08:28112089	intergenic;GhM_A08G1074(dist=63927),GhM_A08G1075(dist=31233)	A	G	-	-	-	5.10004
GhM_A08G1074	GhM_A08G1074	A08:28112193	intergenic;GhM_A08G1074(dist=64031),GhM_A08G1075(dist=31129)	G	A	-	-	-	5.51096
GhM_A08G1074	GhM_A08G1074	A08:28261015	intergenic;GhM_A08G1075(dist=116717),GhM_A08G1076(dist=93553)	T	A	-	-	-	6.53961
GhM_A08G1074	GhM_A08G1074	A08:28269824	intergenic;GhM_A08G1075(dist=125526),GhM_A08G1076(dist=84744)	C	A	-	-	-	5.22631
GhM_A08G1074	GhM_A08G1074	A08:28277196	intergenic;GhM_A08G1075(dist=132898),GhM_A08G1076(dist=77372)	T	C	-	-	-	6.35995
GhM_A08G1075	Transcription factor MYB3R-1	A08:27857249	intergenic;GhM_A08G1069(dist=334328),GhM_A08G1070(dist=58736)	G	T	-	-	-	5.1623
GhM_A08G1075	Transcription factor MYB3R-1	A08:28078250	intergenic;GhM_A08G1074(dist=30088),GhM_A08G1075(dist=65072)	G	A	-	-	-	5.27202
GhM_A08G1075	Transcription factor MYB3R-1	A08:28112089	intergenic;GhM_A08G1074(dist=63927),GhM_A08G1075(dist=31233)	A	G	-	-	-	5.10004
GhM_A08G1075	Transcription factor MYB3R-1	A08:28112193	intergenic;GhM_A08G1074(dist=64031),GhM_A08G1075(dist=31129)	G	A	-	-	-	5.51096
GhM_A08G1075	Transcription factor MYB3R-1	A08:28261015	intergenic;GhM_A08G1075(dist=116717),GhM_A08G1076(dist=93553)	T	A	-	-	-	6.53961
GhM_A08G1075	Transcription factor MYB3R-1	A08:28269824	intergenic;GhM_A08G1075(dist=125526),GhM_A08G1076(dist=84744)	C	A	-	-	-	5.22631
GhM_A08G1075	Transcription factor MYB3R-1	A08:28277196	intergenic;GhM_A08G1075(dist=132898),GhM_A08G1076(dist=77372)	T	C	-	-	-	6.35995
GhM_A08G1075	Transcription factor MYB3R-1	A08:28397111	intergenic;GhM_A08G1076(dist=35992),GhM_A08G1077(dist=83528)	G	T	-	-	-	5.87705
GhM_A08G1075	Transcription factor MYB3R-1	A08:28400867	intergenic;GhM_A08G1076(dist=39748),GhM_A08G1077(dist=79772)	C	A	-	-	-	6.68834
GhM_A08G1075	Transcription factor MYB3R-1	A08:28456920	intergenic;GhM_A08G1076(dist=95801),GhM_A08G1077(dist=23719)	A	G	-	-	-	7.44684
GhM_A08G1076	Afadin- and alpha-actinin-binding protein A	A08:28078250	intergenic;GhM_A08G1074(dist=30088),GhM_A08G1075(dist=65072)	G	A	-	-	-	5.27202
GhM_A08G1076	Afadin- and alpha-actinin-binding protein A	A08:28112089	intergenic;GhM_A08G1074(dist=63927),GhM_A08G1075(dist=31233)	A	G	-	-	-	5.10004
GhM_A08G1076	Afadin- and alpha-actinin-binding protein A	A08:28112193	intergenic;GhM_A08G1074(dist=64031),GhM_A08G1075(dist=31129)	G	A	-	-	-	5.51096
GhM_A08G1076	Afadin- and alpha-actinin-binding protein A	A08:28261015	intergenic;GhM_A08G1075(dist=116717),GhM_A08G1076(dist=93553)	T	A	-	-	-	6.53961
GhM_A08G1076	Afadin- and alpha-actinin-binding protein A	A08:28269824	intergenic;GhM_A08G1075(dist=125526),GhM_A08G1076(dist=84744)	C	A	-	-	-	5.22631
GhM_A08G1076	Afadin- and alpha-actinin-binding protein A	A08:28277196	intergenic;GhM_A08G1075(dist=132898),GhM_A08G1076(dist=77372)	T	C	-	-	-	6.35995
GhM_A08G1076	Afadin- and alpha-actinin-binding protein A	A08:28397111	intergenic;GhM_A08G1076(dist=35992),GhM_A08G1077(dist=83528)	G	T	-	-	-	5.87705
GhM_A08G1076	Afadin- and alpha-actinin-binding protein A	A08:28400867	intergenic;GhM_A08G1076(dist=39748),GhM_A08G1077(dist=79772)	C	A	-	-	-	6.68834
GhM_A08G1076	Afadin- and alpha-actinin-binding protein A	A08:28456920	intergenic;GhM_A08G1076(dist=95801),GhM_A08G1077(dist=23719)	A	G	-	-	-	7.44684
GhM_A08G1077	GhM_A08G1077	A08:28261015	intergenic;GhM_A08G1075(dist=116717),GhM_A08G1076(dist=93553)	T	A	-	-	-	6.53961
GhM_A08G1077	GhM_A08G1077	A08:28269824	intergenic;GhM_A08G1075(dist=125526),GhM_A08G1076(dist=84744)	C	A	-	-	-	5.22631
GhM_A08G1077	GhM_A08G1077	A08:28277196	intergenic;GhM_A08G1075(dist=132898),GhM_A08G1076(dist=77372)	T	C	-	-	-	6.35995
GhM_A08G1077	GhM_A08G1077	A08:28397111	intergenic;GhM_A08G1076(dist=35992),GhM_A08G1077(dist=83528)	G	T	-	-	-	5.87705
GhM_A08G1077	GhM_A08G1077	A08:28400867	intergenic;GhM_A08G1076(dist=39748),GhM_A08G1077(dist=79772)	C	A	-	-	-	6.68834
GhM_A08G1077	GhM_A08G1077	A08:28456920	intergenic;GhM_A08G1076(dist=95801),GhM_A08G1077(dist=23719)	A	G	-	-	-	7.44684
GhM_A08G1078	Auxin-responsive protein IAA33	A08:28397111	intergenic;GhM_A08G1076(dist=35992),GhM_A08G1077(dist=83528)	G	T	-	-	-	5.87705
GhM_A08G1078	Auxin-responsive protein IAA33	A08:28400867	intergenic;GhM_A08G1076(dist=39748),GhM_A08G1077(dist=79772)	C	A	-	-	-	6.68834
GhM_A08G1078	Auxin-responsive protein IAA33	A08:28456920	intergenic;GhM_A08G1076(dist=95801),GhM_A08G1077(dist=23719)	A	G	-	-	-	7.44684
GhM_A08G1078	Auxin-responsive protein IAA33	A08:28845307	intergenic;GhM_A08G1078(dist=127839),GhM_A08G1079(dist=137926)	C	T	-	-	-	5.21289
GhM_A08G1078	Auxin-responsive protein IAA33	A08:28968529	intergenic;GhM_A08G1078(dist=251061),GhM_A08G1079(dist=14704)	C	T	-	-	-	5.00351
GhM_A08G1078	Auxin-responsive protein IAA33	A08:28968544	intergenic;GhM_A08G1078(dist=251076),GhM_A08G1079(dist=14689)	C	A	-	-	-	5.25878
GhM_A08G1078	Auxin-responsive protein IAA33	A08:28979956	intergenic;GhM_A08G1078(dist=262488),GhM_A08G1079(dist=3277)	T	G	-	-	-	8.33732
GhM_A08G1079	GhM_A08G1079	A08:28845307	intergenic;GhM_A08G1078(dist=127839),GhM_A08G1079(dist=137926)	C	T	-	-	-	5.21289
GhM_A08G1079	GhM_A08G1079	A08:28968529	intergenic;GhM_A08G1078(dist=251061),GhM_A08G1079(dist=14704)	C	T	-	-	-	5.00351
GhM_A08G1079	GhM_A08G1079	A08:28968544	intergenic;GhM_A08G1078(dist=251076),GhM_A08G1079(dist=14689)	C	A	-	-	-	5.25878
GhM_A08G1079	GhM_A08G1079	A08:28979956	intergenic;GhM_A08G1078(dist=262488),GhM_A08G1079(dist=3277)	T	G	-	-	-	8.33732
GhM_A08G1079	GhM_A08G1079	A08:29068472	intergenic;GhM_A08G1080(dist=81736),GhM_A08G1081(dist=64172)	G	A	-	-	-	5.01983
GhM_A08G1079	GhM_A08G1079	A08:29070135	intergenic;GhM_A08G1080(dist=83399),GhM_A08G1081(dist=62509)	C	A	-	-	-	5.17379
GhM_A08G1079	GhM_A08G1079	A08:29070156	intergenic;GhM_A08G1080(dist=83420),GhM_A08G1081(dist=62488)	C	T	-	-	-	5.32747
GhM_A08G1080	GhM_A08G1080	A08:28845307	intergenic;GhM_A08G1078(dist=127839),GhM_A08G1079(dist=137926)	C	T	-	-	-	5.21289
GhM_A08G1080	GhM_A08G1080	A08:28968529	intergenic;GhM_A08G1078(dist=251061),GhM_A08G1079(dist=14704)	C	T	-	-	-	5.00351
GhM_A08G1080	GhM_A08G1080	A08:28968544	intergenic;GhM_A08G1078(dist=251076),GhM_A08G1079(dist=14689)	C	A	-	-	-	5.25878
GhM_A08G1080	GhM_A08G1080	A08:28979956	intergenic;GhM_A08G1078(dist=262488),GhM_A08G1079(dist=3277)	T	G	-	-	-	8.33732
GhM_A08G1080	GhM_A08G1080	A08:29068472	intergenic;GhM_A08G1080(dist=81736),GhM_A08G1081(dist=64172)	G	A	-	-	-	5.01983
GhM_A08G1080	GhM_A08G1080	A08:29070135	intergenic;GhM_A08G1080(dist=83399),GhM_A08G1081(dist=62509)	C	A	-	-	-	5.17379
GhM_A08G1080	GhM_A08G1080	A08:29070156	intergenic;GhM_A08G1080(dist=83420),GhM_A08G1081(dist=62488)	C	T	-	-	-	5.32747
GhM_A08G1081	GhM_A08G1081	A08:28845307	intergenic;GhM_A08G1078(dist=127839),GhM_A08G1079(dist=137926)	C	T	-	-	-	5.21289
GhM_A08G1081	GhM_A08G1081	A08:28968529	intergenic;GhM_A08G1078(dist=251061),GhM_A08G1079(dist=14704)	C	T	-	-	-	5.00351
GhM_A08G1081	GhM_A08G1081	A08:28968544	intergenic;GhM_A08G1078(dist=251076),GhM_A08G1079(dist=14689)	C	A	-	-	-	5.25878
GhM_A08G1081	GhM_A08G1081	A08:28979956	intergenic;GhM_A08G1078(dist=262488),GhM_A08G1079(dist=3277)	T	G	-	-	-	8.33732
GhM_A08G1081	GhM_A08G1081	A08:29068472	intergenic;GhM_A08G1080(dist=81736),GhM_A08G1081(dist=64172)	G	A	-	-	-	5.01983
GhM_A08G1081	GhM_A08G1081	A08:29070135	intergenic;GhM_A08G1080(dist=83399),GhM_A08G1081(dist=62509)	C	A	-	-	-	5.17379
GhM_A08G1081	GhM_A08G1081	A08:29070156	intergenic;GhM_A08G1080(dist=83420),GhM_A08G1081(dist=62488)	C	T	-	-	-	5.32747
GhM_A08G1082	SET domain-containing protein 4	A08:28845307	intergenic;GhM_A08G1078(dist=127839),GhM_A08G1079(dist=137926)	C	T	-	-	-	5.21289
GhM_A08G1082	SET domain-containing protein 4	A08:28968529	intergenic;GhM_A08G1078(dist=251061),GhM_A08G1079(dist=14704)	C	T	-	-	-	5.00351
GhM_A08G1082	SET domain-containing protein 4	A08:28968544	intergenic;GhM_A08G1078(dist=251076),GhM_A08G1079(dist=14689)	C	A	-	-	-	5.25878
GhM_A08G1082	SET domain-containing protein 4	A08:28979956	intergenic;GhM_A08G1078(dist=262488),GhM_A08G1079(dist=3277)	T	G	-	-	-	8.33732
GhM_A08G1082	SET domain-containing protein 4	A08:29068472	intergenic;GhM_A08G1080(dist=81736),GhM_A08G1081(dist=64172)	G	A	-	-	-	5.01983
GhM_A08G1082	SET domain-containing protein 4	A08:29070135	intergenic;GhM_A08G1080(dist=83399),GhM_A08G1081(dist=62509)	C	A	-	-	-	5.17379
GhM_A08G1082	SET domain-containing protein 4	A08:29070156	intergenic;GhM_A08G1080(dist=83420),GhM_A08G1081(dist=62488)	C	T	-	-	-	5.32747
GhM_A08G1083	GhM_A08G1083	A08:28845307	intergenic;GhM_A08G1078(dist=127839),GhM_A08G1079(dist=137926)	C	T	-	-	-	5.21289
GhM_A08G1083	GhM_A08G1083	A08:28968529	intergenic;GhM_A08G1078(dist=251061),GhM_A08G1079(dist=14704)	C	T	-	-	-	5.00351
GhM_A08G1083	GhM_A08G1083	A08:28968544	intergenic;GhM_A08G1078(dist=251076),GhM_A08G1079(dist=14689)	C	A	-	-	-	5.25878
GhM_A08G1083	GhM_A08G1083	A08:28979956	intergenic;GhM_A08G1078(dist=262488),GhM_A08G1079(dist=3277)	T	G	-	-	-	8.33732
GhM_A08G1083	GhM_A08G1083	A08:29068472	intergenic;GhM_A08G1080(dist=81736),GhM_A08G1081(dist=64172)	G	A	-	-	-	5.01983
GhM_A08G1083	GhM_A08G1083	A08:29070135	intergenic;GhM_A08G1080(dist=83399),GhM_A08G1081(dist=62509)	C	A	-	-	-	5.17379
GhM_A08G1083	GhM_A08G1083	A08:29070156	intergenic;GhM_A08G1080(dist=83420),GhM_A08G1081(dist=62488)	C	T	-	-	-	5.32747
GhM_A08G1084	Protein REVEILLE 7-like	A08:28968529	intergenic;GhM_A08G1078(dist=251061),GhM_A08G1079(dist=14704)	C	T	-	-	-	5.00351
GhM_A08G1084	Protein REVEILLE 7-like	A08:28968544	intergenic;GhM_A08G1078(dist=251076),GhM_A08G1079(dist=14689)	C	A	-	-	-	5.25878
GhM_A08G1084	Protein REVEILLE 7-like	A08:28979956	intergenic;GhM_A08G1078(dist=262488),GhM_A08G1079(dist=3277)	T	G	-	-	-	8.33732
GhM_A08G1084	Protein REVEILLE 7-like	A08:29068472	intergenic;GhM_A08G1080(dist=81736),GhM_A08G1081(dist=64172)	G	A	-	-	-	5.01983
GhM_A08G1084	Protein REVEILLE 7-like	A08:29070135	intergenic;GhM_A08G1080(dist=83399),GhM_A08G1081(dist=62509)	C	A	-	-	-	5.17379
GhM_A08G1084	Protein REVEILLE 7-like	A08:29070156	intergenic;GhM_A08G1080(dist=83420),GhM_A08G1081(dist=62488)	C	T	-	-	-	5.32747
GhM_A08G1085	GhM_A08G1085	A08:28968529	intergenic;GhM_A08G1078(dist=251061),GhM_A08G1079(dist=14704)	C	T	-	-	-	5.00351
GhM_A08G1085	GhM_A08G1085	A08:28968544	intergenic;GhM_A08G1078(dist=251076),GhM_A08G1079(dist=14689)	C	A	-	-	-	5.25878
GhM_A08G1085	GhM_A08G1085	A08:28979956	intergenic;GhM_A08G1078(dist=262488),GhM_A08G1079(dist=3277)	T	G	-	-	-	8.33732
GhM_A08G1085	GhM_A08G1085	A08:29068472	intergenic;GhM_A08G1080(dist=81736),GhM_A08G1081(dist=64172)	G	A	-	-	-	5.01983
GhM_A08G1085	GhM_A08G1085	A08:29070135	intergenic;GhM_A08G1080(dist=83399),GhM_A08G1081(dist=62509)	C	A	-	-	-	5.17379
GhM_A08G1085	GhM_A08G1085	A08:29070156	intergenic;GhM_A08G1080(dist=83420),GhM_A08G1081(dist=62488)	C	T	-	-	-	5.32747
GhM_A08G1085	GhM_A08G1085	A08:29593735	intergenic;GhM_A08G1089(dist=85159),GhM_A08G1090(dist=79125)	T	C	-	-	-	5.00577
GhM_A08G1086	AAA-ATPase At5g57480	A08:29068472	intergenic;GhM_A08G1080(dist=81736),GhM_A08G1081(dist=64172)	G	A	-	-	-	5.01983
GhM_A08G1086	AAA-ATPase At5g57480	A08:29070135	intergenic;GhM_A08G1080(dist=83399),GhM_A08G1081(dist=62509)	C	A	-	-	-	5.17379
GhM_A08G1086	AAA-ATPase At5g57480	A08:29070156	intergenic;GhM_A08G1080(dist=83420),GhM_A08G1081(dist=62488)	C	T	-	-	-	5.32747
GhM_A08G1086	AAA-ATPase At5g57480	A08:29593735	intergenic;GhM_A08G1089(dist=85159),GhM_A08G1090(dist=79125)	T	C	-	-	-	5.00577
GhM_A08G1086	AAA-ATPase At5g57480	A08:29604700	intergenic;GhM_A08G1089(dist=96124),GhM_A08G1090(dist=68160)	G	A	-	-	-	5.1655
GhM_A08G1086	AAA-ATPase At5g57480	A08:29625186	intergenic;GhM_A08G1089(dist=116610),GhM_A08G1090(dist=47674)	T	C	-	-	-	5.86693
GhM_A08G1087	Agamous-like MADS-box protein AGL8 homolog	A08:29068472	intergenic;GhM_A08G1080(dist=81736),GhM_A08G1081(dist=64172)	G	A	-	-	-	5.01983
GhM_A08G1087	Agamous-like MADS-box protein AGL8 homolog	A08:29070135	intergenic;GhM_A08G1080(dist=83399),GhM_A08G1081(dist=62509)	C	A	-	-	-	5.17379
GhM_A08G1087	Agamous-like MADS-box protein AGL8 homolog	A08:29070156	intergenic;GhM_A08G1080(dist=83420),GhM_A08G1081(dist=62488)	C	T	-	-	-	5.32747
GhM_A08G1087	Agamous-like MADS-box protein AGL8 homolog	A08:29593735	intergenic;GhM_A08G1089(dist=85159),GhM_A08G1090(dist=79125)	T	C	-	-	-	5.00577
GhM_A08G1087	Agamous-like MADS-box protein AGL8 homolog	A08:29604700	intergenic;GhM_A08G1089(dist=96124),GhM_A08G1090(dist=68160)	G	A	-	-	-	5.1655
GhM_A08G1087	Agamous-like MADS-box protein AGL8 homolog	A08:29625186	intergenic;GhM_A08G1089(dist=116610),GhM_A08G1090(dist=47674)	T	C	-	-	-	5.86693
GhM_A08G1087	Agamous-like MADS-box protein AGL8 homolog	A08:29706333	intergenic;GhM_A08G1090(dist=31925),GhM_A08G1091(dist=15871)	T	C	-	-	5.0224	-
GhM_A08G1088	ALA-interacting subunit 5	A08:29068472	intergenic;GhM_A08G1080(dist=81736),GhM_A08G1081(dist=64172)	G	A	-	-	-	5.01983
GhM_A08G1088	ALA-interacting subunit 5	A08:29070135	intergenic;GhM_A08G1080(dist=83399),GhM_A08G1081(dist=62509)	C	A	-	-	-	5.17379
GhM_A08G1088	ALA-interacting subunit 5	A08:29070156	intergenic;GhM_A08G1080(dist=83420),GhM_A08G1081(dist=62488)	C	T	-	-	-	5.32747
GhM_A08G1088	ALA-interacting subunit 5	A08:29593735	intergenic;GhM_A08G1089(dist=85159),GhM_A08G1090(dist=79125)	T	C	-	-	-	5.00577
GhM_A08G1088	ALA-interacting subunit 5	A08:29604700	intergenic;GhM_A08G1089(dist=96124),GhM_A08G1090(dist=68160)	G	A	-	-	-	5.1655
GhM_A08G1088	ALA-interacting subunit 5	A08:29625186	intergenic;GhM_A08G1089(dist=116610),GhM_A08G1090(dist=47674)	T	C	-	-	-	5.86693
GhM_A08G1088	ALA-interacting subunit 5	A08:29706333	intergenic;GhM_A08G1090(dist=31925),GhM_A08G1091(dist=15871)	T	C	-	-	5.0224	-
GhM_A08G1089	Mitochondrial outer membrane protein porin 4	A08:29593735	intergenic;GhM_A08G1089(dist=85159),GhM_A08G1090(dist=79125)	T	C	-	-	-	5.00577
GhM_A08G1089	Mitochondrial outer membrane protein porin 4	A08:29604700	intergenic;GhM_A08G1089(dist=96124),GhM_A08G1090(dist=68160)	G	A	-	-	-	5.1655
GhM_A08G1089	Mitochondrial outer membrane protein porin 4	A08:29625186	intergenic;GhM_A08G1089(dist=116610),GhM_A08G1090(dist=47674)	T	C	-	-	-	5.86693
GhM_A08G1089	Mitochondrial outer membrane protein porin 4	A08:29706333	intergenic;GhM_A08G1090(dist=31925),GhM_A08G1091(dist=15871)	T	C	-	-	5.0224	-
GhM_A08G1090	Beta-1,3-galactosyltransferase pvg3	A08:29593735	intergenic;GhM_A08G1089(dist=85159),GhM_A08G1090(dist=79125)	T	C	-	-	-	5.00577
GhM_A08G1090	Beta-1,3-galactosyltransferase pvg3	A08:29604700	intergenic;GhM_A08G1089(dist=96124),GhM_A08G1090(dist=68160)	G	A	-	-	-	5.1655
GhM_A08G1090	Beta-1,3-galactosyltransferase pvg3	A08:29625186	intergenic;GhM_A08G1089(dist=116610),GhM_A08G1090(dist=47674)	T	C	-	-	-	5.86693
GhM_A08G1090	Beta-1,3-galactosyltransferase pvg3	A08:29706333	intergenic;GhM_A08G1090(dist=31925),GhM_A08G1091(dist=15871)	T	C	-	-	5.0224	-
GhM_A08G1090	Beta-1,3-galactosyltransferase pvg3	A08:29939367	intergenic;GhM_A08G1103(dist=13952),GhM_A08G1104(dist=178665)	A	G	-	-	-	5.80428
GhM_A08G1091	GhM_A08G1091	A08:29593735	intergenic;GhM_A08G1089(dist=85159),GhM_A08G1090(dist=79125)	T	C	-	-	-	5.00577
GhM_A08G1091	GhM_A08G1091	A08:29604700	intergenic;GhM_A08G1089(dist=96124),GhM_A08G1090(dist=68160)	G	A	-	-	-	5.1655
GhM_A08G1091	GhM_A08G1091	A08:29625186	intergenic;GhM_A08G1089(dist=116610),GhM_A08G1090(dist=47674)	T	C	-	-	-	5.86693
GhM_A08G1091	GhM_A08G1091	A08:29706333	intergenic;GhM_A08G1090(dist=31925),GhM_A08G1091(dist=15871)	T	C	-	-	5.0224	-
GhM_A08G1091	GhM_A08G1091	A08:29939367	intergenic;GhM_A08G1103(dist=13952),GhM_A08G1104(dist=178665)	A	G	-	-	-	5.80428
GhM_A08G1092	GhM_A08G1092	A08:29593735	intergenic;GhM_A08G1089(dist=85159),GhM_A08G1090(dist=79125)	T	C	-	-	-	5.00577
GhM_A08G1092	GhM_A08G1092	A08:29604700	intergenic;GhM_A08G1089(dist=96124),GhM_A08G1090(dist=68160)	G	A	-	-	-	5.1655
GhM_A08G1092	GhM_A08G1092	A08:29625186	intergenic;GhM_A08G1089(dist=116610),GhM_A08G1090(dist=47674)	T	C	-	-	-	5.86693
GhM_A08G1092	GhM_A08G1092	A08:29706333	intergenic;GhM_A08G1090(dist=31925),GhM_A08G1091(dist=15871)	T	C	-	-	5.0224	-
GhM_A08G1092	GhM_A08G1092	A08:29939367	intergenic;GhM_A08G1103(dist=13952),GhM_A08G1104(dist=178665)	A	G	-	-	-	5.80428
GhM_A08G1093	Putative cytochrome c biosynthesis ccmC-like mitochondrial protein	A08:29593735	intergenic;GhM_A08G1089(dist=85159),GhM_A08G1090(dist=79125)	T	C	-	-	-	5.00577
GhM_A08G1093	Putative cytochrome c biosynthesis ccmC-like mitochondrial protein	A08:29604700	intergenic;GhM_A08G1089(dist=96124),GhM_A08G1090(dist=68160)	G	A	-	-	-	5.1655
GhM_A08G1093	Putative cytochrome c biosynthesis ccmC-like mitochondrial protein	A08:29625186	intergenic;GhM_A08G1089(dist=116610),GhM_A08G1090(dist=47674)	T	C	-	-	-	5.86693
GhM_A08G1093	Putative cytochrome c biosynthesis ccmC-like mitochondrial protein	A08:29706333	intergenic;GhM_A08G1090(dist=31925),GhM_A08G1091(dist=15871)	T	C	-	-	5.0224	-
GhM_A08G1093	Putative cytochrome c biosynthesis ccmC-like mitochondrial protein	A08:29939367	intergenic;GhM_A08G1103(dist=13952),GhM_A08G1104(dist=178665)	A	G	-	-	-	5.80428
GhM_A08G1093	Putative cytochrome c biosynthesis ccmC-like mitochondrial protein	A08:30103867	intergenic;GhM_A08G1103(dist=178452),GhM_A08G1104(dist=14165)	G	A	-	-	-	7.19135
GhM_A08G1094	GhM_A08G1094	A08:29593735	intergenic;GhM_A08G1089(dist=85159),GhM_A08G1090(dist=79125)	T	C	-	-	-	5.00577
GhM_A08G1094	GhM_A08G1094	A08:29604700	intergenic;GhM_A08G1089(dist=96124),GhM_A08G1090(dist=68160)	G	A	-	-	-	5.1655
GhM_A08G1094	GhM_A08G1094	A08:29625186	intergenic;GhM_A08G1089(dist=116610),GhM_A08G1090(dist=47674)	T	C	-	-	-	5.86693
GhM_A08G1094	GhM_A08G1094	A08:29706333	intergenic;GhM_A08G1090(dist=31925),GhM_A08G1091(dist=15871)	T	C	-	-	5.0224	-
GhM_A08G1094	GhM_A08G1094	A08:29939367	intergenic;GhM_A08G1103(dist=13952),GhM_A08G1104(dist=178665)	A	G	-	-	-	5.80428
GhM_A08G1094	GhM_A08G1094	A08:30103867	intergenic;GhM_A08G1103(dist=178452),GhM_A08G1104(dist=14165)	G	A	-	-	-	7.19135
GhM_A08G1095	GhM_A08G1095	A08:29593735	intergenic;GhM_A08G1089(dist=85159),GhM_A08G1090(dist=79125)	T	C	-	-	-	5.00577
GhM_A08G1095	GhM_A08G1095	A08:29604700	intergenic;GhM_A08G1089(dist=96124),GhM_A08G1090(dist=68160)	G	A	-	-	-	5.1655
GhM_A08G1095	GhM_A08G1095	A08:29625186	intergenic;GhM_A08G1089(dist=116610),GhM_A08G1090(dist=47674)	T	C	-	-	-	5.86693
GhM_A08G1095	GhM_A08G1095	A08:29706333	intergenic;GhM_A08G1090(dist=31925),GhM_A08G1091(dist=15871)	T	C	-	-	5.0224	-
GhM_A08G1095	GhM_A08G1095	A08:29939367	intergenic;GhM_A08G1103(dist=13952),GhM_A08G1104(dist=178665)	A	G	-	-	-	5.80428
GhM_A08G1095	GhM_A08G1095	A08:30103867	intergenic;GhM_A08G1103(dist=178452),GhM_A08G1104(dist=14165)	G	A	-	-	-	7.19135
GhM_A08G1096	GhM_A08G1096	A08:29593735	intergenic;GhM_A08G1089(dist=85159),GhM_A08G1090(dist=79125)	T	C	-	-	-	5.00577
GhM_A08G1096	GhM_A08G1096	A08:29604700	intergenic;GhM_A08G1089(dist=96124),GhM_A08G1090(dist=68160)	G	A	-	-	-	5.1655
GhM_A08G1096	GhM_A08G1096	A08:29625186	intergenic;GhM_A08G1089(dist=116610),GhM_A08G1090(dist=47674)	T	C	-	-	-	5.86693
GhM_A08G1096	GhM_A08G1096	A08:29706333	intergenic;GhM_A08G1090(dist=31925),GhM_A08G1091(dist=15871)	T	C	-	-	5.0224	-
GhM_A08G1096	GhM_A08G1096	A08:29939367	intergenic;GhM_A08G1103(dist=13952),GhM_A08G1104(dist=178665)	A	G	-	-	-	5.80428
GhM_A08G1096	GhM_A08G1096	A08:30103867	intergenic;GhM_A08G1103(dist=178452),GhM_A08G1104(dist=14165)	G	A	-	-	-	7.19135
GhM_A08G1097	GhM_A08G1097	A08:29593735	intergenic;GhM_A08G1089(dist=85159),GhM_A08G1090(dist=79125)	T	C	-	-	-	5.00577
GhM_A08G1097	GhM_A08G1097	A08:29604700	intergenic;GhM_A08G1089(dist=96124),GhM_A08G1090(dist=68160)	G	A	-	-	-	5.1655
GhM_A08G1097	GhM_A08G1097	A08:29625186	intergenic;GhM_A08G1089(dist=116610),GhM_A08G1090(dist=47674)	T	C	-	-	-	5.86693
GhM_A08G1097	GhM_A08G1097	A08:29706333	intergenic;GhM_A08G1090(dist=31925),GhM_A08G1091(dist=15871)	T	C	-	-	5.0224	-
GhM_A08G1097	GhM_A08G1097	A08:29939367	intergenic;GhM_A08G1103(dist=13952),GhM_A08G1104(dist=178665)	A	G	-	-	-	5.80428
GhM_A08G1097	GhM_A08G1097	A08:30103867	intergenic;GhM_A08G1103(dist=178452),GhM_A08G1104(dist=14165)	G	A	-	-	-	7.19135
GhM_A08G1098	GhM_A08G1098	A08:29593735	intergenic;GhM_A08G1089(dist=85159),GhM_A08G1090(dist=79125)	T	C	-	-	-	5.00577
GhM_A08G1098	GhM_A08G1098	A08:29604700	intergenic;GhM_A08G1089(dist=96124),GhM_A08G1090(dist=68160)	G	A	-	-	-	5.1655
GhM_A08G1098	GhM_A08G1098	A08:29625186	intergenic;GhM_A08G1089(dist=116610),GhM_A08G1090(dist=47674)	T	C	-	-	-	5.86693
GhM_A08G1098	GhM_A08G1098	A08:29706333	intergenic;GhM_A08G1090(dist=31925),GhM_A08G1091(dist=15871)	T	C	-	-	5.0224	-
GhM_A08G1098	GhM_A08G1098	A08:29939367	intergenic;GhM_A08G1103(dist=13952),GhM_A08G1104(dist=178665)	A	G	-	-	-	5.80428
GhM_A08G1098	GhM_A08G1098	A08:30103867	intergenic;GhM_A08G1103(dist=178452),GhM_A08G1104(dist=14165)	G	A	-	-	-	7.19135
GhM_A08G1099	GhM_A08G1099	A08:29593735	intergenic;GhM_A08G1089(dist=85159),GhM_A08G1090(dist=79125)	T	C	-	-	-	5.00577
GhM_A08G1099	GhM_A08G1099	A08:29604700	intergenic;GhM_A08G1089(dist=96124),GhM_A08G1090(dist=68160)	G	A	-	-	-	5.1655
GhM_A08G1099	GhM_A08G1099	A08:29625186	intergenic;GhM_A08G1089(dist=116610),GhM_A08G1090(dist=47674)	T	C	-	-	-	5.86693
GhM_A08G1099	GhM_A08G1099	A08:29706333	intergenic;GhM_A08G1090(dist=31925),GhM_A08G1091(dist=15871)	T	C	-	-	5.0224	-
GhM_A08G1099	GhM_A08G1099	A08:29939367	intergenic;GhM_A08G1103(dist=13952),GhM_A08G1104(dist=178665)	A	G	-	-	-	5.80428
GhM_A08G1099	GhM_A08G1099	A08:30103867	intergenic;GhM_A08G1103(dist=178452),GhM_A08G1104(dist=14165)	G	A	-	-	-	7.19135
GhM_A08G1100	GhM_A08G1100	A08:29593735	intergenic;GhM_A08G1089(dist=85159),GhM_A08G1090(dist=79125)	T	C	-	-	-	5.00577
GhM_A08G1100	GhM_A08G1100	A08:29604700	intergenic;GhM_A08G1089(dist=96124),GhM_A08G1090(dist=68160)	G	A	-	-	-	5.1655
GhM_A08G1100	GhM_A08G1100	A08:29625186	intergenic;GhM_A08G1089(dist=116610),GhM_A08G1090(dist=47674)	T	C	-	-	-	5.86693
GhM_A08G1100	GhM_A08G1100	A08:29706333	intergenic;GhM_A08G1090(dist=31925),GhM_A08G1091(dist=15871)	T	C	-	-	5.0224	-
GhM_A08G1100	GhM_A08G1100	A08:29939367	intergenic;GhM_A08G1103(dist=13952),GhM_A08G1104(dist=178665)	A	G	-	-	-	5.80428
GhM_A08G1100	GhM_A08G1100	A08:30103867	intergenic;GhM_A08G1103(dist=178452),GhM_A08G1104(dist=14165)	G	A	-	-	-	7.19135
GhM_A08G1101	GhM_A08G1101	A08:29604700	intergenic;GhM_A08G1089(dist=96124),GhM_A08G1090(dist=68160)	G	A	-	-	-	5.1655
GhM_A08G1101	GhM_A08G1101	A08:29625186	intergenic;GhM_A08G1089(dist=116610),GhM_A08G1090(dist=47674)	T	C	-	-	-	5.86693
GhM_A08G1101	GhM_A08G1101	A08:29706333	intergenic;GhM_A08G1090(dist=31925),GhM_A08G1091(dist=15871)	T	C	-	-	5.0224	-
GhM_A08G1101	GhM_A08G1101	A08:29939367	intergenic;GhM_A08G1103(dist=13952),GhM_A08G1104(dist=178665)	A	G	-	-	-	5.80428
GhM_A08G1101	GhM_A08G1101	A08:30103867	intergenic;GhM_A08G1103(dist=178452),GhM_A08G1104(dist=14165)	G	A	-	-	-	7.19135
GhM_A08G1102	GhM_A08G1102	A08:29604700	intergenic;GhM_A08G1089(dist=96124),GhM_A08G1090(dist=68160)	G	A	-	-	-	5.1655
GhM_A08G1102	GhM_A08G1102	A08:29625186	intergenic;GhM_A08G1089(dist=116610),GhM_A08G1090(dist=47674)	T	C	-	-	-	5.86693
GhM_A08G1102	GhM_A08G1102	A08:29706333	intergenic;GhM_A08G1090(dist=31925),GhM_A08G1091(dist=15871)	T	C	-	-	5.0224	-
GhM_A08G1102	GhM_A08G1102	A08:29939367	intergenic;GhM_A08G1103(dist=13952),GhM_A08G1104(dist=178665)	A	G	-	-	-	5.80428
GhM_A08G1102	GhM_A08G1102	A08:30103867	intergenic;GhM_A08G1103(dist=178452),GhM_A08G1104(dist=14165)	G	A	-	-	-	7.19135
GhM_A08G1103	GhM_A08G1103	A08:29604700	intergenic;GhM_A08G1089(dist=96124),GhM_A08G1090(dist=68160)	G	A	-	-	-	5.1655
GhM_A08G1103	GhM_A08G1103	A08:29625186	intergenic;GhM_A08G1089(dist=116610),GhM_A08G1090(dist=47674)	T	C	-	-	-	5.86693
GhM_A08G1103	GhM_A08G1103	A08:29706333	intergenic;GhM_A08G1090(dist=31925),GhM_A08G1091(dist=15871)	T	C	-	-	5.0224	-
GhM_A08G1103	GhM_A08G1103	A08:29939367	intergenic;GhM_A08G1103(dist=13952),GhM_A08G1104(dist=178665)	A	G	-	-	-	5.80428
GhM_A08G1103	GhM_A08G1103	A08:30103867	intergenic;GhM_A08G1103(dist=178452),GhM_A08G1104(dist=14165)	G	A	-	-	-	7.19135
GhM_A08G1104	GhM_A08G1104	A08:29939367	intergenic;GhM_A08G1103(dist=13952),GhM_A08G1104(dist=178665)	A	G	-	-	-	5.80428
GhM_A08G1104	GhM_A08G1104	A08:30103867	intergenic;GhM_A08G1103(dist=178452),GhM_A08G1104(dist=14165)	G	A	-	-	-	7.19135
GhM_A08G1108	GhM_A08G1108	A08:31352887	intergenic;GhM_A08G1108(dist=4705),GhM_A08G1109(dist=306632)	A	G	-	-	-	6.41183
GhM_A08G1108	GhM_A08G1108	A08:31418704	intergenic;GhM_A08G1108(dist=70522),GhM_A08G1109(dist=240815)	G	T	-	-	5.68851	-
GhM_A08G1108	GhM_A08G1108	A08:31422470	intergenic;GhM_A08G1108(dist=74288),GhM_A08G1109(dist=237049)	G	A	-	-	-	8.00491
GhM_A08G1108	GhM_A08G1108	A08:31450656	intergenic;GhM_A08G1108(dist=102474),GhM_A08G1109(dist=208863)	T	G	-	-	5.31353	-
GhM_A08G1109	GhM_A08G1109	A08:31352887	intergenic;GhM_A08G1108(dist=4705),GhM_A08G1109(dist=306632)	A	G	-	-	-	6.41183
GhM_A08G1109	GhM_A08G1109	A08:31418704	intergenic;GhM_A08G1108(dist=70522),GhM_A08G1109(dist=240815)	G	T	-	-	5.68851	-
GhM_A08G1109	GhM_A08G1109	A08:31422470	intergenic;GhM_A08G1108(dist=74288),GhM_A08G1109(dist=237049)	G	A	-	-	-	8.00491
GhM_A08G1109	GhM_A08G1109	A08:31450656	intergenic;GhM_A08G1108(dist=102474),GhM_A08G1109(dist=208863)	T	G	-	-	5.31353	-
GhM_A08G1109	GhM_A08G1109	A08:31867987	intergenic;GhM_A08G1112(dist=53811),GhM_A08G1113(dist=107789)	C	T	-	-	-	5.66333
GhM_A08G1109	GhM_A08G1109	A08:31947726	intergenic;GhM_A08G1112(dist=133550),GhM_A08G1113(dist=28050)	T	C	-	-	-	5.07529
GhM_A08G1109	GhM_A08G1109	A08:31973539	intergenic;GhM_A08G1112(dist=159363),GhM_A08G1113(dist=2237)	G	A	-	-	-	5.26773
GhM_A08G1110	GhM_A08G1110	A08:31352887	intergenic;GhM_A08G1108(dist=4705),GhM_A08G1109(dist=306632)	A	G	-	-	-	6.41183
GhM_A08G1110	GhM_A08G1110	A08:31418704	intergenic;GhM_A08G1108(dist=70522),GhM_A08G1109(dist=240815)	G	T	-	-	5.68851	-
GhM_A08G1110	GhM_A08G1110	A08:31422470	intergenic;GhM_A08G1108(dist=74288),GhM_A08G1109(dist=237049)	G	A	-	-	-	8.00491
GhM_A08G1110	GhM_A08G1110	A08:31450656	intergenic;GhM_A08G1108(dist=102474),GhM_A08G1109(dist=208863)	T	G	-	-	5.31353	-
GhM_A08G1110	GhM_A08G1110	A08:31867987	intergenic;GhM_A08G1112(dist=53811),GhM_A08G1113(dist=107789)	C	T	-	-	-	5.66333
GhM_A08G1110	GhM_A08G1110	A08:31947726	intergenic;GhM_A08G1112(dist=133550),GhM_A08G1113(dist=28050)	T	C	-	-	-	5.07529
GhM_A08G1110	GhM_A08G1110	A08:31973539	intergenic;GhM_A08G1112(dist=159363),GhM_A08G1113(dist=2237)	G	A	-	-	-	5.26773
GhM_A08G1111	Tetraspanin-8	A08:31867987	intergenic;GhM_A08G1112(dist=53811),GhM_A08G1113(dist=107789)	C	T	-	-	-	5.66333
GhM_A08G1111	Tetraspanin-8	A08:31947726	intergenic;GhM_A08G1112(dist=133550),GhM_A08G1113(dist=28050)	T	C	-	-	-	5.07529
GhM_A08G1111	Tetraspanin-8	A08:31973539	intergenic;GhM_A08G1112(dist=159363),GhM_A08G1113(dist=2237)	G	A	-	-	-	5.26773
GhM_A08G1111	Tetraspanin-8	A08:31993030	intergenic;GhM_A08G1114(dist=11308),GhM_A08G1115(dist=71458)	C	T	-	-	5.36951	-
GhM_A08G1111	Tetraspanin-8	A08:32028919	intergenic;GhM_A08G1114(dist=47197),GhM_A08G1115(dist=35569)	T	C	-	-	-	6.17491
GhM_A08G1111	Tetraspanin-8	A08:32028949	intergenic;GhM_A08G1114(dist=47227),GhM_A08G1115(dist=35539)	C	T	-	-	-	5.95976
GhM_A08G1112	Cytochrome c oxidase subunit 6b-2	A08:31867987	intergenic;GhM_A08G1112(dist=53811),GhM_A08G1113(dist=107789)	C	T	-	-	-	5.66333
GhM_A08G1112	Cytochrome c oxidase subunit 6b-2	A08:31947726	intergenic;GhM_A08G1112(dist=133550),GhM_A08G1113(dist=28050)	T	C	-	-	-	5.07529
GhM_A08G1112	Cytochrome c oxidase subunit 6b-2	A08:31973539	intergenic;GhM_A08G1112(dist=159363),GhM_A08G1113(dist=2237)	G	A	-	-	-	5.26773
GhM_A08G1112	Cytochrome c oxidase subunit 6b-2	A08:31993030	intergenic;GhM_A08G1114(dist=11308),GhM_A08G1115(dist=71458)	C	T	-	-	5.36951	-
GhM_A08G1112	Cytochrome c oxidase subunit 6b-2	A08:32028919	intergenic;GhM_A08G1114(dist=47197),GhM_A08G1115(dist=35569)	T	C	-	-	-	6.17491
GhM_A08G1112	Cytochrome c oxidase subunit 6b-2	A08:32028949	intergenic;GhM_A08G1114(dist=47227),GhM_A08G1115(dist=35539)	C	T	-	-	-	5.95976
GhM_A08G1113	GhM_A08G1113	A08:31867987	intergenic;GhM_A08G1112(dist=53811),GhM_A08G1113(dist=107789)	C	T	-	-	-	5.66333
GhM_A08G1113	GhM_A08G1113	A08:31947726	intergenic;GhM_A08G1112(dist=133550),GhM_A08G1113(dist=28050)	T	C	-	-	-	5.07529
GhM_A08G1113	GhM_A08G1113	A08:31973539	intergenic;GhM_A08G1112(dist=159363),GhM_A08G1113(dist=2237)	G	A	-	-	-	5.26773
GhM_A08G1113	GhM_A08G1113	A08:31993030	intergenic;GhM_A08G1114(dist=11308),GhM_A08G1115(dist=71458)	C	T	-	-	5.36951	-
GhM_A08G1113	GhM_A08G1113	A08:32028919	intergenic;GhM_A08G1114(dist=47197),GhM_A08G1115(dist=35569)	T	C	-	-	-	6.17491
GhM_A08G1113	GhM_A08G1113	A08:32028949	intergenic;GhM_A08G1114(dist=47227),GhM_A08G1115(dist=35539)	C	T	-	-	-	5.95976
GhM_A08G1113	GhM_A08G1113	A08:32212714	intergenic;GhM_A08G1115(dist=146981),GhM_A08G1116(dist=119893)	C	T	-	-	-	5.41742
GhM_A08G1114	GhM_A08G1114	A08:31867987	intergenic;GhM_A08G1112(dist=53811),GhM_A08G1113(dist=107789)	C	T	-	-	-	5.66333
GhM_A08G1114	GhM_A08G1114	A08:31947726	intergenic;GhM_A08G1112(dist=133550),GhM_A08G1113(dist=28050)	T	C	-	-	-	5.07529
GhM_A08G1114	GhM_A08G1114	A08:31973539	intergenic;GhM_A08G1112(dist=159363),GhM_A08G1113(dist=2237)	G	A	-	-	-	5.26773
GhM_A08G1114	GhM_A08G1114	A08:31993030	intergenic;GhM_A08G1114(dist=11308),GhM_A08G1115(dist=71458)	C	T	-	-	5.36951	-
GhM_A08G1114	GhM_A08G1114	A08:32028919	intergenic;GhM_A08G1114(dist=47197),GhM_A08G1115(dist=35569)	T	C	-	-	-	6.17491
GhM_A08G1114	GhM_A08G1114	A08:32028949	intergenic;GhM_A08G1114(dist=47227),GhM_A08G1115(dist=35539)	C	T	-	-	-	5.95976
GhM_A08G1114	GhM_A08G1114	A08:32212714	intergenic;GhM_A08G1115(dist=146981),GhM_A08G1116(dist=119893)	C	T	-	-	-	5.41742
GhM_A08G1115	Tetraspanin-15	A08:31867987	intergenic;GhM_A08G1112(dist=53811),GhM_A08G1113(dist=107789)	C	T	-	-	-	5.66333
GhM_A08G1115	Tetraspanin-15	A08:31947726	intergenic;GhM_A08G1112(dist=133550),GhM_A08G1113(dist=28050)	T	C	-	-	-	5.07529
GhM_A08G1115	Tetraspanin-15	A08:31973539	intergenic;GhM_A08G1112(dist=159363),GhM_A08G1113(dist=2237)	G	A	-	-	-	5.26773
GhM_A08G1115	Tetraspanin-15	A08:31993030	intergenic;GhM_A08G1114(dist=11308),GhM_A08G1115(dist=71458)	C	T	-	-	5.36951	-
GhM_A08G1115	Tetraspanin-15	A08:32028919	intergenic;GhM_A08G1114(dist=47197),GhM_A08G1115(dist=35569)	T	C	-	-	-	6.17491
GhM_A08G1115	Tetraspanin-15	A08:32028949	intergenic;GhM_A08G1114(dist=47227),GhM_A08G1115(dist=35539)	C	T	-	-	-	5.95976
GhM_A08G1115	Tetraspanin-15	A08:32212714	intergenic;GhM_A08G1115(dist=146981),GhM_A08G1116(dist=119893)	C	T	-	-	-	5.41742
GhM_A08G1115	Tetraspanin-15	A08:32350345	intergenic;GhM_A08G1117(dist=4320),GhM_A08G1118(dist=15616)	T	A	-	-	-	5.21595
GhM_A08G1116	UDP-glucuronate 4-epimerase 1	A08:32028919	intergenic;GhM_A08G1114(dist=47197),GhM_A08G1115(dist=35569)	T	C	-	-	-	6.17491
GhM_A08G1116	UDP-glucuronate 4-epimerase 1	A08:32028949	intergenic;GhM_A08G1114(dist=47227),GhM_A08G1115(dist=35539)	C	T	-	-	-	5.95976
GhM_A08G1116	UDP-glucuronate 4-epimerase 1	A08:32212714	intergenic;GhM_A08G1115(dist=146981),GhM_A08G1116(dist=119893)	C	T	-	-	-	5.41742
GhM_A08G1116	UDP-glucuronate 4-epimerase 1	A08:32350345	intergenic;GhM_A08G1117(dist=4320),GhM_A08G1118(dist=15616)	T	A	-	-	-	5.21595
GhM_A08G1117	Apyrase 2	A08:32028919	intergenic;GhM_A08G1114(dist=47197),GhM_A08G1115(dist=35569)	T	C	-	-	-	6.17491
GhM_A08G1117	Apyrase 2	A08:32028949	intergenic;GhM_A08G1114(dist=47227),GhM_A08G1115(dist=35539)	C	T	-	-	-	5.95976
GhM_A08G1117	Apyrase 2	A08:32212714	intergenic;GhM_A08G1115(dist=146981),GhM_A08G1116(dist=119893)	C	T	-	-	-	5.41742
GhM_A08G1117	Apyrase 2	A08:32350345	intergenic;GhM_A08G1117(dist=4320),GhM_A08G1118(dist=15616)	T	A	-	-	-	5.21595
GhM_A08G1118	Dynamin-related protein 3B	A08:32212714	intergenic;GhM_A08G1115(dist=146981),GhM_A08G1116(dist=119893)	C	T	-	-	-	5.41742
GhM_A08G1118	Dynamin-related protein 3B	A08:32350345	intergenic;GhM_A08G1117(dist=4320),GhM_A08G1118(dist=15616)	T	A	-	-	-	5.21595
GhM_A08G1119	Dynamin-related protein 3B	A08:32212714	intergenic;GhM_A08G1115(dist=146981),GhM_A08G1116(dist=119893)	C	T	-	-	-	5.41742
GhM_A08G1119	Dynamin-related protein 3B	A08:32350345	intergenic;GhM_A08G1117(dist=4320),GhM_A08G1118(dist=15616)	T	A	-	-	-	5.21595
GhM_A08G1120	Cinnamoyl-CoA reductase-like SNL6	A08:32212714	intergenic;GhM_A08G1115(dist=146981),GhM_A08G1116(dist=119893)	C	T	-	-	-	5.41742
GhM_A08G1120	Cinnamoyl-CoA reductase-like SNL6	A08:32350345	intergenic;GhM_A08G1117(dist=4320),GhM_A08G1118(dist=15616)	T	A	-	-	-	5.21595
GhM_A08G1121	AFG1-like ATPase	A08:32212714	intergenic;GhM_A08G1115(dist=146981),GhM_A08G1116(dist=119893)	C	T	-	-	-	5.41742
GhM_A08G1121	AFG1-like ATPase	A08:32350345	intergenic;GhM_A08G1117(dist=4320),GhM_A08G1118(dist=15616)	T	A	-	-	-	5.21595
GhM_A08G1122	GhM_A08G1122	A08:32350345	intergenic;GhM_A08G1117(dist=4320),GhM_A08G1118(dist=15616)	T	A	-	-	-	5.21595
GhM_A08G1122	GhM_A08G1122	A08:32846916	intergenic;GhM_A08G1125(dist=66011),GhM_A08G1126(dist=29696)	C	T	-	-	-	5.17502
GhM_A08G1122	GhM_A08G1122	A08:32857364	intergenic;GhM_A08G1125(dist=76459),GhM_A08G1126(dist=19248)	T	C	-	-	-	5.34785
GhM_A08G1123	Transmembrane protein 208	A08:32350345	intergenic;GhM_A08G1117(dist=4320),GhM_A08G1118(dist=15616)	T	A	-	-	-	5.21595
GhM_A08G1123	Transmembrane protein 208	A08:32846916	intergenic;GhM_A08G1125(dist=66011),GhM_A08G1126(dist=29696)	C	T	-	-	-	5.17502
GhM_A08G1123	Transmembrane protein 208	A08:32857364	intergenic;GhM_A08G1125(dist=76459),GhM_A08G1126(dist=19248)	T	C	-	-	-	5.34785
GhM_A08G1124	GhM_A08G1124	A08:32846916	intergenic;GhM_A08G1125(dist=66011),GhM_A08G1126(dist=29696)	C	T	-	-	-	5.17502
GhM_A08G1124	GhM_A08G1124	A08:32857364	intergenic;GhM_A08G1125(dist=76459),GhM_A08G1126(dist=19248)	T	C	-	-	-	5.34785
GhM_A08G1124	GhM_A08G1124	A08:33072403	intergenic;GhM_A08G1128(dist=156254),GhM_A08G1129(dist=53872)	C	T	-	-	-	5.38581
GhM_A08G1125	DNA-directed RNA polymerase subunit beta	A08:32846916	intergenic;GhM_A08G1125(dist=66011),GhM_A08G1126(dist=29696)	C	T	-	-	-	5.17502
GhM_A08G1125	DNA-directed RNA polymerase subunit beta	A08:32857364	intergenic;GhM_A08G1125(dist=76459),GhM_A08G1126(dist=19248)	T	C	-	-	-	5.34785
GhM_A08G1125	DNA-directed RNA polymerase subunit beta	A08:33072403	intergenic;GhM_A08G1128(dist=156254),GhM_A08G1129(dist=53872)	C	T	-	-	-	5.38581
GhM_A08G1126	Gamma-glutamyl peptidase 3	A08:32846916	intergenic;GhM_A08G1125(dist=66011),GhM_A08G1126(dist=29696)	C	T	-	-	-	5.17502
GhM_A08G1126	Gamma-glutamyl peptidase 3	A08:32857364	intergenic;GhM_A08G1125(dist=76459),GhM_A08G1126(dist=19248)	T	C	-	-	-	5.34785
GhM_A08G1126	Gamma-glutamyl peptidase 3	A08:33072403	intergenic;GhM_A08G1128(dist=156254),GhM_A08G1129(dist=53872)	C	T	-	-	-	5.38581
GhM_A08G1126	Gamma-glutamyl peptidase 3	A08:33145174	intergenic;GhM_A08G1130(dist=10934),GhM_A08G1131(dist=21335)	T	C	-	-	-	7.27424
GhM_A08G1127	Heptahelical transmembrane protein 2	A08:32846916	intergenic;GhM_A08G1125(dist=66011),GhM_A08G1126(dist=29696)	C	T	-	-	-	5.17502
GhM_A08G1127	Heptahelical transmembrane protein 2	A08:32857364	intergenic;GhM_A08G1125(dist=76459),GhM_A08G1126(dist=19248)	T	C	-	-	-	5.34785
GhM_A08G1127	Heptahelical transmembrane protein 2	A08:33072403	intergenic;GhM_A08G1128(dist=156254),GhM_A08G1129(dist=53872)	C	T	-	-	-	5.38581
GhM_A08G1127	Heptahelical transmembrane protein 2	A08:33145174	intergenic;GhM_A08G1130(dist=10934),GhM_A08G1131(dist=21335)	T	C	-	-	-	7.27424
GhM_A08G1128	50S ribosomal protein L35, chloroplastic	A08:32846916	intergenic;GhM_A08G1125(dist=66011),GhM_A08G1126(dist=29696)	C	T	-	-	-	5.17502
GhM_A08G1128	50S ribosomal protein L35, chloroplastic	A08:32857364	intergenic;GhM_A08G1125(dist=76459),GhM_A08G1126(dist=19248)	T	C	-	-	-	5.34785
GhM_A08G1128	50S ribosomal protein L35, chloroplastic	A08:33072403	intergenic;GhM_A08G1128(dist=156254),GhM_A08G1129(dist=53872)	C	T	-	-	-	5.38581
GhM_A08G1128	50S ribosomal protein L35, chloroplastic	A08:33145174	intergenic;GhM_A08G1130(dist=10934),GhM_A08G1131(dist=21335)	T	C	-	-	-	7.27424
GhM_A08G1129	GhM_A08G1129	A08:32846916	intergenic;GhM_A08G1125(dist=66011),GhM_A08G1126(dist=29696)	C	T	-	-	-	5.17502
GhM_A08G1129	GhM_A08G1129	A08:32857364	intergenic;GhM_A08G1125(dist=76459),GhM_A08G1126(dist=19248)	T	C	-	-	-	5.34785
GhM_A08G1129	GhM_A08G1129	A08:33072403	intergenic;GhM_A08G1128(dist=156254),GhM_A08G1129(dist=53872)	C	T	-	-	-	5.38581
GhM_A08G1129	GhM_A08G1129	A08:33145174	intergenic;GhM_A08G1130(dist=10934),GhM_A08G1131(dist=21335)	T	C	-	-	-	7.27424
GhM_A08G1129	GhM_A08G1129	A08:33352367	intergenic;GhM_A08G1136(dist=120323),GhM_A08G1137(dist=556400)	C	T	-	-	-	5.88982
GhM_A08G1130	MLO-like protein 13	A08:32846916	intergenic;GhM_A08G1125(dist=66011),GhM_A08G1126(dist=29696)	C	T	-	-	-	5.17502
GhM_A08G1130	MLO-like protein 13	A08:32857364	intergenic;GhM_A08G1125(dist=76459),GhM_A08G1126(dist=19248)	T	C	-	-	-	5.34785
GhM_A08G1130	MLO-like protein 13	A08:33072403	intergenic;GhM_A08G1128(dist=156254),GhM_A08G1129(dist=53872)	C	T	-	-	-	5.38581
GhM_A08G1130	MLO-like protein 13	A08:33145174	intergenic;GhM_A08G1130(dist=10934),GhM_A08G1131(dist=21335)	T	C	-	-	-	7.27424
GhM_A08G1130	MLO-like protein 13	A08:33352367	intergenic;GhM_A08G1136(dist=120323),GhM_A08G1137(dist=556400)	C	T	-	-	-	5.88982
GhM_A08G1131	Peroxisome biogenesis protein 1	A08:32846916	intergenic;GhM_A08G1125(dist=66011),GhM_A08G1126(dist=29696)	C	T	-	-	-	5.17502
GhM_A08G1131	Peroxisome biogenesis protein 1	A08:32857364	intergenic;GhM_A08G1125(dist=76459),GhM_A08G1126(dist=19248)	T	C	-	-	-	5.34785
GhM_A08G1131	Peroxisome biogenesis protein 1	A08:33072403	intergenic;GhM_A08G1128(dist=156254),GhM_A08G1129(dist=53872)	C	T	-	-	-	5.38581
GhM_A08G1131	Peroxisome biogenesis protein 1	A08:33145174	intergenic;GhM_A08G1130(dist=10934),GhM_A08G1131(dist=21335)	T	C	-	-	-	7.27424
GhM_A08G1131	Peroxisome biogenesis protein 1	A08:33352367	intergenic;GhM_A08G1136(dist=120323),GhM_A08G1137(dist=556400)	C	T	-	-	-	5.88982
GhM_A08G1132	Disease resistance protein RGA2	A08:32846916	intergenic;GhM_A08G1125(dist=66011),GhM_A08G1126(dist=29696)	C	T	-	-	-	5.17502
GhM_A08G1132	Disease resistance protein RGA2	A08:32857364	intergenic;GhM_A08G1125(dist=76459),GhM_A08G1126(dist=19248)	T	C	-	-	-	5.34785
GhM_A08G1132	Disease resistance protein RGA2	A08:33072403	intergenic;GhM_A08G1128(dist=156254),GhM_A08G1129(dist=53872)	C	T	-	-	-	5.38581
GhM_A08G1132	Disease resistance protein RGA2	A08:33145174	intergenic;GhM_A08G1130(dist=10934),GhM_A08G1131(dist=21335)	T	C	-	-	-	7.27424
GhM_A08G1132	Disease resistance protein RGA2	A08:33352367	intergenic;GhM_A08G1136(dist=120323),GhM_A08G1137(dist=556400)	C	T	-	-	-	5.88982
GhM_A08G1133	Disease resistance protein RGA2	A08:32857364	intergenic;GhM_A08G1125(dist=76459),GhM_A08G1126(dist=19248)	T	C	-	-	-	5.34785
GhM_A08G1133	Disease resistance protein RGA2	A08:33072403	intergenic;GhM_A08G1128(dist=156254),GhM_A08G1129(dist=53872)	C	T	-	-	-	5.38581
GhM_A08G1133	Disease resistance protein RGA2	A08:33145174	intergenic;GhM_A08G1130(dist=10934),GhM_A08G1131(dist=21335)	T	C	-	-	-	7.27424
GhM_A08G1133	Disease resistance protein RGA2	A08:33352367	intergenic;GhM_A08G1136(dist=120323),GhM_A08G1137(dist=556400)	C	T	-	-	-	5.88982
GhM_A08G1134	Putative disease resistance protein RGA4	A08:32857364	intergenic;GhM_A08G1125(dist=76459),GhM_A08G1126(dist=19248)	T	C	-	-	-	5.34785
GhM_A08G1134	Putative disease resistance protein RGA4	A08:33072403	intergenic;GhM_A08G1128(dist=156254),GhM_A08G1129(dist=53872)	C	T	-	-	-	5.38581
GhM_A08G1134	Putative disease resistance protein RGA4	A08:33145174	intergenic;GhM_A08G1130(dist=10934),GhM_A08G1131(dist=21335)	T	C	-	-	-	7.27424
GhM_A08G1134	Putative disease resistance protein RGA4	A08:33352367	intergenic;GhM_A08G1136(dist=120323),GhM_A08G1137(dist=556400)	C	T	-	-	-	5.88982
GhM_A08G1135	GhM_A08G1135	A08:33072403	intergenic;GhM_A08G1128(dist=156254),GhM_A08G1129(dist=53872)	C	T	-	-	-	5.38581
GhM_A08G1135	GhM_A08G1135	A08:33145174	intergenic;GhM_A08G1130(dist=10934),GhM_A08G1131(dist=21335)	T	C	-	-	-	7.27424
GhM_A08G1135	GhM_A08G1135	A08:33352367	intergenic;GhM_A08G1136(dist=120323),GhM_A08G1137(dist=556400)	C	T	-	-	-	5.88982
GhM_A08G1136	Myosin-binding protein 7	A08:33072403	intergenic;GhM_A08G1128(dist=156254),GhM_A08G1129(dist=53872)	C	T	-	-	-	5.38581
GhM_A08G1136	Myosin-binding protein 7	A08:33145174	intergenic;GhM_A08G1130(dist=10934),GhM_A08G1131(dist=21335)	T	C	-	-	-	7.27424
[truncated: 4,271 more rows]

## Sheet: IIIVmrMLM 
Trait name	Position	Position (bp)	LOD	add	dom	variance	r2(%)	P-value	significance
[truncated: 125 more rows]
